# Supplementary material for: Toxicant-Induced Metabolic Alterations in Lipid and Amino Acid Pathways Are Predictive of Acute Liver Toxicity in Rats
Source: Int J Mol Sci. 2020 Nov 4;21(21):8250. doi: 10.3390/ijms21218250 (PMC7663358; doi:10.3390/ijms21218250)
Supplement: Supplementary file 1 [file ijms-21-08250-s001.zip]

Archive with 4 entries (4 files):
- Supplementary Figure S1.docx
- Table S1.xlsx
- Table S2.xlsx
- Table S3.xlsx
