# Supplementary material for: Toxicant-Induced Metabolic Alterations in Lipid and Amino Acid Pathways Are Predictive of Acute Liver Toxicity in Rats
Source: Int J Mol Sci. 2020 Nov 4;21(21):8250. doi: 10.3390/ijms21218250 (PMC7663358; doi:10.3390/ijms21218250)
Supplement: Supplementary file 1 [file ijms-21-08250-s001.zip › Table S1.xlsx]

## Sheet: APAP_5h
Ensembl Gene ID	pval	qval	log(FC)	Ensembl Gene Name	Enrrez Gene ID
ENSRNOG00000030351	0.92937	0.974176	-0.16606	AABR07006627.1
ENSRNOG00000002509	0.246717	0.543163	0.104113	Gnl3l	100034253
ENSRNOG00000021691	0.599149	0.82042	-0.209725	Ccdc92	100036765
ENSRNOG00000022540	0.249566	0.546025	-0.139465	Trex1	100049583
ENSRNOG00000022431	0.00229425	0.030249	0.627878	Zfp867	100125361
ENSRNOG00000015597	0.0462712	0.218509	-0.311866	LOC100125364	100125364
ENSRNOG00000005558	0.180241	0.464031	0.178686	LOC100125367	100125367
ENSRNOG00000043289	0.00538034	0.0542796	-0.597418	LOC102551539	100125368
ENSRNOG00000016936	0.00367745	0.0422221	-0.271739	Nadk	100125370
ENSRNOG00000015438	0.437149	0.714874	0.0990148	LOC501233	100125372
ENSRNOG00000009248	0.00372933	0.0425083	0.260387	Pnrc2	100125373
ENSRNOG00000056148	0.663429	0.853878	-0.0713102	Nudcd3	100125378
ENSRNOG00000030355	0.592473	0.817432	-0.049968	Mroh1	100125385
ENSRNOG00000050510	0.0705712	0.27854	-0.176377	Rab1b	100126191
ENSRNOG00000050407	0.0504159	0.23031	0.18025	Hiatl3	100134827
ENSRNOG00000061299	0.106607	0.349372	0.506304	LOC100134871	100134871
ENSRNOG00000050072	0.793984	0.922012	-0.0397071	Jmjd7	100137086
ENSRNOG00000046357	0.608458	0.826441	0.0624393	Adh5	100145871
ENSRNOG00000009958	0.712246	0.879681	0.036078	Nkapd1	100151767
ENSRNOG00000006925	0.0822049	0.302495	0.762172	Zfp786	100158223
ENSRNOG00000007436	0.309467	0.609619	-0.178275	Tedc2	100158225
ENSRNOG00000006726	0.0676461	0.271699	-0.316763	Zfp9	100158232
ENSRNOG00000024801	0.195395	0.486284	-0.130343	Slc35a2	100158233
ENSRNOG00000048357	0.640948	0.842242	-0.0543341	LOC103690164	100169747
ENSRNOG00000039877	0.47613	0.743263	-0.0988967	Smim11a	100174909
ENSRNOG00000013738	0.479829	0.745291	0.0977727	LOC100174910	100174910
ENSRNOG00000008605	0.163573	0.440212	-0.125944	Ost4	100188932
ENSRNOG00000038999	0.0585787	0.25097	0.284569	RT1-A1	100188935
ENSRNOG00000042961	0.676484	0.859852	-0.108277	Ormdl1	100188936
ENSRNOG00000030237	0.0776755	0.292842	0.163946	Cox7c	100188937
ENSRNOG00000014806	0.0602233	0.254749	-0.170971	Pnkd	100188944
ENSRNOG00000033378	0.571893	0.805895	0.0507285	Rnf123	100190936
ENSRNOG00000059744	0.572007	0.805895	0.0519232	Atxn7l3b	100192313
ENSRNOG00000049661	0.524012	0.776499	-0.09804	Inafm1	100192314
ENSRNOG00000009778	0.36586	0.66031	0.0847997	Tmem59	100196907
ENSRNOG00000036667	0.0771489	0.291401	0.264598	Hexd	100216475
ENSRNOG00000046085	0.35011	0.646181	0.121446	Gon7	100233176
ENSRNOG00000043223	0.148667	0.419236	0.180035	Zfp949	100233177
ENSRNOG00000033881	0.412296	0.696057	0.341689	Insyn2a	100233213
ENSRNOG00000057040	0.476081	0.743263	0.0898416	Spns2	100270678
ENSRNOG00000061876	0.469885	0.739537	-0.0698612	Tas1r2	100270683
ENSRNOG00000012204	0.0044063	0.047833	-0.255518	LOC100294508	100294508
ENSRNOG00000046958	0.265534	0.56298	0.31724	Abo	100301568
ENSRNOG00000030410	0.647022	0.846446	0.0741024	Zfp958	100302405
ENSRNOG00000047115	0.364544	0.658968	0.081283	Cox16	100302447
ENSRNOG00000025940	0.951585	0.982591	0.00547663	Mettl9	100302453
ENSRNOG00000019129	0.315403	0.615904	-0.369431	Fcgbp	100303643
ENSRNOG00000004682	0.527223	0.777222	0.162946	Parpbp	100310874
ENSRNOG00000057231	0.452892	0.725745	0.108525	Ddx3	100312982
ENSRNOG00000060496	0.882792	0.957736	0.0263635	Kdm5d	100312983
ENSRNOG00000060048	0.643951	0.844226	0.0558865	Eif2s3y	100312984
ENSRNOG00000025726	0.193229	0.483697	0.441244	Prr30	100322897
ENSRNOG00000037556	0.41899	0.701909	0.168862	Zfp420	100359464
ENSRNOG00000047123	0.892159	0.962358	-0.0227124	Tstd1	100359478
ENSRNOG00000038622	0.0374601	0.193446	-0.294512	Zfp628	100359484
ENSRNOG00000032303	0.417028	0.700155	0.148422	LOC108349682	100359498
ENSRNOG00000060436	0.837772	0.940439	0.0201024	Vti1b	100359512
ENSRNOG00000008450	0.0644044	0.264281	0.613025	LOC100359539	100359539
ENSRNOG00000046391	0.698856	0.872078	-0.0526143	Fam177a1	100359558
ENSRNOG00000006762	0.338341	0.636597	-0.106298	Snu13	100359574
ENSRNOG00000018584	0.598163	0.820228	-0.0481972	LOC100359583	100359583
ENSRNOG00000000802	0.966958	0.989286	-0.00775366	Tbc1d32	100359595
ENSRNOG00000030058	0.000431691	0.00911161	-0.974086	LOC100359600	100359600
ENSRNOG00000046585	0.980891	0.992904	0.0024945	AABR07054370.1	100359642
ENSRNOG00000043128	0.455239	0.727867	0.114167	Armcx4	100359678
ENSRNOG00000016643	0.144316	0.412106	-0.301784	Lpcat2	100359680
ENSRNOG00000045785	0.421231	0.703262	-0.080612	LOC100359687	100359687
ENSRNOG00000048650	0.351925	0.646916	0.718496	Phf6	100359714
ENSRNOG00000037221	0.0841546	0.306399	0.253153	Tipinl1	100359731
ENSRNOG00000046455	0.00463397	0.0494007	0.859155	LOC100911224	100359821
ENSRNOG00000016686	0.597412	0.819709	-0.0644464	Tmem167a	100359823
ENSRNOG00000031995	0.221285	0.514076	0.110954	Smim15	100359861
ENSRNOG00000039336	0.80789	0.928577	0.0974292	Hrct1	100359865
ENSRNOG00000013579	0.0965341	0.329489	-0.462985	LOC100359916	100359916
ENSRNOG00000006283	0.828361	0.936795	0.0319598	LOC100359922	100359922
ENSRNOG00000038106	3.66277e-21	1.29424e-17	1.01528	AABR07026424.1	100359928
ENSRNOG00000019425	0.987539	0.994686	-0.00144431	Gabarapl2	100359937
ENSRNOG00000042283	0.000987129	0.0165702	0.466658	Zfp267	100359945
ENSRNOG00000030345	0.375184	0.667148	-0.567034	LOC100362684	100359951
ENSRNOG00000048394	0.222488	0.51527	0.20635	Zfp560	100359967
ENSRNOG00000003150	0.661912	0.853375	0.0393508	Mpc2	100359982
ENSRNOG00000059381	0.018705	0.123888	0.297684	Mrps6	100360017
ENSRNOG00000017249	0.764916	0.909508	-0.168456	Zfp366	100360041
ENSRNOG00000028747	0.427074	0.708164	-0.725054	AABR07073039.1	100360057
ENSRNOG00000002039	0.00390454	0.0440788	-0.267847	Evi5	100360066
ENSRNOG00000001418	0.191511	0.481405	-0.136923	Znhit1	100360077
ENSRNOG00000031506	0.191974	0.482004	-0.162648	Ftl1	100360087
ENSRNOG00000048672	0.0482985	0.223746	0.421007	Tmem207	100360091
ENSRNOG00000043131	0.0823591	0.302905	0.377599	LOC100360095	100360095
ENSRNOG00000019223	0.818988	0.932194	-0.0227913	Atp5f1c	100360100
ENSRNOG00000032635	0.956091	0.984652	-0.0078013	LOC100360117	100360117
ENSRNOG00000048341	0.419381	0.702148	0.263769	LOC688335	100360143
ENSRNOG00000000985	0.194536	0.485698	-0.135243	Cpsf4	100360200
ENSRNOG00000001713	6.87925e-06	0.000352287	-0.410264	LOC100360218	100360218
ENSRNOG00000019122	0.21659	0.509145	-0.114546	Sec16a	100360302
ENSRNOG00000051615	0.0411171	0.203412	0.264726	Hmgn2	100360316
ENSRNOG00000016134	0.880732	0.957059	0.0192965	Msh6	100360342
ENSRNOG00000008101	0.0948557	0.32644	0.249067	Tmem251	100360358
ENSRNOG00000051606	0.326855	0.626628	0.225525	LOC100360380	100360380
ENSRNOG00000002980	0.203189	0.493842	0.115989	Tsr1	100360406
ENSRNOG00000000150	0.476783	0.743967	-0.0646568	Dnajc1	100360412
ENSRNOG00000051885	0.752525	0.902315	-0.0415445	LOC100360413	100360413
ENSRNOG00000015708	0.500049	0.759823	0.0620385	E2f4	100360427
ENSRNOG00000054275	0.410198	0.69432	0.45104	Nsun3	100360437
ENSRNOG00000026716	0.640056	0.842161	0.0856259	LOC100360449	100360449
ENSRNOG00000046177	0.823656	0.93436	-0.0448378	Fam131a	100360487
ENSRNOG00000061438	0.936175	0.976831	-0.072496	LOC100360491	100360491
ENSRNOG00000016416	0.192967	0.483409	-0.117305	Rnh1	100360501
ENSRNOG00000047848	0.185207	0.471385	0.408869	Cbr1	100360507
ENSRNOG00000023614	0.484602	0.748646	0.205132	Hsh2d	100360518
ENSRNOG00000013874	0.371657	0.664681	0.135615	Rplp1	100360522
ENSRNOG00000007722	0.746982	0.89965	-0.0733528	Tlcd3a	100360533
ENSRNOG00000016119	0.530825	0.778772	0.128506	Fzd7	100360552
ENSRNOG00000016411	0.12391	0.379409	0.197032	Rps12	100360573
ENSRNOG00000003650	0.377698	0.670185	-0.163723	Nt5c	100360582
ENSRNOG00000016689	0.120411	0.372324	0.23982	Fanci	100360594
ENSRNOG00000049380	0.787258	0.919272	0.0590266	AABR07033657.1	100360601
ENSRNOG00000017294	0.916404	0.970367	-0.0110503	Zranb1	100360606
ENSRNOG00000053623	0.0378537	0.193766	-0.912679	LOC100360619	100360619
ENSRNOG00000020148	0.700286	0.872134	0.0680398	Il4i1	100360621
ENSRNOG00000025406	0.219365	0.511996	-0.156998	Iqgap2	100360623
ENSRNOG00000018936	0.774556	0.914834	-0.0859828	Zfp780b-ps1	100360638
ENSRNOG00000046393	0.631309	0.83744	-0.0690681	Fau	100360647
ENSRNOG00000017836	0.516138	0.771723	-0.0693536	Rrp36	100360664
ENSRNOG00000033152	0.20575	0.496957	-1.25755	Rps18l1	100360679
ENSRNOG00000031127	0.269574	0.568628	0.10354	Snrpe	100360682
ENSRNOG00000049370	0.779419	0.916558	-0.0915979	Lsm6	100360750
ENSRNOG00000042404	0.0154775	0.108835	0.790741	Ccdc122	100360752
ENSRNOG00000024056	0.0401493	0.200803	0.330096	Zfp17	100360772
ENSRNOG00000033803	0.223276	0.516242	-0.556427	LOC100360841	100360781
ENSRNOG00000033517	0.177497	0.460319	0.974923	LOC100360791	100360791
ENSRNOG00000023086	0.631486	0.837596	-0.0435811	LOC100360828	100360828
ENSRNOG00000033803	0.223276	0.516242	-0.556427	LOC100360841	100360841
ENSRNOG00000011827	0.137436	0.40143	-0.230935	LOC100360846	100360846
ENSRNOG00000032401	0.0657965	0.267386	0.170176	H3f3c	100360868
ENSRNOG00000010889	0.988277	0.994931	0.00349757	Fbxw7	100360914
ENSRNOG00000000576	0.00474355	0.0501195	0.290815	Anapc16	100360936
ENSRNOG00000055068	0.502545	0.76189	0.11659	Ppial4d	100360977
ENSRNOG00000033235	0.604715	0.823715	-0.251098	Relb	100360982
ENSRNOG00000004090	0.690824	0.869331	-0.120886	LOC100361025	100361025
ENSRNOG00000042929	0.0611182	0.257116	-0.365097	LOC100361087	100361087
ENSRNOG00000033351	0.00910038	0.0783983	0.29526	Zfp869	100361114
ENSRNOG00000017166	0.0136846	0.101618	0.231857	Mycbp	100361133
ENSRNOG00000024112	0.571999	0.805895	-0.0589184	Dgkq	100361138
ENSRNOG00000052003	0.556937	0.796333	0.118004	Mkrn2os	100361147
ENSRNOG00000028690	0.232651	0.527647	0.197542	LOC100362366	100361180
ENSRNOG00000015848	7.6828e-06	0.000382355	0.471991	Etfrf1	100361188
ENSRNOG00000042163	0.36422	0.658634	0.143305	Btbd19	100361234
ENSRNOG00000002345	0.995304	0.99784	0.00186142	Rasgef1b	100361238
ENSRNOG00000006283	0.828361	0.936795	0.0319598	LOC100359922	100361259
ENSRNOG00000011932	0.375124	0.667148	-0.0978621	Snrpa1	100361269
ENSRNOG00000032948	2.74844e-05	0.00109062	-0.377705	Tyk2	100361294
ENSRNOG00000060105	0.608291	0.826423	-0.0963177	Astn2	100361323
ENSRNOG00000010643	1.74217e-08	2.36768e-06	-0.816137	Kank2	100361376
ENSRNOG00000031716	0.948156	0.980985	-0.011791	LOC100910978	100361383
ENSRNOG00000021041	0.0752446	0.286969	-0.364532	Fam171a2	100361389
ENSRNOG00000036658	0.702704	0.873451	-0.034583	Tbcd	100361417
ENSRNOG00000031097	0.716705	0.882396	-0.0569707	Syce1l	100361431
ENSRNOG00000011490	0.00339345	0.0399027	-0.93044	Angptl8	100361444
ENSRNOG00000053452	0.642497	0.843479	-0.0757416	LOC100361457	100361457
ENSRNOG00000049976	0.782198	0.917362	-0.150766	Gzmbl2	100361468
ENSRNOG00000046675	0.111536	0.358611	0.186782	Gpbp1l2	100361476
ENSRNOG00000001466	0.927397	0.974021	0.0300708	LOC100361492	100361492
ENSRNOG00000007792	0.0660096	0.267916	-0.20066	Gcc1	100361513
ENSRNOG00000001273	0.927432	0.974021	-0.0116588	Psmg3	100361517
ENSRNOG00000018729	0.79864	0.924399	0.0406342	Rad9a	100361529
ENSRNOG00000020016	0.000216409	0.00549143	-0.331976	Lamtor1	100361543
ENSRNOG00000054181	0.410489	0.694434	-0.103561	LOC100361547	100361547
ENSRNOG00000003220	0.485535	0.749598	0.0682815	H3f3b	100361558
ENSRNOG00000054999	0.250156	0.546391	0.285426	Hilpda	100361568
ENSRNOG00000010408	0.00424076	0.0466814	0.356576	Polr2k	100361574
ENSRNOG00000028765	0.637016	0.84094	-0.183278	Ttc24	100361582
ENSRNOG00000016780	0.99475	0.997684	0.000885872	RGD1310951	100361585
ENSRNOG00000028083	0.720415	0.884883	-0.101844	Tmem35b	100361631
ENSRNOG00000033346	0.672984	0.858293	0.125991	LOC100361636	100361636
ENSRNOG00000031951	0.434272	0.713721	-0.145487	LOC100361645	100361645
ENSRNOG00000033059	0.529873	0.778343	-0.161045	Galnt6	100361647
ENSRNOG00000022720	0.382747	0.674533	0.0883451	Usp37	100361658
ENSRNOG00000049856	0.167153	0.445342	0.231631	Zfp617	100361660
ENSRNOG00000016932	0.259512	0.556594	-0.153447	Simc1	100361684
ENSRNOG00000058590	0.466827	0.736935	0.326332	AABR07034739.3	100361706
ENSRNOG00000021680	0.133354	0.394728	0.1826	Setdb2	100361710
ENSRNOG00000052207	0.447869	0.721763	-0.694509	LOC100909878	100361715
ENSRNOG00000002196	0.0988171	0.334374	-0.214377	Ociad2	100361733
ENSRNOG00000051310	0.741086	0.896439	-0.0420263	AABR07039345.1	100361756
ENSRNOG00000008365	0.587628	0.814105	0.145299	Hoxb2	100361765
ENSRNOG00000016910	0.00556263	0.0555634	0.385987	Ralgps1	100361774
ENSRNOG00000017146	0.928362	0.974021	0.0128004	Nfatc1	100361818
ENSRNOG00000013046	0.09038	0.319039	-0.366899	Tram2	100361830
ENSRNOG00000029512	0.889513	0.961117	0.0160021	LOC100361854	100361854
ENSRNOG00000057056	0.0550606	0.241535	0.173617	Rab5a	100361891
ENSRNOG00000033038	0.666718	0.85503	-0.204609	Chchd4	100361898
ENSRNOG00000052604	0.0976383	0.331576	0.192211	LOC100361907	100361907
ENSRNOG00000056651	0.0444234	0.213639	-0.270398	LOC103690068	100361913
ENSRNOG00000062272	0.348959	0.645152	-0.815275	LOC100361933	100361933
ENSRNOG00000020700	0.108521	0.352656	-0.21663	Rnaseh2c	100361939
ENSRNOG00000039249	0.452987	0.725745	0.0822308	AABR07035539.1	100361974
ENSRNOG00000025810	0.580829	0.811129	-0.0789919	Grcc10	100362005
ENSRNOG00000042449	0.539399	0.785075	0.0616316	Cdc42se2	100362023
ENSRNOG00000032825	0.0306044	0.169633	0.364001	LOC100362027	100362027
ENSRNOG00000050650	0.792668	0.921312	0.0489099	Ttc16	100362059
ENSRNOG00000054557	0.150858	0.422209	0.154249	Lsm14b	100362102
ENSRNOG00000030069	0.928536	0.974021	0.101391	Faim	100362113
ENSRNOG00000046305	0.088894	0.31664	0.201948	LOC103690114	100362119
ENSRNOG00000014071	0.0361519	0.188899	-0.258274	Ddb2	100362121
ENSRNOG00000016545	0.44213	0.718427	0.0918543	Ift140	100362124
ENSRNOG00000029627	0.0850644	0.308107	0.192055	LOC100359951	100362149
ENSRNOG00000014811	0.357867	0.652241	-0.0831861	Cyhr1	100362155
ENSRNOG00000042504	0.931308	0.974407	0.0144172	Zfp964	100362170
ENSRNOG00000059319	0.112056	0.359346	-0.222576	AABR07028013.1	100362197
ENSRNOG00000017557	3.35693e-11	1.07834e-08	-1.57918	LOC100362216	100362216
ENSRNOG00000019528	7.86845e-05	0.00246591	-0.545528	Plekhg6	100362241
ENSRNOG00000016306	0.605209	0.824177	0.0730414	Adgrv1	100362255
ENSRNOG00000016618	0.0377803	0.193766	0.637499	Tmem52	100362283
ENSRNOG00000024677	0.0376197	0.193678	-0.466726	Arhgap33	100362311
ENSRNOG00000024930	0.0623044	0.259037	-0.171781	Smim19	100362321
ENSRNOG00000010369	0.637391	0.84094	-0.045171	Dhx29	100362324
ENSRNOG00000004843	0.30277	0.602979	-0.171449	Pole3	100362333
ENSRNOG00000018471	0.293602	0.593214	0.606842	LOC100362339	100362339
ENSRNOG00000050554	0.526146	0.777075	0.122593	LOC100362342	100362342
ENSRNOG00000004685	0.0419985	0.206257	-0.256771	Mta3	100362346
ENSRNOG00000007758	0.854717	0.947574	-0.0363914	LOC100362350	100362350
ENSRNOG00000028690	0.232651	0.527647	0.197542	LOC100362366	100362366
ENSRNOG00000006283	0.828361	0.936795	0.0319598	LOC100359922	100362400
ENSRNOG00000049515	0.206659	0.498365	0.419278	Obp1f	100362409
ENSRNOG00000019811	0.595622	0.818878	-0.048895	LOC100362432	100362432
ENSRNOG00000001893	0.0241014	0.146327	0.206396	LOC100362453	100362453
ENSRNOG00000023577	0.87255	0.953472	-0.0156923	Gigyf2	100362458
ENSRNOG00000024266	0.475442	0.742776	0.0832765	Haus5	100362495
ENSRNOG00000025619	0.12598	0.383481	0.168217	Ap1g2	100362547
ENSRNOG00000014291	0.209042	0.500366	-0.113165	Elp3	100362548
ENSRNOG00000012017	0.000433743	0.00911161	0.502501	Otulin	100362554
ENSRNOG00000003285	0.541722	0.785868	-0.102242	Mpv17l	100362572
ENSRNOG00000030442	0.61967	0.833088	-0.311461	AABR07027322.1	100362583
ENSRNOG00000061499	0.654211	0.849561	0.0406671	Kmt2d	100362634
ENSRNOG00000003201	0.534967	0.782311	0.0691003	Rps4x	100362640
ENSRNOG00000014834	0.493943	0.755597	0.0797563	Epc1	100362678
ENSRNOG00000030596	0.375184	0.667148	-0.567034	LOC100362149	100362684
ENSRNOG00000016728	0.648229	0.846895	-0.100773	Tiam2	100362710
ENSRNOG00000003742	0.726811	0.8883	-0.0778554	Cdkl5	100362725
ENSRNOG00000047276	0.750726	0.901662	-0.0647032	AABR07044711.1	100362738
ENSRNOG00000001043	0.0451753	0.215566	0.234921	Ddx55	100362764
ENSRNOG00000024616	0.163965	0.440632	-0.209523	C12H7orf61	100362783
ENSRNOG00000013469	0.0213154	0.135342	-0.211835	Txndc5	100362805
ENSRNOG00000008551	0.164384	0.441209	0.130623	Rps7	100362830
ENSRNOG00000024450	0.0649524	0.265866	-0.210183	Poc1b	100362836
ENSRNOG00000031099	0.217235	0.509883	0.447255	Tmprss12	100362912
ENSRNOG00000053247	0.182997	0.468067	-0.182483	Snx21	100362940
ENSRNOG00000047506	0.352336	0.647269	0.0876018	LOC100362980	100362980
ENSRNOG00000021159	0.563503	0.80086	0.322533	LOC100362987	100362987
ENSRNOG00000004239	0.0587803	0.251605	-1.36291	LOC100362999	100362999
ENSRNOG00000051442	0.00881332	0.0768935	0.360885	Zfp11	100363065
ENSRNOG00000020832	0.402597	0.688399	-0.204915	C2cd4d	100363111
ENSRNOG00000033429	0.92491	0.973459	0.0412605	LOC100363112	100363112
ENSRNOG00000052273	0.738154	0.894513	0.0355463	LOC100363116	100363116
ENSRNOG00000018434	0.0687031	0.274075	-0.248005	Stab1	100363145
ENSRNOG00000015788	0.103098	0.343028	-0.7247	Adora3	100363178
ENSRNOG00000038299	0.593689	0.817855	-0.155021	LOC100363193	100363193
ENSRNOG00000020179	0.173904	0.454084	-0.133228	Nt5c2	100363253
ENSRNOG00000049067	0.871194	0.953047	-0.0354248	Igip	100363266
ENSRNOG00000029339	0.224866	0.517951	0.125045	LOC100363268	100363268
ENSRNOG00000012991	0.216083	0.508501	-0.21262	Adgra2	100363275
ENSRNOG00000003956	0.209003	0.500366	-0.379476	Arhgap6	100363276
ENSRNOG00000018775	0.891397	0.961837	-0.020841	Cystm1	100363310
ENSRNOG00000027847	0.0579214	0.248846	0.286843	Nxpe2	100363350
ENSRNOG00000021026	0.191811	0.481794	-0.244483	Zfp687	100363361
ENSRNOG00000057227	0.143839	0.411377	0.23454	LOC100363372	100363372
ENSRNOG00000011279	0.964004	0.987909	0.00636366	Cmc2	100363376
ENSRNOG00000046629	0.0737579	0.2843	0.46462	AABR07048419.2	100363405
ENSRNOG00000052141	0.529195	0.777985	-0.107419	Rps10	100363439
ENSRNOG00000031579	0.133891	0.395641	0.187661	LOC100363469	100363469
ENSRNOG00000000641	0.0370933	0.192043	0.246587	Nrbf2	100363472
ENSRNOG00000010452	0.00748927	0.0684249	0.249605	Cycs	100363502
ENSRNOG00000025388	0.227792	0.521141	0.139661	Mrpl33	100363539
ENSRNOG00000011119	0.00277825	0.0345363	-0.340781	Spin1	100363675
ENSRNOG00000050510	0.0705712	0.27854	-0.176377	Rab1b	100363782
ENSRNOG00000055111	0.635142	0.839922	0.180311	AABR07000658.2	100364016
ENSRNOG00000011329	0.947826	0.980985	-0.0109162	Pkm	100364062
ENSRNOG00000046469	0.975852	0.991691	-0.00847835	Zfp300	100364132
ENSRNOG00000057589	0.0582973	0.25004	-0.243227	Rnf11l1	100364162
ENSRNOG00000049128	0.639271	0.841839	0.0843525	Nktr	100364165
ENSRNOG00000012088	0.332098	0.631067	0.384124	LOC100364265	100364265
ENSRNOG00000046533	0.883901	0.958277	-0.0498765	AABR07043421.1	100364335
ENSRNOG00000025648	0.0037111	0.0424308	0.876741	Dhrs7l1	100364391
ENSRNOG00000042499	0.687828	0.867627	-0.0612665	LOC100364435	100364435
ENSRNOG00000028449	0.339138	0.637045	0.930121	Rpl9	100364457
ENSRNOG00000048951	0.285833	0.585162	0.171804	LOC100364500	100364500
ENSRNOG00000050067	0.229381	0.523675	-0.438838	AABR07026058.1	100364509
ENSRNOG00000054294	0.159262	0.433972	-0.169343	Rprd2	100364568
ENSRNOG00000021198	0.151179	0.422621	0.253678	Hist1h2bq	100364835
ENSRNOG00000048849	0.0454656	0.216367	0.352325	Pdss1	100364990
ENSRNOG00000043023	0.657777	0.851219	0.0694779	Msmp	100365008
ENSRNOG00000047776	0.624252	0.834544	0.389746	AABR07027753.2	100365043
ENSRNOG00000060288	0.081516	0.300882	0.169133	LOC100365062	100365062
ENSRNOG00000036571	4.71962e-06	0.000259561	1.03971	Ces2c	100365112
ENSRNOG00000050806	0.792262	0.921101	-0.0429456	Spty2d1	100365259
ENSRNOG00000059492	0.00145063	0.0217657	0.408052	LOC100365363	100365363
ENSRNOG00000047598	0.00634685	0.061233	-0.350814	Ctdsp2	100365370
ENSRNOG00000046172	0.153053	0.425702	0.169001	Sf3b6	100365504
ENSRNOG00000049378	0.183931	0.469575	-0.201907	AABR07062583.1	100365679
ENSRNOG00000011771	0.00307838	0.0372835	0.506955	Ptp4a1	100365697
ENSRNOG00000046428	0.87076	0.952716	-0.0445686	Lrrc75b	100365744
ENSRNOG00000014465	0.0511873	0.232361	0.348068	Oca2	100365773
ENSRNOG00000037428	0.021026	0.134168	0.3753	Zfp605	100365779
ENSRNOG00000045885	0.191904	0.481943	-0.745376	LOC100365810	100365810
ENSRNOG00000048109	0.121514	0.374504	0.151052	LOC100365839	100365839
ENSRNOG00000030247	0.515589	0.771227	0.197723	Eif4ebp3	100365872
ENSRNOG00000052134	0.123976	0.379526	0.179537	Pigy	100365921
ENSRNOG00000000414	0.908903	0.968479	-0.0370368	Cep85l	100365935
ENSRNOG00000029651	5.50434e-12	2.16107e-09	0.777871	LOC100365958	100365958
ENSRNOG00000008794	0.822661	0.934086	-0.0218167	Ube2e1	100366017
ENSRNOG00000045913	0.151264	0.422774	0.212642	Prdm16	100366024
ENSRNOG00000049446	0.642592	0.843479	0.166903	LOC100366030	100366030
ENSRNOG00000048878	0.351287	0.646916	-0.0969304	Smim24	100366121
ENSRNOG00000050932	0.0157911	0.110218	0.305373	Pfdn4	100366237
ENSRNOG00000030247	0.515589	0.771227	0.197723	Eif4ebp3	100529260
ENSRNOG00000048101	0.107871	0.351539	0.325514	Zfp397	100909408
ENSRNOG00000015544	0.0275726	0.159196	-2.21865	LOC100909441	100909441
ENSRNOG00000034120	0.733799	0.892486	-0.192236	LOC100909485	100909485
ENSRNOG00000046159	0.120305	0.372231	-0.147134	Gns	100909505
ENSRNOG00000059572	0.254244	0.550861	-0.132041	Tsen34l1	100909510
ENSRNOG00000048988	0.0157727	0.110218	-0.229989	Serpina10	100909524
ENSRNOG00000014992	0.165623	0.442936	-0.127575	M6pr	100909548
ENSRNOG00000047854	0.109206	0.354019	-0.277585	RT1-DMa	100909593
ENSRNOG00000008376	0.473235	0.741922	0.281091	LOC100909595	100909595
ENSRNOG00000060066	0.563213	0.80072	0.159379	LOC100911511	100909604
ENSRNOG00000048191	0.344202	0.641412	0.247911	LOC100909605	100909605
ENSRNOG00000042380	0.78098	0.917036	-0.137578	Znf442	100909622
ENSRNOG00000049491	0.959138	0.986067	0.00962951	RT1-DMb	100909630
ENSRNOG00000003160	0.823609	0.93436	0.0999003	LOC108348096	100909655
ENSRNOG00000014552	0.0714494	0.280351	-0.367978	LOC100909657	100909657
ENSRNOG00000059843	0.253007	0.549731	0.354317	LOC100909680	100909680
ENSRNOG00000039278	0.544622	0.787728	0.0576689	Mcart1	100909697
ENSRNOG00000011586	0.00446769	0.048277	0.476166	LOC100909712	100909712
ENSRNOG00000061540	0.101758	0.340495	1.30431	LOC100909715	100909715
ENSRNOG00000020598	0.199713	0.489295	0.220554	LOC100909725	100909725
ENSRNOG00000054140	0.896993	0.964046	0.0122587	Myl6	100909726
ENSRNOG00000050146	0.318924	0.619334	0.413956	LOC100909732	100909732
ENSRNOG00000009371	0.639075	0.841737	-0.367842	Abl1	100909750
ENSRNOG00000048973	0.0109634	0.0886985	0.294878	NEWGENE_1306399	100909771
ENSRNOG00000000787	0.110308	0.356039	-0.467355	AABR07044364.1	100909797
ENSRNOG00000046338	0.983225	0.993682	0.00767856	LOC100909824	100909824
ENSRNOG00000047604	0.69757	0.8717	-0.0780053	Kbtbd6	100909827
ENSRNOG00000045593	0.804248	0.925973	-0.180295	LOC100909830	100909830
ENSRNOG00000017427	0.613831	0.829346	-0.19838	LOC100909840	100909840
ENSRNOG00000059244	0.251283	0.547719	-0.186898	LOC100909849	100909849
ENSRNOG00000050240	0.113146	0.361157	1.3132	Mtf1	100909856
ENSRNOG00000053756	0.60759	0.825897	0.089195	Rps15al4	100909878
ENSRNOG00000014581	0.990119	0.995727	-0.00138875	Trappc2l	100909916
ENSRNOG00000046941	0.929179	0.974176	0.0554687	LOC100909964	100909964
ENSRNOG00000058484	6.72447e-05	0.00218491	-0.401316	Anp32a	100909983
ENSRNOG00000023622	0.520904	0.774018	-0.380617	LOC100910021	100910021
ENSRNOG00000036571	4.71962e-06	0.000259561	1.03971	Ces2c	100910040
ENSRNOG00000018885	0.219391	0.511996	0.202866	LOC100910046	100910046
ENSRNOG00000061989	0.532213	0.779808	-0.403847	Nkrf	100910054
ENSRNOG00000047369	0.00110298	0.0180643	-0.544888	LOC100910057	100910057
ENSRNOG00000045790	0.671576	0.857691	-0.0831121	Fam50a	100910130
ENSRNOG00000001160	0.649391	0.847271	0.0425427	Triap1	100910137
ENSRNOG00000050374	0.168659	0.446714	-0.576354	LOC100910143	100910143
ENSRNOG00000036571	4.71962e-06	0.000259561	1.03971	Ces2c	100910144
ENSRNOG00000047977	7.57943e-05	0.00238611	1.19609	Tcim	100910163
ENSRNOG00000053979	0.044607	0.214229	0.227535	Egf	100910178
ENSRNOG00000021198	0.151179	0.422621	0.253678	Hist1h2bq	100910200
ENSRNOG00000040045	0.606956	0.825511	0.135504	Crnkl1	100910202
ENSRNOG00000000070	0.812015	0.930071	-0.096249	LOC100910207	100910207
ENSRNOG00000053115	0.0577261	0.248447	0.770513	Zfp82	100910231
ENSRNOG00000047720	0.937535	0.977154	0.00720921	LOC100910235	100910235
ENSRNOG00000018681	0.133203	0.394529	0.395594	Nes	100910255
ENSRNOG00000002217	0.730136	0.890059	0.0802499	Plac8	100910270
ENSRNOG00000049965	0.388097	0.678041	-0.39203	LOC100910275	100910275
ENSRNOG00000049062	0.611925	0.828182	-0.0527205	Trappc2b	100910318
ENSRNOG00000048199	0.553124	0.794434	0.0709789	Rps19l2	100910336
ENSRNOG00000047019	0.364794	0.65925	0.185714	Bbip1	100910342
ENSRNOG00000048523	0.586769	0.814036	-0.515084	LOC108348142	100910370
ENSRNOG00000001073	0.00455741	0.0487619	0.481898	RGD1563482	100910427
ENSRNOG00000050497	0.0912701	0.320739	-1.10691	Zfp7	100910444
ENSRNOG00000010412	0.780208	0.9169	-0.0978521	Ccdc180	100910460
ENSRNOG00000030111	0.463731	0.735159	0.263972	Cyp11b3	100910462
ENSRNOG00000050582	0.241977	0.538429	-0.357107	LOC108348189	100910472
ENSRNOG00000050059	0.412522	0.696356	-0.231522	AABR07035776.1	100910497
ENSRNOG00000003054	0.198083	0.487753	0.294377	AABR07037009.1	100910506
ENSRNOG00000007489	0.0162406	0.112347	-0.337194	Zfp41	100910508
ENSRNOG00000050885	0.13755	0.401681	-0.325338	LOC100910526	100910526
ENSRNOG00000047971	0.1963	0.486573	-0.198103	Mrpl36	100910528
ENSRNOG00000001387	0.326659	0.626424	-0.0997939	LOC100910540	100910540
ENSRNOG00000048985	0.155424	0.428889	-1.01797	LOC100910575	100910575
ENSRNOG00000033583	0.219044	0.511815	0.179253	LOC100910577	100910577
ENSRNOG00000049192	0.241622	0.538148	0.941042	Hmgn5	100910616
ENSRNOG00000024425	0.698541	0.872078	-0.319872	LOC100910636	100910636
ENSRNOG00000002824	0.511627	0.768204	0.132082	Rlim	100910646
ENSRNOG00000046526	0.43984	0.716952	-0.157408	LOC100911489	100910668
ENSRNOG00000033017	0.870817	0.952716	-0.0497704	LOC100910669	100910669
ENSRNOG00000043400	0.281026	0.580365	0.24922	LOC100910678	100910678
ENSRNOG00000052664	0.00113467	0.0183236	0.305988	Tnks2	100910717
ENSRNOG00000030522	0.696905	0.871454	0.0586934	LOC500331	100910725
ENSRNOG00000001747	0.384851	0.675972	0.0787281	LOC100910732	100910732
ENSRNOG00000037744	0.0123656	0.0951934	2.2293	Oas1i	100910735
ENSRNOG00000018860	0.0908853	0.319625	0.168845	Mtg1	100910751
ENSRNOG00000025025	0.341492	0.638993	0.0888915	Dnttip2	100910753
ENSRNOG00000059663	0.0657079	0.267262	0.342934	LOC100910755	100910755
ENSRNOG00000047516	0.830785	0.937597	-0.234855	Map3k7	100910771
ENSRNOG00000017100	0.306808	0.606747	-0.885279	Yme1l1	100910779
ENSRNOG00000006033	0.019972	0.129771	-0.52604	LOC100910790	100910790
ENSRNOG00000059510	0.433095	0.712453	0.347274	AABR07027870.1	100910792
ENSRNOG00000048193	0.558543	0.797338	0.0638268	Hnrnph3	100910795
ENSRNOG00000031689	0.168659	0.446714	0.314685	Trim15	100910806
ENSRNOG00000028899	0.628505	0.836305	0.122695	LOC100910807	100910807
ENSRNOG00000055466	0.123273	0.378328	-0.161805	Derl2	100910823
ENSRNOG00000047507	1.72222e-05	0.000739873	-0.956998	LOC100910829	100910829
ENSRNOG00000046275	0.382222	0.674448	-0.611008	LOC100910833	100910833
ENSRNOG00000024641	0.401263	0.687968	0.311499	LOC100910838	100910838
ENSRNOG00000021960	0.621513	0.833573	-0.051124	AC109958.1	100910850
ENSRNOG00000006114	0.0418684	0.205921	0.369074	Cfap69	100910867
ENSRNOG00000054063	0.682609	0.864283	-0.0651716	Naa80	100910872
ENSRNOG00000027368	0.300344	0.600619	0.192234	Ubald1	100910875
ENSRNOG00000032560	0.338529	0.636709	0.162094	Cyp3a23/3a1	100910877
ENSRNOG00000049814	0.156416	0.430951	0.262918	LOC100910882	100910882
ENSRNOG00000008249	0.843764	0.943494	-0.0456806	Brms1l	100910898
ENSRNOG00000014125	0.110297	0.356039	-0.325405	Evi2b	100910940
ENSRNOG00000045555	0.658299	0.851535	-0.0636211	LOC100910944	100910944
ENSRNOG00000019542	0.900611	0.964507	-0.0820607	MGC108823	100910979
ENSRNOG00000050864	0.600306	0.821417	0.428568	Cpne1	100910990
ENSRNOG00000048933	0.440883	0.717455	0.233394	LOC691918	100911033
ENSRNOG00000045686	0.526945	0.777222	0.0590229	Nfs1	100911034
ENSRNOG00000042975	0.847325	0.945158	0.0629072	Tmem45a	100911041
ENSRNOG00000024960	0.943512	0.979915	-0.035367	Smco1	100911042
ENSRNOG00000050964	0.309954	0.610322	0.181221	LOC100911068	100911068
ENSRNOG00000058050	0.00181784	0.0255147	0.432716	Bclaf1	100911069
ENSRNOG00000061813	0.255482	0.552486	-0.602108	Ly6c	100911104
ENSRNOG00000019566	0.302338	0.60246	0.568141	LOC100911109	100911109
ENSRNOG00000004252	0.814416	0.930436	0.0253499	LOC108348062	100911110
ENSRNOG00000019417	0.0013412	0.0205158	-0.43477	Hsd3b5	100911116
ENSRNOG00000025156	0.243823	0.54041	-0.157594	Timm17b	100911130
ENSRNOG00000010528	0.0163697	0.112698	0.285215	LOC100911166	100911166
ENSRNOG00000047565	0.0422246	0.206864	0.203152	Echs1	100911186
ENSRNOG00000028628	0.00906212	0.0781953	-0.328849	LOC100911196	100911196
ENSRNOG00000053873	0.524052	0.776499	0.229473	LOC100911215	100911215
ENSRNOG00000053037	0.101624	0.340266	1.34522	AABR07024139.1	100911216
ENSRNOG00000046455	0.00463397	0.0494007	0.859155	LOC100911224	100911224
ENSRNOG00000047000	0.0036357	0.0419485	0.471169	Fuom	100911225
ENSRNOG00000007053	0.0137731	0.10201	0.285144	Med7	100911235
ENSRNOG00000049229	0.674549	0.85901	0.047393	Pomp	100911238
ENSRNOG00000001868	0.117015	0.366553	-0.142324	LOC100911248	100911248
ENSRNOG00000049104	0.982525	0.993633	-0.00296716	LOC100911256	100911256
ENSRNOG00000048226	0.276644	0.57569	0.0980389	Hmgn1	100911295
ENSRNOG00000048668	0.141194	0.406989	0.242201	LOC100911305	100911305
ENSRNOG00000049007	0.647007	0.846446	-0.410308	LOC100911313	100911313
ENSRNOG00000050600	0.79137	0.921049	0.0635788	Zfp872	100911320
ENSRNOG00000022572	0.527818	0.777264	-0.712816	LOC100911356	100911356
ENSRNOG00000045747	0.0137894	0.10201	-0.253555	Capns1	100911363
ENSRNOG00000045795	0.0682836	0.27315	0.176867	LOC100911365	100911365
ENSRNOG00000060344	0.320466	0.620402	0.101673	AABR07073045.1	100911371
ENSRNOG00000007663	0.422583	0.704754	0.128776	LOC100911372	100911372
ENSRNOG00000001756	0.658116	0.851502	0.383496	LOC100911374	100911374
ENSRNOG00000058670	0.605653	0.824453	0.276902	LOC100911383	100911383
ENSRNOG00000018448	0.0260926	0.15392	0.723453	Cend1	100911402
ENSRNOG00000045611	0.351099	0.646916	0.360872	Ms4a4a	100911403
ENSRNOG00000016000	0.0857333	0.309279	0.154589	Atp5pb	100911417
ENSRNOG00000018450	0.000108234	0.00320037	1.00871	Slc25a22	100911440
ENSRNOG00000016394	0.0159531	0.11102	0.227298	LOC100911453	100911453
ENSRNOG00000047911	0.136915	0.400553	-0.364063	Miip	100911456
ENSRNOG00000052004	0.841809	0.942675	0.0206592	Txnl4a	100911462
ENSRNOG00000020602	0.32336	0.622751	-0.133426	Ndufa13	100911483
ENSRNOG00000000156	0.67989	0.862009	-0.0733387	LOC100911486	100911486
ENSRNOG00000046526	0.43984	0.716952	-0.157408	LOC100911489	100911489
ENSRNOG00000060066	0.563213	0.80072	0.159379	LOC100911511	100911511
ENSRNOG00000050669	0.313053	0.613892	-1.41838	LOC100911515	100911515
ENSRNOG00000051286	0.714094	0.880793	0.0392406	LOC100911516	100911516
ENSRNOG00000049179	0.546008	0.788604	-0.0874573	LOC100911519	100911519
ENSRNOG00000045772	0.972655	0.990097	0.0470977	LOC100911545	100911545
ENSRNOG00000045991	0.363775	0.658083	-0.509602	LOC100911558	100911558
ENSRNOG00000046779	0.026771	0.156169	-0.403565	LOC100911562	100911562
ENSRNOG00000002116	0.669161	0.856385	-0.0647963	Rplp2	100911575
ENSRNOG00000050800	0.579193	0.810633	-0.0784395	LOC100911576	100911576
ENSRNOG00000045949	0.0254932	0.151523	-0.238551	Faah	100911581
ENSRNOG00000004860	0.214657	0.506584	-0.695412	Myh9	100911597
ENSRNOG00000018736	6.49693e-13	3.53183e-10	0.88596	Pnpla2	100911615
ENSRNOG00000017187	0.278624	0.578192	0.151128	Prmt6	100911617
ENSRNOG00000047104	0.581727	0.811503	-0.47159	Hells	100911660
ENSRNOG00000018456	0.0211714	0.134852	0.211586	LOC100911664	100911664
ENSRNOG00000049575	1.48689e-05	0.000654693	-0.476326	Atn1	100911672
ENSRNOG00000005408	0.915762	0.970341	0.0148418	Natd1	100911674
ENSRNOG00000046271	0.105192	0.347135	-0.147203	Gspt1	100911685
ENSRNOG00000019199	0.318981	0.619334	1.03426	Cracr2b	100911692
ENSRNOG00000050660	0.420179	0.702639	-0.129086	LOC100911713	100911713
ENSRNOG00000050201	0.0507606	0.231207	0.52322	Slc29a2	100911721
ENSRNOG00000020656	0.697417	0.8717	0.113394	Pfkfb4	100911725
ENSRNOG00000019215	0.786076	0.918747	0.0247641	LOC100911730	100911730
ENSRNOG00000046594	0.91515	0.970039	-0.122861	LOC100911734	100911734
ENSRNOG00000047790	0.686993	0.867038	0.0705524	LOC108348055	100911746
ENSRNOG00000049324	0.796031	0.922978	-0.0519179	Tspan4	100911766
ENSRNOG00000015788	0.103098	0.343028	-0.7247	Adora3	100911796
ENSRNOG00000046663	0.47773	0.744786	0.141486	Fcgr2a	100911825
ENSRNOG00000047132	0.612615	0.828425	0.084542	Zfp182	100911831
ENSRNOG00000020117	0.845563	0.944393	-0.0305791	LOC108348098	100911841
ENSRNOG00000018774	0.922176	0.972774	0.0211331	LOC100911847	100911847
ENSRNOG00000050305	4.27412e-05	0.00152938	-0.567332	LOC100911854	100911854
ENSRNOG00000049995	0.026253	0.154479	-2.30819	Slc40a1	100911874
ENSRNOG00000019351	0.606798	0.825434	0.379505	Chid1	100911881
ENSRNOG00000051784	0.94818	0.980985	0.00671673	Apoc1	100911905
ENSRNOG00000005059	0.262333	0.559249	-0.245887	LOC100911917	100911917
ENSRNOG00000049910	0.419381	0.702148	0.263769	LOC100360143	100911945
ENSRNOG00000018018	0.304215	0.604751	0.268576	Kcnip2	100911951
ENSRNOG00000005718	0.0568377	0.246198	0.219303	AABR07065406.1	100911956
ENSRNOG00000009151	0.0147098	0.105806	0.431902	Mipol1	100911970
ENSRNOG00000056855	0.971492	0.989643	0.0317552	LOC100911991	100911991
ENSRNOG00000050855	0.589531	0.815626	0.0994196	LOC100911994	100911994
ENSRNOG00000005247	0.36894	0.663267	0.086996	LOC100912008	100912008
ENSRNOG00000004540	0.967521	0.989396	-0.0135035	Clec3b	100912012
ENSRNOG00000047150	0.674605	0.85901	0.086751	LOC100912026	100912026
ENSRNOG00000047045	0.182746	0.467719	0.126646	LOC108348111	100912030
ENSRNOG00000004426	0.157686	0.432119	0.166833	Rps27a	100912032
ENSRNOG00000050469	0.858237	0.948348	0.05136	LOC100912034	100912034
ENSRNOG00000047187	0.356822	0.651172	0.10991	Surf2	100912042
ENSRNOG00000001341	0.0982044	0.332784	0.311923	Zfp113	100912096
ENSRNOG00000019206	0.12987	0.389307	0.400562	Nupr1	100912108
ENSRNOG00000005101	0.289301	0.588246	-0.0989267	Mia2	100912115
ENSRNOG00000016391	0.0253842	0.151278	0.29548	Arid4b	100912163
ENSRNOG00000031022	0.612025	0.828182	0.0520486	LOC108348287	100912182
ENSRNOG00000046036	0.142191	0.408844	0.46175	Itprip	100912218
ENSRNOG00000046449	0.81487	0.930697	0.0849001	Npy	100912228
ENSRNOG00000027002	0.394367	0.681583	-0.569995	NEWGENE_1310139	100912235
ENSRNOG00000050193	0.356029	0.650475	-0.14704	LOC100912262	100912262
ENSRNOG00000003176	0.259039	0.556126	0.514928	Mixl1	100912275
ENSRNOG00000015447	5.86725e-05	0.00196511	0.426359	Calcoco1	100912282
ENSRNOG00000018621	0.0559904	0.243573	-0.289889	Leng9	100912286
ENSRNOG00000050910	0.00168247	0.0241667	0.345165	LOC688583	100912369
ENSRNOG00000050287	0.52203	0.774795	0.0626468	LOC108348080	100912375
ENSRNOG00000048194	0.0137894	0.10201	-0.253555	LOC100912380	100912380
ENSRNOG00000045895	0.197065	0.487129	0.324473	Dcp2	100912393
ENSRNOG00000050275	0.664569	0.854268	0.208516	LOC100912399	100912399
ENSRNOG00000047150	0.674605	0.85901	0.086751	LOC100912026	100912405
ENSRNOG00000030222	0.890423	0.961456	0.023831	Tcaf2	100912416
ENSRNOG00000030807	0.570955	0.805297	-0.774012	LOC100912427	100912427
ENSRNOG00000046920	0.375223	0.667148	0.194121	NEWGENE_1359268	100912429
ENSRNOG00000048431	0.590844	0.816713	-0.118923	Nynrin	100912447
ENSRNOG00000050854	0.526266	0.777075	0.215229	LOC108348101	100912455
ENSRNOG00000053260	0.510908	0.767475	0.416355	Lilrb3a	100912456
ENSRNOG00000025216	0.106838	0.349679	-0.372956	Alkbh6	100912458
ENSRNOG00000061059	0.985963	0.994582	0.00295148	LOC103694079	100912478
ENSRNOG00000046950	0.655272	0.850014	0.0618898	LOC100912481	100912481
ENSRNOG00000042897	0.496748	0.757475	-0.134967	Nmrk2	100912521
ENSRNOG00000001748	0.851848	0.94632	-0.0230862	Polr2h	100912534
ENSRNOG00000007956	0.557996	0.797158	-0.123734	Styx	100912536
ENSRNOG00000047112	0.578732	0.810363	-0.103155	LOC100912537	100912537
ENSRNOG00000058444	0.162254	0.438555	-1.0871	LOC100912564	100912564
ENSRNOG00000050595	0.0354065	0.18685	0.480492	Mup5	100912565
ENSRNOG00000021609	0.0574047	0.247743	0.582897	RGD1563072	100912566
ENSRNOG00000049598	0.110197	0.355842	-0.212354	LOC100912571	100912571
ENSRNOG00000030689	0.0121293	0.0943506	0.239612	Ms4a6bl	100912573
ENSRNOG00000002412	0.517607	0.77275	-0.572391	Mapk7	100912585
ENSRNOG00000037426	0.543917	0.786948	-0.0803551	LOC100912590	100912590
ENSRNOG00000023387	0.904564	0.966446	-0.0122668	LOC100912599	100912599
ENSRNOG00000046379	0.00156312	0.0229734	-0.292678	Srm	100912604
ENSRNOG00000025580	0.0724233	0.281797	-0.163903	LOC100912618	100912618
ENSRNOG00000049991	0.605217	0.824177	-0.124338	Mcpt8l3	100912724
ENSRNOG00000015386	0.337867	0.636381	-0.247252	LOC100912849	100912849
ENSRNOG00000038449	0.0050299	0.0521589	0.363183	Tigd2	100912924
ENSRNOG00000037684	0.220671	0.513557	0.295423	RGD1566159	100912937
ENSRNOG00000020125	0.478839	0.745022	-0.235278	Cd79a	100913063
ENSRNOG00000042686	0.685335	0.866135	0.048766	Trim34	101241893
ENSRNOG00000039848	0.131313	0.39191	0.167414	Ak6	102238592
ENSRNOG00000023233	0.0359643	0.188337	0.467136	LOC102546648	102546648
ENSRNOG00000045663	0.283942	0.583234	0.652129	LOC102546678	102546678
ENSRNOG00000056435	0.570015	0.805016	-0.0886159	Cmc4	102546764
ENSRNOG00000047939	0.278708	0.578282	-0.506728	Smim35	102546809
ENSRNOG00000061316	0.337352	0.635918	0.19393	Ulbp1	102547056
ENSRNOG00000061899	0.227295	0.520868	0.302753	Mosmo	102547219
ENSRNOG00000052023	0.716391	0.882396	0.104114	AABR07002885.1	102547241
ENSRNOG00000016462	0.823613	0.93436	-0.0318188	LOC102547287	102547287
ENSRNOG00000015196	0.110121	0.35584	0.358994	LOC102547897	102547897
ENSRNOG00000009302	0.648979	0.847256	-0.0662168	Zfp623	102547932
ENSRNOG00000009273	0.0146046	0.105425	0.505365	LOC259244	102548083
ENSRNOG00000022894	0.0531549	0.236627	-0.232154	Bivm	102548228
ENSRNOG00000022572	0.527818	0.777264	-0.712816	LOC100911356	102548286
ENSRNOG00000010587	0.692013	0.869853	0.0469233	Crnkl1	102548514
ENSRNOG00000049135	0.957917	0.985429	0.0145011	LOC102548541	102548541
ENSRNOG00000049198	0.784265	0.917914	0.0964509	LOC102548682	102548682
ENSRNOG00000042777	0.255373	0.55241	-0.180831	Zfp28	102548693
ENSRNOG00000055608	0.901058	0.964507	0.0302401	LOC102548695	102548695
ENSRNOG00000004361	6.25062e-05	0.00206417	-0.365169	Parp10	102548778
ENSRNOG00000049198	0.784265	0.917914	0.0964509	LOC102548682	102549173
ENSRNOG00000048949	0.349308	0.645381	-0.344221	LOC102549542	102549542
ENSRNOG00000020342	2.07084e-05	0.000858338	-0.497065	Samd11	102549710
ENSRNOG00000013459	0.0561563	0.243956	0.180417	Ints9	102549712
ENSRNOG00000057086	2.92327e-05	0.00113199	-0.642938	Nat8f4	102549803
ENSRNOG00000051152	0.118205	0.368323	0.4309	LOC102549817	102549817
ENSRNOG00000049259	0.954197	0.983779	-0.0215001	LOC102549842	102549842
ENSRNOG00000052637	0.00901857	0.0779147	-0.505608	Samd1	102550189
ENSRNOG00000055525	0.688769	0.868194	0.0377738	Kmt2b	102550344
ENSRNOG00000047970	0.0908615	0.319625	-0.212955	Lyrm4	102550385
ENSRNOG00000030870	0.162783	0.43908	-0.315107	LOC102550396	102550396
ENSRNOG00000050805	0.381163	0.673673	-0.700423	LOC102550456	102550456
ENSRNOG00000049090	0.392742	0.680856	-0.161942	LOC102550892	102550892
ENSRNOG00000051006	0.387165	0.677503	0.138722	Ufsp1	102550903
ENSRNOG00000012141	0.694691	0.870629	-0.085272	Xrcc3	102551085
ENSRNOG00000047145	0.673713	0.858558	0.117945	LOC102551340	102551340
ENSRNOG00000029529	0.586451	0.814036	-0.0777149	Eef1akmt4	102551435
ENSRNOG00000048864	0.00538034	0.0542796	-0.597418	LOC100125368	102551539
ENSRNOG00000019873	0.312155	0.612947	0.0984132	Eml3	102551660
ENSRNOG00000025970	0.0906018	0.319409	-0.650869	AABR07068127.1	102551819
ENSRNOG00000007655	0.881833	0.957218	-0.0234344	Zfp174	102551846
ENSRNOG00000049489	0.0959104	0.328153	-0.324583	LOC102552166	102552166
ENSRNOG00000056036	0.320522	0.620402	0.166362	LOC103691005	102552284
ENSRNOG00000039455	0.672824	0.858276	-0.161635	Pcdhgb6	102552497
ENSRNOG00000052406	0.788655	0.920149	-0.0534853	LOC102552527	102552527
ENSRNOG00000058372	0.612349	0.828227	-0.113958	Ac1576	102552783
ENSRNOG00000003187	1.84277e-05	0.000779811	0.677395	Armcx5	102552920
ENSRNOG00000028116	0.00164463	0.0238168	0.879682	LOC102552988	102552988
ENSRNOG00000031113	0.313734	0.614426	-0.173266	Zscan22	102553002
ENSRNOG00000049740	0.278516	0.578138	-0.566193	AABR07034273.1	102553099
ENSRNOG00000014212	0.506449	0.764396	-0.110361	Mettl21a	102553119
ENSRNOG00000042372	0.604014	0.823649	0.175711	LOC102553278	102553278
ENSRNOG00000053557	0.777685	0.916367	-0.0256011	LOC102553386	102553386
ENSRNOG00000029490	0.781461	0.917144	-0.0277538	Znf768	102553763
ENSRNOG00000031003	0.0436551	0.211338	-0.282834	Zfp764	102553866
ENSRNOG00000046480	0.510148	0.766758	0.116231	Zfp764l1	102553962
ENSRNOG00000031202	0.0263433	0.154746	0.287757	Trim30c	102554102
ENSRNOG00000049287	0.257135	0.553955	0.421208	MGC94199	102554232
ENSRNOG00000018379	0.840065	0.941716	0.0309222	Zfp688	102554302
ENSRNOG00000006112	0.120199	0.372156	0.327342	LOC102554315	102554315
ENSRNOG00000005780	0.748388	0.900346	-0.0319498	Adamts13	102554393
ENSRNOG00000008067	0.457986	0.730345	-0.179335	Rcor1	102554884
ENSRNOG00000050651	0.781652	0.917216	-0.08495	LOC102555083	102555083
ENSRNOG00000009878	0.514385	0.77038	0.0823687	Crtapl1	102555086
ENSRNOG00000050510	0.0705712	0.27854	-0.176377	Rab1b	102555167
ENSRNOG00000006796	0.152121	0.424246	0.171271	LOC102555183	102555183
ENSRNOG00000050729	0.594077	0.818072	-0.127462	LOC102555217	102555217
ENSRNOG00000020006	0.453674	0.726544	0.104351	Wdr90	102555298
ENSRNOG00000026569	0.274922	0.573881	0.138921	LOC102555377	102555377
ENSRNOG00000019542	0.900611	0.964507	-0.0820607	MGC108823	102555392
ENSRNOG00000028993	0.881592	0.957128	-0.0496543	LOC102555453	102555453
ENSRNOG00000018747	0.68197	0.863837	0.0411701	LOC102555457	102555457
ENSRNOG00000023431	0.36742	0.66188	0.157374	LOC102555635	102555635
ENSRNOG00000029686	0.0396667	0.199601	-0.512161	LOC102555727	102555727
ENSRNOG00000022971	0.0208348	0.133309	0.527593	AC115666.1	102555919
ENSRNOG00000021705	0.0876284	0.313793	0.317555	LOC102556092	102556092
ENSRNOG00000029678	0.111504	0.358587	-0.357016	Znf354b	102556119
ENSRNOG00000045933	2.92327e-05	0.00113199	-0.642938	LOC102556148	102556148
ENSRNOG00000060052	0.893032	0.962786	-0.0300243	Tdrd15	102556253
ENSRNOG00000015428	0.462109	0.733705	0.0747273	Mff	102556337
ENSRNOG00000045964	0.875253	0.954648	0.0546033	AABR07026892.1	102556410
ENSRNOG00000033729	0.084308	0.3068	0.32806	LOC102556967	102556967
ENSRNOG00000038101	0.167621	0.44575	0.40043	LOC102557319	102557319
ENSRNOG00000053404	0.0735448	0.284205	-0.358072	NEWGENE_1306267	103689921
ENSRNOG00000047951	0.914366	0.969895	0.036866	LOC103689922	103689922
ENSRNOG00000047719	0.416294	0.699516	-0.464895	LOC103689927	103689927
ENSRNOG00000022202	0.920082	0.971926	0.0106419	Trappc8	103689930
ENSRNOG00000003645	0.578418	0.810243	0.0514092	Hnrnpab	103689931
ENSRNOG00000052925	0.619006	0.832686	0.272586	NEWGENE_621351	103689932
ENSRNOG00000005505	0.909002	0.968479	0.0169394	Wbp11	103689936
ENSRNOG00000049397	0.754771	0.903832	0.365652	LOC103689941	103689941
ENSRNOG00000002314	0.289069	0.587956	0.365731	LOC103689943	103689943
ENSRNOG00000009596	0.992884	0.996896	0.0100801	LOC103689945	103689945
ENSRNOG00000047158	0.334105	0.633094	-0.124796	Selenbp1	103689947
ENSRNOG00000046647	0.05199	0.234306	0.183487	Impad1	103689950
ENSRNOG00000048049	0.769888	0.911892	0.235543	LOC103689951	103689951
ENSRNOG00000049132	0.50339	0.762297	-0.185803	Map2k3	103689956
ENSRNOG00000025523	0.0979177	0.332126	-0.18103	Armh3	103689959
ENSRNOG00000048738	0.369517	0.663628	-0.0817989	Hdac6	103689963
ENSRNOG00000058793	0.738983	0.894935	0.0781497	Vma21	103689964
ENSRNOG00000000443	0.137436	0.40143	-0.211393	LOC103689965	103689965
ENSRNOG00000009113	0.0116338	0.0915917	-0.356683	Marcksl1	103689966
ENSRNOG00000010589	9.6508e-15	1.04926e-11	1.61157	Zfp622	103689968
ENSRNOG00000052721	0.970589	0.989643	0.00421362	Kdm6a	103689969
ENSRNOG00000047880	0.544426	0.787526	-0.183861	LOC103689975	103689975
ENSRNOG00000009508	0.998558	0.999124	-0.000386291	Casp6	103689977
ENSRNOG00000024794	0.977519	0.991835	-0.00574763	Senp5	103689978
ENSRNOG00000002407	0.452832	0.725743	-0.0747353	Pdxdc1	103689979
ENSRNOG00000052600	0.0008091	0.0143847	-0.373586	Mboat7l1	103689982
ENSRNOG00000031367	0.235317	0.531094	0.143062	Hprt1	103689983
ENSRNOG00000036598	0.622221	0.833837	-0.0977917	Tbc1d12	103689984
ENSRNOG00000020616	0.997168	0.998528	0.000366656	Yif1b	103689986
ENSRNOG00000015502	0.192113	0.482038	-1.29121	Mfsd14a	103689987
ENSRNOG00000055142	0.0920926	0.32171	-0.495476	Ect2l	103689991
ENSRNOG00000058909	0.769448	0.911698	0.0312775	Rps9	103689992
ENSRNOG00000003713	0.780718	0.917036	-0.232405	Pbsn	103689993
ENSRNOG00000046051	0.756167	0.904648	-0.141396	LOC103689999	103689999
ENSRNOG00000045819	0.944725	0.980594	-0.0204951	LOC103690002	103690002
ENSRNOG00000045655	0.963102	0.987726	-0.00495145	LOC103690005	103690005
ENSRNOG00000022082	0.378186	0.67054	-0.0895494	LOC103690006	103690006
ENSRNOG00000012020	0.00689523	0.0647082	0.316729	Nsun4	103690007
ENSRNOG00000001847	0.00508855	0.0524379	-0.260456	Ccdc91	103690009
ENSRNOG00000026277	1.08059e-05	0.000505729	0.86421	Zc3h6	103690012
ENSRNOG00000049622	0.910609	0.96917	-0.013841	LOC103690013	103690013
ENSRNOG00000033146	0.986518	0.994582	0.0110622	LOC103690015	103690015
ENSRNOG00000019082	0.543629	0.786948	0.168091	LOC103690016	103690016
ENSRNOG00000009300	0.846927	0.944906	-0.0179962	LOC103690017	103690017
ENSRNOG00000005906	0.408185	0.693106	0.532026	LOC103690020	103690020
ENSRNOG00000051382	0.164627	0.441778	-0.133926	Ntan1	103690022
ENSRNOG00000052541	0.381081	0.673612	-0.432506	LOC103690023	103690023
ENSRNOG00000010407	0.0070637	0.0655108	-0.269549	LOC103690024	103690024
ENSRNOG00000050431	0.0123895	0.095275	0.66394	Aspn	103690027
ENSRNOG00000010589	9.6508e-15	1.04926e-11	1.61157	Zfp622	103690028
ENSRNOG00000017067	0.969484	0.989396	-0.0330944	LOC108348136	103690034
ENSRNOG00000046937	0.963904	0.987877	0.010461	Zfp74	103690038
ENSRNOG00000049964	0.925897	0.973762	0.0614202	LOC103690044	103690044
ENSRNOG00000027002	0.394367	0.681583	-0.569995	NEWGENE_1310139	103690045
ENSRNOG00000027171	0.282762	0.58174	-0.133276	Ndst2	103690051
ENSRNOG00000020799	0.020549	0.132319	-0.43934	LOC103690054	103690054
ENSRNOG00000050172	0.252418	0.548958	-0.49959	Thpol1	103690065
ENSRNOG00000015818	0.613775	0.829346	0.18443	Tprkb	103690067
ENSRNOG00000056651	0.0444234	0.213639	-0.270398	LOC103690068	103690068
ENSRNOG00000059741	0.0993444	0.335516	0.4696	Tmc4	103690093
ENSRNOG00000001746	0.734323	0.892734	0.0309855	Ncbp2	103690107
ENSRNOG00000047706	0.0052769	0.0536188	-0.857591	LOC103690108	103690108
ENSRNOG00000015322	0.802575	0.925486	-0.0769214	Zfp78	103690110
ENSRNOG00000061895	0.0561047	0.243845	0.809717	LOC690045	103690111
ENSRNOG00000046658	0.0295238	0.165447	-2.20599	Omd	103690116
ENSRNOG00000058821	0.184772	0.470692	-0.652123	Nat8f1	103690120
ENSRNOG00000024414	0.480208	0.745602	0.0729827	Ate1	103690122
ENSRNOG00000059600	0.390032	0.67883	0.538137	Hoxa2	103690123
ENSRNOG00000054319	0.641586	0.842845	-0.296593	LOC103690128	103690128
ENSRNOG00000061608	0.270627	0.569627	0.46873	Hoxa3	103690130
ENSRNOG00000011304	0.755766	0.904564	-0.145144	LOC103690131	103690131
ENSRNOG00000015851	0.197015	0.487129	1.11561	LOC103690139	103690139
ENSRNOG00000046617	0.264562	0.562134	0.414192	LOC103690149	103690149
ENSRNOG00000061733	0.879326	0.956269	0.0447514	LOC103690156	103690156
ENSRNOG00000046305	0.088894	0.31664	0.201948	LOC103690114	103690163
ENSRNOG00000048357	0.640948	0.842242	-0.0543341	LOC103690164	103690164
ENSRNOG00000055496	0.000167544	0.00448497	0.6252	LOC103690166	103690166
ENSRNOG00000007184	0.53735	0.783869	0.293532	RGD1305298	103690170
ENSRNOG00000048650	0.351925	0.646916	0.718496	Phf6	103690175
ENSRNOG00000017837	0.150316	0.421607	-0.20373	Znf48	103690203
ENSRNOG00000052229	0.604499	0.823678	0.180608	LOC103690289	103690289
ENSRNOG00000053541	0.985585	0.994582	0.00278447	Kansl2	103690317
ENSRNOG00000058697	0.375208	0.667148	0.473332	LOC103690319	103690319
ENSRNOG00000051867	0.264975	0.562698	0.262704	Zfp600	103690343
ENSRNOG00000011527	0.0554885	0.242585	-1.84296	Bag5	103690404
ENSRNOG00000043348	0.282166	0.581107	0.137918	LOC103693375	103690821
ENSRNOG00000032303	0.417028	0.700155	0.148422	LOC108349682	103690996
ENSRNOG00000056036	0.320522	0.620402	0.166362	LOC103691005	103691005
ENSRNOG00000014791	0.0703061	0.27796	0.224748	Peg3	103691034
ENSRNOG00000056212	0.154745	0.427985	-0.272601	Flt3lg	103691134
ENSRNOG00000019884	0.640902	0.842242	-0.109287	LOC103691238	103691238
ENSRNOG00000000091	0.855914	0.947574	-0.0554007	Smad9	103691556
ENSRNOG00000051964	0.0906432	0.319409	0.242526	LOC108348190	103691699
ENSRNOG00000057089	0.063972	0.263501	-1.07354	LOC103691744	103691744
ENSRNOG00000046745	0.0781137	0.293711	0.468085	LOC691918	103691872
ENSRNOG00000059891	0.0665402	0.269247	0.194162	NEWGENE_1308612	103691995
ENSRNOG00000046361	0.839363	0.941296	0.0447996	LOC100911622	103692126
ENSRNOG00000060514	0.938038	0.977313	-0.0271044	LOC103692166	103692166
ENSRNOG00000051433	0.0523504	0.234747	0.293727	LOC103692167	103692167
ENSRNOG00000052279	0.420236	0.702639	0.0774822	LOC103692169	103692169
ENSRNOG00000058785	0.256714	0.553629	0.262701	LOC103692170	103692170
ENSRNOG00000054176	0.612114	0.828223	-0.621677	LOC103692171	103692171
ENSRNOG00000057972	0.00112916	0.0182813	2.81007	NEWGENE_1562258	103692172
ENSRNOG00000061902	0.370395	0.663855	-0.179227	Wbp1	103692173
ENSRNOG00000025558	0.236028	0.53206	-0.409884	Palm2	103692368
ENSRNOG00000040303	0.0581814	0.249722	0.300315	Cebpzos	103692531
ENSRNOG00000058973	0.114451	0.363129	0.269135	Atad2b	103692579
ENSRNOG00000011398	0.948225	0.980985	0.0082318	LOC103692719	103692719
ENSRNOG00000043348	0.282166	0.581107	0.137918	LOC103693375	103692785
ENSRNOG00000043348	0.282166	0.581107	0.137918	LOC103693375	103692831
ENSRNOG00000051156	0.23244	0.527337	0.36384	LOC103692939	103692939
ENSRNOG00000055738	0.133658	0.39513	0.873999	LOC103692976	103692976
ENSRNOG00000054297	0.623031	0.83403	0.193189	Senp1	103692995
ENSRNOG00000057009	0.743471	0.897755	-0.287675	LOC103693189	103693189
ENSRNOG00000049330	0.528913	0.777661	0.0680148	NEWGENE_1308196	103693219
ENSRNOG00000048608	0.206936	0.498607	0.135872	LOC108348298	103693266
ENSRNOG00000043348	0.282166	0.581107	0.137918	LOC103693375	103693375
ENSRNOG00000052096	0.000296435	0.00693677	0.384339	Cox11	103693419
ENSRNOG00000020296	0.032621	0.177265	0.268913	LOC103693430	103693430
ENSRNOG00000050347	0.825498	0.935332	-0.0480685	Ptges3l	103693432
ENSRNOG00000047517	0.437043	0.714857	-0.116608	Oxld1	103693495
ENSRNOG00000043107	0.0457476	0.217261	0.618675	LOC103693563	103693563
ENSRNOG00000061814	0.402995	0.688618	0.0753048	Dgcr2	103693608
ENSRNOG00000025923	0.462654	0.734076	-0.117691	LOC103693776	103693776
ENSRNOG00000005130	0.231892	0.526617	-0.122137	LOC103693780	103693780
ENSRNOG00000019346	0.778505	0.916367	-0.0552645	LOC103693999	103693999
ENSRNOG00000019473	0.177642	0.460389	0.141524	NEWGENE_1582994	103694000
ENSRNOG00000052192	0.985963	0.994582	0.00295148	LOC103694079	103694079
ENSRNOG00000043348	0.282166	0.581107	0.137918	LOC103693375	103694169
ENSRNOG00000061132	0.435966	0.714356	-0.129258	LOC103694210	103694210
ENSRNOG00000038766	0.388046	0.678041	-0.204907	LOC103694328	103694328
ENSRNOG00000000836	0.751306	0.901669	0.144779	Ltb	103694381
ENSRNOG00000043348	0.282166	0.581107	0.137918	LOC103693375	103694404
ENSRNOG00000046062	0.276355	0.575429	0.102588	LOC103694506	103694506
ENSRNOG00000058664	0.493205	0.755129	0.197627	Usp9y	103694559
ENSRNOG00000054582	0.0872765	0.313088	1.68113	LOC103694857	103694857
ENSRNOG00000055765	0.0191325	0.12607	-0.840483	Rasl10b	103694863
ENSRNOG00000054871	0.117826	0.367807	-0.303012	LOC103694865	103694865
ENSRNOG00000052099	0.0652063	0.266517	-0.186463	LOC103694869	103694869
ENSRNOG00000053231	0.329701	0.628328	-0.217241	LOC103694872	103694872
ENSRNOG00000054959	0.108735	0.352977	0.692578	Mmp11	103694874
ENSRNOG00000055498	0.336532	0.635425	-0.21928	LOC103694875	103694875
ENSRNOG00000061740	0.189206	0.477863	-0.892843	LOC103694876	103694876
ENSRNOG00000056076	0.657315	0.850855	-0.0764058	LOC103694877	103694877
ENSRNOG00000060114	7.7229e-06	0.000383002	-0.522802	LOC103694878	103694878
ENSRNOG00000052360	2.88311e-05	0.00112569	-0.771722	LOC103694879	103694879
ENSRNOG00000029508	0.837351	0.940266	0.0499554	Slpil2	103694893
ENSRNOG00000059348	0.000165495	0.00443853	0.345323	Ube2b	103694902
ENSRNOG00000056485	0.204611	0.496135	0.13561	LOC103694903	103694903
ENSRNOG00000056701	0.248159	0.544724	0.109636	LOC103695118	103695118
ENSRNOG00000017893	0.829528	0.937254	0.0545122	Baiap3	106146145
ENSRNOG00000049951	0.172265	0.451639	0.305181	Tmem151a	108348045
ENSRNOG00000049422	0.2385	0.534309	-1.11017	LOC108348047	108348047
ENSRNOG00000000195	0.750802	0.901669	0.0676398	LOC108348048	108348048
ENSRNOG00000050713	0.548564	0.790679	-0.126718	LOC108348050	108348050
ENSRNOG00000014811	0.357867	0.652241	-0.0831861	Cyhr1	108348051
ENSRNOG00000020025	0.610015	0.827084	0.330672	LOC108348052	108348052
ENSRNOG00000002462	0.262544	0.559415	0.656567	B9d1	108348055
ENSRNOG00000020807	0.0441939	0.212979	1.07367	NEWGENE_1306714	108348056
ENSRNOG00000059891	0.0665402	0.269247	0.194162	NEWGENE_1308612	108348058
ENSRNOG00000013484	0.559349	0.797925	-0.0581953	Gsta1	108348061
ENSRNOG00000004252	0.814416	0.930436	0.0253499	LOC108348062	108348062
ENSRNOG00000046968	0.58712	0.814036	-0.617569	Nol8	108348063
ENSRNOG00000027295	0.684486	0.865575	-0.0485895	Aph1b	108348064
ENSRNOG00000047812	0.919185	0.971884	0.016008	NEWGENE_1586233	108348066
ENSRNOG00000020197	0.914586	0.969895	-0.0774742	LOC100911932	108348067
ENSRNOG00000047594	0.598898	0.820314	0.0524741	LOC108348069	108348069
ENSRNOG00000010218	0.0375369	0.193548	0.200799	Eif5	108348073
ENSRNOG00000012818	0.644311	0.844385	0.072093	Ksr1	108348076
ENSRNOG00000017100	0.306808	0.606747	-0.885279	Yme1l1	108348078
ENSRNOG00000045760	0.00890493	0.0773585	-1.9633	Ebna1bp2	108348080
ENSRNOG00000049132	0.50339	0.762297	-0.185803	Map2k3	108348082
ENSRNOG00000020110	0.856347	0.947574	-0.018367	B4gat1	108348085
ENSRNOG00000005814	0.100505	0.33766	0.407037	NEWGENE_1582771	108348092
ENSRNOG00000036571	4.71962e-06	0.000259561	1.03971	Ces2c	108348093
ENSRNOG00000048973	0.0109634	0.0886985	0.294878	NEWGENE_1306399	108348094
ENSRNOG00000047786	0.200232	0.489888	0.928934	Ogn	108348095
ENSRNOG00000020117	0.845563	0.944393	-0.0305791	LOC108348098	108348098
ENSRNOG00000001742	0.455579	0.728081	-0.122269	Clcn2	108348101
ENSRNOG00000047943	0.644523	0.844504	0.188599	LOC108348106	108348106
ENSRNOG00000050647	0.292949	0.592691	0.400035	Hspa1b	108348108
ENSRNOG00000050827	0.614838	0.830082	0.0482113	NEWGENE_1310561	108348109
ENSRNOG00000047045	0.182746	0.467719	0.126646	LOC108348111	108348111
ENSRNOG00000000461	0.463857	0.735159	0.0697451	LOC108348112	108348112
ENSRNOG00000047573	0.889403	0.961117	0.0452501	LOC108348114	108348114
ENSRNOG00000037897	0.70291	0.873514	-0.0616554	Rps19l2	108348115
ENSRNOG00000055229	0.190427	0.479341	-0.863945	LOC108348118	108348118
ENSRNOG00000025864	0.831558	0.937908	-0.0268392	LOC108348120	108348120
ENSRNOG00000050104	0.0194598	0.127749	1.20442	Clip3	108348122
ENSRNOG00000002556	0.501493	0.761158	0.068581	Tsr2	108348124
ENSRNOG00000020830	0.595701	0.818878	-0.157683	LOC108348128	108348128
ENSRNOG00000003872	0.516821	0.772276	-0.0947272	NEWGENE_620180	108348131
ENSRNOG00000017067	0.969484	0.989396	-0.0330944	LOC108348136	108348136
ENSRNOG00000046862	0.418727	0.701894	0.186511	LOC108348137	108348137
ENSRNOG00000051002	0.607318	0.825789	-0.088402	LOC108348139	108348139
ENSRNOG00000048456	0.586769	0.814036	-0.515084	Rpl8	108348142
ENSRNOG00000052226	0.0395148	0.199181	0.203513	LOC108348144	108348144
ENSRNOG00000050695	0.286161	0.585252	-0.175922	LOC108348145	108348145
ENSRNOG00000049743	0.0644153	0.264281	0.280654	Gstm5	108348148
ENSRNOG00000001746	0.734323	0.892734	0.0309855	Ncbp2	108348149
ENSRNOG00000050981	0.519893	0.773703	0.38803	LOC108348155	108348155
ENSRNOG00000014846	0.00076191	0.0137533	-0.357303	Anp32a	108348156
ENSRNOG00000001262	0.566939	0.803401	-0.257559	Spatc1l	108348157
ENSRNOG00000018426	0.601078	0.82208	0.0549064	NEWGENE_2134	108348160
ENSRNOG00000050172	0.252418	0.548958	-0.49959	Thpol1	108348162
ENSRNOG00000059600	0.390032	0.67883	0.538137	Hoxa2	108348165
ENSRNOG00000045695	0.142105	0.408816	1.01449	NEWGENE_1559832	108348168
ENSRNOG00000046021	0.564216	0.801148	0.278024	LOC108348172	108348172
ENSRNOG00000048996	0.105441	0.347391	0.79338	LOC108348173	108348173
ENSRNOG00000046439	0.120283	0.372231	-0.162099	Vps37c	108348178
ENSRNOG00000002100	0.919609	0.971884	-0.00928448	LOC108348180	108348180
ENSRNOG00000003176	0.259039	0.556126	0.514928	Mixl1	108348182
ENSRNOG00000038540	0.870224	0.952534	0.0817275	NEWGENE_2724	108348185
ENSRNOG00000050582	0.241977	0.538429	-0.357107	LOC108348189	108348189
ENSRNOG00000051964	0.0906432	0.319409	0.242526	LOC108348190	108348190
ENSRNOG00000011119	0.00277825	0.0345363	-0.340781	Spin1	108348199
ENSRNOG00000058436	0.281691	0.580974	0.234453	LOC108348215	108348215
ENSRNOG00000017857	0.0876509	0.313794	-0.221905	LOC108348250	108348250
ENSRNOG00000060288	0.081516	0.300882	0.169133	LOC100365062	108348260
ENSRNOG00000033680	0.70918	0.877719	-0.0745559	Cyp2b1	108348266
ENSRNOG00000016622	0.149193	0.419911	0.156843	LOC100910438	108348276
ENSRNOG00000011494	0.293046	0.592718	0.176518	Rpl36a	108348287
ENSRNOG00000061608	0.270627	0.569627	0.46873	Hoxa3	108348320
ENSRNOG00000054806	0.121259	0.373963	0.480545	Cdkl3	108348323
ENSRNOG00000052864	0.0374581	0.193446	-1.38022	LOC108348326	108348326
ENSRNOG00000000376	0.3524	0.647269	-0.161765	LOC108349010	108349010
ENSRNOG00000038205	0.840303	0.941716	0.0907802	Gng5	108349548
ENSRNOG00000031244	0.849564	0.945715	0.0254171	LOC108349606	108349606
ENSRNOG00000032303	0.417028	0.700155	0.148422	LOC108349682	108349682
ENSRNOG00000005116	0.794219	0.922012	0.0441865	LOC108353446	108350502
ENSRNOG00000018630	0.0719952	0.281255	-0.230475	LOC108351137	108351137
ENSRNOG00000031736	0.836179	0.940217	0.162153	LOC108351703	108351703
ENSRNOG00000021406	0.549342	0.791053	-0.192074	LOC108351936	108351936
ENSRNOG00000004461	0.0937874	0.324553	-0.365401	NEWGENE_6497122	108352059
ENSRNOG00000024616	0.163965	0.440632	-0.209523	C12H7orf61	108352430
ENSRNOG00000004196	0.886336	0.959504	0.0183414	LOC108352650	108352650
ENSRNOG00000005116	0.794219	0.922012	0.0441865	LOC108353446	108353446
ENSRNOG00000031244	0.849564	0.945715	0.0254171	LOC108349606	108353795
ENSRNOG00000010392	0.183001	0.468067	-0.203812	Nrg1	112400
ENSRNOG00000031364	0.0174969	0.118439	-0.217015	Kif1c	113886
ENSRNOG00000015763	0.598151	0.820228	-0.192818	Nat8f3	113892
ENSRNOG00000003147	5.48075e-06	0.000293428	-0.431722	Sqstm1	113894
ENSRNOG00000021125	0.524243	0.776499	0.0877357	Prdx5	113898
ENSRNOG00000015519	0.258987	0.556126	0.157999	Ces1d	113902
ENSRNOG00000022392	0.00182594	0.025603	-0.427433	Hspb8	113906
ENSRNOG00000019082	0.543629	0.786948	0.168091	LOC103690016	113907
ENSRNOG00000055257	0.579003	0.810501	0.0517724	Selenof	113922
ENSRNOG00000017106	0.320897	0.620402	0.0895982	Csnk1a1	113927
ENSRNOG00000006126	0.938217	0.977356	0.00760039	Nup88	113929
ENSRNOG00000010935	0.990225	0.995727	0.00120117	Cpb2	113936
ENSRNOG00000054391	0.297249	0.597281	1.03949	Snurf	113938
ENSRNOG00000019838	0.448	0.721763	0.095741	Gmfg	113940
ENSRNOG00000002449	0.598561	0.820228	-0.0672308	Maged2	113947
ENSRNOG00000019020	0.384944	0.675972	0.106442	Bbs2	113948
ENSRNOG00000008816	0.457639	0.730131	0.220094	Gpnmb	113955
ENSRNOG00000055295	0.028613	0.162874	-0.208912	Pecr	113956
ENSRNOG00000003797	0.3912	0.679517	-0.0767927	Mrps7	113958
ENSRNOG00000047800	0.722653	0.88623	-0.0636241	C5ar1	113959
ENSRNOG00000009675	0.0664844	0.269098	-0.164454	Cdc42bpb	113960
ENSRNOG00000055853	7.83058e-06	0.000386984	-0.40727	Gorasp2	113961
ENSRNOG00000010697	0.12942	0.388534	0.147004	Hadh	113965
ENSRNOG00000001449	0.925453	0.973602	0.00910265	Pom121	113975
ENSRNOG00000019180	0.194968	0.485762	0.124508	Acsl4	113976
ENSRNOG00000010308	0.0683058	0.27315	-0.224395	Nr2f2	113984
ENSRNOG00000031032	0.446585	0.720963	0.142381	Hmgn3	113990
ENSRNOG00000018740	0.037987	0.19404	-0.231938	Ugt1a6	113992
ENSRNOG00000057755	0.160582	0.436054	-0.277489	NEWGENE_1304700	114002
ENSRNOG00000020676	0.00137324	0.0208928	-0.425031	Ppp1r14a	114004
ENSRNOG00000040242	0.620072	0.833247	-0.133195	Epm2a	114005
ENSRNOG00000012873	0.97231	0.989817	0.00313155	Gfm1	114017
ENSRNOG00000045760	0.00890493	0.0773585	-1.9633	Ebna1bp2	114021
ENSRNOG00000003385	0.434492	0.713751	-0.0895576	Glrx2	114022
ENSRNOG00000057623	0.848237	0.945238	-0.017631	Copb1	114023
ENSRNOG00000014718	0.212572	0.504027	-0.26433	Acsl3	114024
ENSRNOG00000054962	8.69577e-05	0.00267187	-0.36627	Dao	114027
ENSRNOG00000052687	0.7995	0.924573	-0.023312	Megf8	114029
ENSRNOG00000009311	0.775449	0.915257	0.0881043	Fstl3	114031
ENSRNOG00000020460	0.310193	0.610537	-0.144156	Banf1	114087
ENSRNOG00000019039	0.409827	0.694006	0.115333	Inpp5e	114089
ENSRNOG00000009342	0.00479613	0.0504779	-1.27434	Fcnb	114091
ENSRNOG00000005903	0.87881	0.955911	0.0284189	St14	114093
ENSRNOG00000046120	0.506809	0.764396	0.114367	Uchl3	114094
ENSRNOG00000020392	0.0257005	0.152371	0.207085	Stxbp3	114095
ENSRNOG00000010277	0.0180075	0.12051	0.215001	Idh3a	114096
ENSRNOG00000003244	0.834145	0.939053	0.151765	Ltc4s	114097
ENSRNOG00000008305	0.00476589	0.050232	-0.272816	Sc5d	114100
ENSRNOG00000021265	0.614816	0.830082	-0.058234	Cds2	114101
ENSRNOG00000012196	0.469569	0.739439	0.118791	Asah2	114104
ENSRNOG00000012027	0.151535	0.423281	-0.649568	Bco1	114106
ENSRNOG00000051487	0.255891	0.552937	-0.197883	Kremen1	114107
ENSRNOG00000012658	0.0193249	0.1271	1.04171	Pdlim3	114108
ENSRNOG00000002511	0.300433	0.600696	-0.163549	Flt4	114110
ENSRNOG00000011416	0.0239426	0.145801	-0.282261	Vegfc	114111
ENSRNOG00000020481	0.0684059	0.273275	-0.299212	Pafah1b3	114113
ENSRNOG00000001813	0.091576	0.321335	0.261275	Dnm1l	114114
ENSRNOG00000002841	0.807748	0.928514	-0.0431291	Cdc42bpa	114116
ENSRNOG00000019570	0.566763	0.803293	-0.113393	Gng3	114117
ENSRNOG00000047080	0.968795	0.989396	0.0155206	Gng4	114118
ENSRNOG00000025040	0.0892565	0.317348	0.152598	Gng10	114119
ENSRNOG00000050231	0.665017	0.854487	-0.0450583	Gng12	114120
ENSRNOG00000011586	0.00446769	0.048277	0.476166	LOC100909712	114121
ENSRNOG00000029212	0.162298	0.438555	-0.514303	Vcan	114122
ENSRNOG00000006916	0.00592961	0.0583629	0.324286	Sardh	114123
ENSRNOG00000002373	0.0686481	0.27394	-0.171753	Akap1	114124
ENSRNOG00000053991	0.0622377	0.259031	0.186527	P3h1	114200
ENSRNOG00000033653	0.0250452	0.149916	0.387565	Mpp3	114202
ENSRNOG00000001425	0.723848	0.886941	-0.0711702	Sh2b2	114203
ENSRNOG00000000901	0.460394	0.732305	0.0869938	Crcp	114205
ENSRNOG00000056462	0.410909	0.694652	0.155672	Tmf1	114206
ENSRNOG00000020557	0.107424	0.350731	0.321304	Ryr1	114207
ENSRNOG00000009899	0.532275	0.779808	0.135489	Skil	114208
ENSRNOG00000018044	0.0294954	0.165366	0.286119	Phyh	114209
ENSRNOG00000009207	0.978392	0.992183	0.00419786	Spata2	114210
ENSRNOG00000037509	0.189931	0.478775	-0.183428	Chek2	114212
ENSRNOG00000013603	0.0720647	0.281258	0.202718	Dffa	114214
ENSRNOG00000017100	0.306808	0.606747	-0.885279	Yme1l1	114217
ENSRNOG00000020444	0.53138	0.779275	0.176045	Hcn3	114245
ENSRNOG00000014714	0.153774	0.426524	-0.336639	Trpv6	114246
ENSRNOG00000057092	0.611853	0.828182	0.23225	Slfn4	114247
ENSRNOG00000016217	0.90226	0.965517	0.0116231	Gtpbp4	114300
ENSRNOG00000006844	0.496039	0.757293	-0.063765	Dnajc14	114481
ENSRNOG00000009258	0.0104619	0.0859703	-0.58821	Cdk6	114483
ENSRNOG00000005908	0.011268	0.0900946	0.26087	Dmtf1	114485
ENSRNOG00000010957	0.727797	0.888928	-0.0742576	Braf	114486
ENSRNOG00000051905	0.52483	0.7767	0.150232	Wnt2	114487
ENSRNOG00000005387	1.43397e-09	2.81497e-07	0.967657	Rbm3	114488
ENSRNOG00000019400	0.968987	0.989396	0.00415877	Dag1	114489
ENSRNOG00000056940	0.236239	0.53212	0.229992	Cited2	114490
ENSRNOG00000046607	0.00559203	0.0556996	0.926514	Cited4	114491
ENSRNOG00000059640	0.0992416	0.335409	0.515277	Ccl28	114492
ENSRNOG00000015423	0.707584	0.876323	0.20045	Ccna2	114494
ENSRNOG00000004437	0.323887	0.62361	-0.314137	Map2k6	114495
ENSRNOG00000042261	2.43932e-06	0.000151217	-0.455115	Hdgf	114499
ENSRNOG00000013670	0.922319	0.972774	0.0387535	Pax3	114502
ENSRNOG00000016299	0.246451	0.542915	0.234158	Klf4	114505
ENSRNOG00000010960	0.231286	0.526019	0.210571	Ankh	114506
ENSRNOG00000017637	0.57234	0.806026	-0.196388	Fbp2	114508
ENSRNOG00000002412	0.517607	0.77275	-0.572391	Mapk7	114509
ENSRNOG00000011280	0.0392317	0.198154	-0.309608	Mllt3	114510
ENSRNOG00000060329	0.864615	0.950565	-0.0433909	Emb	114511
ENSRNOG00000002778	0.817398	0.931636	0.0270916	Aatf	114512
ENSRNOG00000009161	0.474764	0.742481	0.0698492	Clasp2	114514
ENSRNOG00000013557	0.117442	0.367088	-0.192931	Lancl1	114515
ENSRNOG00000001518	0.24139	0.5378	-0.132362	Itga6	114517
ENSRNOG00000010938	0.00177367	0.0250941	0.545447	Slc7a10	114518
ENSRNOG00000011668	0.174296	0.454856	-0.334275	Nfil3	114519
ENSRNOG00000060335	0.451057	0.724138	0.0693213	Strn3	114520
ENSRNOG00000027124	0.0029907	0.0365662	0.267928	Tdg	114521
ENSRNOG00000003947	0.864687	0.95057	0.0309156	Ntn1	114523
ENSRNOG00000006970	0.644287	0.844385	-0.135471	Ntn3	114524
ENSRNOG00000001480	0.421084	0.703262	-0.107036	Ncf1	114553
ENSRNOG00000014675	0.215936	0.508501	0.118068	Pi4k2a	114554
ENSRNOG00000033697	0.28568	0.585059	-0.152063	Casp4	114555
ENSRNOG00000004476	0.290145	0.589054	0.526168	Wif1	114557
ENSRNOG00000020513	0.0250378	0.149916	0.202598	Becn1	114558
ENSRNOG00000012934	0.263051	0.560103	-0.101255	Arhgef7	114559
ENSRNOG00000000665	0.0852994	0.308738	0.209082	Pitpnb	114561
ENSRNOG00000033426	0.369035	0.663353	-0.0824926	Cdc37	114562
ENSRNOG00000019282	0.00325262	0.0387626	-0.274237	Ubqln1	114590
ENSRNOG00000031485	0.015633	0.109438	-0.219785	Dpp3	114591
ENSRNOG00000005659	0.366366	0.660907	0.124216	Aurkb	114592
ENSRNOG00000005587	0.993735	0.99705	-0.000737295	Suclg1	114597
ENSRNOG00000013137	0.327619	0.627107	0.1831	Clec4f	114598
ENSRNOG00000000841	0.0261182	0.154007	0.228824	Ddx39b	114612
ENSRNOG00000018822	0.127018	0.385086	0.260175	Slc5a5	114613
ENSRNOG00000005250	0.444043	0.719791	0.166047	Abcg5	114628
ENSRNOG00000006878	0.458815	0.731186	0.415543	Slc26a3	114629
ENSRNOG00000001596	0.891472	0.961837	-0.0129293	Atp5mc3	114630
ENSRNOG00000011384	0.0918802	0.321601	-0.171585	Aimp1	114632
ENSRNOG00000014276	0.656644	0.850701	-0.0656001	Plce1	114633
ENSRNOG00000001351	0.00835286	0.0742512	0.241395	Trafd1	114635
ENSRNOG00000017354	0.0015167	0.0224702	-0.299801	Zyx	114636
ENSRNOG00000051615	0.0411171	0.203412	0.264726	Hmgn2	114637
ENSRNOG00000045838	0.825518	0.935332	-0.027441	Hps1	114638
ENSRNOG00000015616	0.794667	0.922347	0.0574028	Rgs14	114705
ENSRNOG00000014936	0.398959	0.686079	0.141667	Ifitm2	114709
ENSRNOG00000014365	3.55154e-07	2.91846e-05	-1.15473	Gne	114711
ENSRNOG00000011798	0.587172	0.814036	0.0559117	Mapre1	114764
ENSRNOG00000011678	0.0846866	0.30754	0.265985	Wbp4	114765
ENSRNOG00000012999	0.518391	0.773159	-0.0596238	Phb2	114766
ENSRNOG00000015717	0.926882	0.974021	0.0244818	Ptpre	114767
ENSRNOG00000016339	0.391839	0.680208	-0.130356	Uox	114768
ENSRNOG00000007719	0.249851	0.546025	0.128091	Ccnc	114839
ENSRNOG00000002163	0.0441358	0.212979	-0.223112	Klf3	114845
ENSRNOG00000028746	0.248558	0.545177	-0.149109	Gsto1	114846
ENSRNOG00000000521	1.95522e-07	1.70587e-05	2.42547	Cdkn1a	114851
ENSRNOG00000003977	0.0327792	0.177837	0.537853	Dusp1	114856
ENSRNOG00000006027	0.700266	0.872134	-0.0373604	Eif2ak4	114859
ENSRNOG00000009712	0.45957	0.731532	0.0888725	Gale	114860
ENSRNOG00000002358	0.222653	0.515559	0.192632	Scpep1	114861
ENSRNOG00000013391	0.00216121	0.028924	-0.609088	Sorbs2	114901
ENSRNOG00000012095	0.971156	0.989643	-0.0101263	Pkia	114906
ENSRNOG00000051078	0.932009	0.974407	-0.0405182	Zfp37	115768
ENSRNOG00000015030	0.00471113	0.0499529	-0.484909	Tjp2	115769
ENSRNOG00000006663	0.351192	0.646916	0.459708	Usp2	115771
ENSRNOG00000052704	0.0271688	0.157757	-0.204705	Atp6v0a2	116455
ENSRNOG00000012392	0.724418	0.887025	0.0363615	Dnajc2	116456
ENSRNOG00000058478	0.0142637	0.10397	-0.36479	Mapk8ip1	116457
ENSRNOG00000019758	0.137812	0.402063	-0.142288	Ipo13	116458
ENSRNOG00000010248	0.000339158	0.00769447	1.20922	Serpini1	116459
ENSRNOG00000009875	0.422516	0.704725	-0.647231	Akr1b7	116463
ENSRNOG00000018288	0.0967902	0.329859	-0.155059	Ncoa6	116464
ENSRNOG00000012074	0.0803084	0.298398	0.178693	Ifngr1	116465
ENSRNOG00000014385	0.935039	0.976059	-0.0294797	Wnt2b	116466
ENSRNOG00000016437	0.300625	0.60074	-0.139727	Tm4sf4	116467
ENSRNOG00000001457	0.115576	0.365038	-0.19048	Rfc2	116468
ENSRNOG00000029165	0.13401	0.395662	-0.671179	Stx1a	116470
ENSRNOG00000009956	0.160472	0.436054	0.128759	Wnk1	116477
ENSRNOG00000023176	0.864592	0.950565	-0.0152928	Kidins220	116478
ENSRNOG00000004414	0.000265853	0.00642319	-0.335182	F11r	116479
ENSRNOG00000005149	0.22783	0.521144	0.113145	Sacm1l	116482
ENSRNOG00000003743	0.66845	0.856039	0.0384354	Dars	116483
ENSRNOG00000012081	0.335725	0.634892	0.0887374	Txn1	116484
ENSRNOG00000004672	0.00150101	0.022285	-0.614226	Sec14l2	116486
ENSRNOG00000012216	0.00427817	0.0469469	-0.326506	Tgfbi	116487
ENSRNOG00000009594	0.799154	0.92447	0.0530014	Snai1	116490
ENSRNOG00000009071	0.590376	0.816287	-0.0505076	Gripap1	116493
ENSRNOG00000048186	0.0791102	0.295883	0.288391	F2rl3	116498
ENSRNOG00000001867	0.859996	0.948951	-0.0158253	Snap29	116500
ENSRNOG00000002997	0.0231959	0.143181	-0.256097	Slc9a3r2	116501
ENSRNOG00000000485	0.965634	0.988694	-0.00952799	Bak1	116502
ENSRNOG00000003226	0.577532	0.809784	-0.0505805	Mprip	116504
ENSRNOG00000019484	1.45722e-06	9.71523e-05	-0.588845	Slc6a9	116509
ENSRNOG00000010208	0.0335135	0.18016	0.524082	Timp1	116510
ENSRNOG00000009118	0.497646	0.757724	0.209616	Pou2f3	116544
ENSRNOG00000004595	0.084729	0.30754	-0.281166	Pou6f1	116545
ENSRNOG00000002440	0.289012	0.587956	-0.12126	Ralb	116546
ENSRNOG00000011557	0.683676	0.86486	0.180862	S100a8	116547
ENSRNOG00000012036	0.422922	0.704987	0.106933	Pcsk5	116548
ENSRNOG00000005276	0.983742	0.993839	0.00183479	Csnk2a1	116549
ENSRNOG00000019223	0.818988	0.932194	-0.0227913	Atp5f1c	116550
ENSRNOG00000001517	0.720268	0.884779	0.0322697	Pdk1	116551
ENSRNOG00000007763	0.249683	0.546025	-0.110029	Plod1	116552
ENSRNOG00000020155	0.119266	0.370403	0.291437	Mapk8	116554
ENSRNOG00000006541	0.013748	0.101895	0.349483	Nup107	116555
ENSRNOG00000007645	0.649319	0.847256	-0.310761	Kcnj9	116560
ENSRNOG00000017506	0.679511	0.86175	-0.0548967	Cltb	116561
ENSRNOG00000001709	0.0625458	0.259625	-0.169766	Ap2m1	116563
ENSRNOG00000015991	0.494841	0.756526	0.135267	Npr2	116564
ENSRNOG00000009313	0.215444	0.507937	0.111352	Lrpap1	116565
ENSRNOG00000047697	0.469968	0.739537	0.269761	Ggt1	116568
ENSRNOG00000001849	0.756806	0.904817	-0.0282397	Mapk1	116590
ENSRNOG00000049422	0.2385	0.534309	-1.11017	LOC108348047	116591
ENSRNOG00000021103	0.0342092	0.182595	-0.579238	Nrxn2	116595
ENSRNOG00000016378	0.0637147	0.263009	0.284632	Map3k8	116596
ENSRNOG00000023809	0.670193	0.857086	-0.176442	Opcml	116597
ENSRNOG00000006228	1.03287e-06	7.19145e-05	-0.466363	Pdia4	116598
ENSRNOG00000011778	0.933649	0.975401	0.00820414	Blvra	116599
ENSRNOG00000018378	0.852315	0.946614	-0.0546613	Cacnb2	116600
ENSRNOG00000014055	0.00284137	0.0350646	-0.45145	Nat1	116631
ENSRNOG00000049498	0.162309	0.438555	0.223563	Nat2	116632
ENSRNOG00000006559	0.00214706	0.0288465	0.285477	Akap8	116633
ENSRNOG00000012582	0.13882	0.403638	-0.22395	Eif4ebp1	116636
ENSRNOG00000011406	0.0153087	0.10818	-0.660386	Ccl4	116637
ENSRNOG00000001424	0.35202	0.646919	-0.1065	Cux1	116639
ENSRNOG00000058645	0.998232	0.998868	-0.00104226	Tnc	116640
ENSRNOG00000018046	9.0357e-07	6.48277e-05	-0.446968	Lgals8	116641
ENSRNOG00000034242	0.581843	0.811503	-0.053245	Vcp	116643
ENSRNOG00000004794	0.364313	0.658634	0.266923	Rtn1	116644
ENSRNOG00000007753	0.291238	0.590837	-0.0951819	Plaa	116645
ENSRNOG00000001049	0.464181	0.735406	0.0745271	Tpt1	116646
ENSRNOG00000032776	0.225275	0.518234	-0.108897	Srp54a	116650
ENSRNOG00000010760	0.00397396	0.0446841	0.474073	E2f5	116651
ENSRNOG00000046023	0.945287	0.980829	-0.0113937	Exoc4	116654
ENSRNOG00000007921	8.16414e-05	0.00255146	-0.354162	Hnrnpm	116655
ENSRNOG00000017770	0.428186	0.708877	-0.0727107	Cdc123	116656
ENSRNOG00000000105	0.969211	0.989396	-0.00938456	Cplx2	116657
ENSRNOG00000009781	0.418881	0.701894	0.0726627	Dync1i2	116659
ENSRNOG00000019587	0.6219	0.833837	-0.110794	Ptprn	116660
ENSRNOG00000021166	0.978792	0.992293	0.00430797	Ecm1	116662
ENSRNOG00000023896	0.00690175	0.0647082	-0.939677	Dusp6	116663
ENSRNOG00000007392	0.683423	0.864772	-0.0374003	Atp6v1f	116664
ENSRNOG00000017940	0.585249	0.813666	0.0495473	Rere	116665
ENSRNOG00000024470	0.504024	0.763054	-0.0801324	Lman1	116666
ENSRNOG00000013177	0.109443	0.354522	-0.25452	Map3k1	116667
ENSRNOG00000019689	0.655705	0.850289	0.0486269	Vwf	116669
ENSRNOG00000004925	0.741276	0.896439	0.0321909	Ppp1r12a	116670
ENSRNOG00000011927	0.587442	0.814105	-0.0929126	Sdc3	116673
ENSRNOG00000008224	0.249457	0.545963	0.320924	Jdp2	116674
ENSRNOG00000020371	0.079562	0.296731	-0.193171	Pgap2	116675
ENSRNOG00000055049	0.578672	0.810363	-0.119588	Aldh1a2	116676
ENSRNOG00000018003	0.223212	0.516242	-0.409329	F2rl1	116677
ENSRNOG00000010178	0.106346	0.349071	-0.162577	Cgrrf1	116679
ENSRNOG00000013515	0.0121249	0.0943506	0.72465	Ptpru	116680
ENSRNOG00000029993	0.976327	0.991691	0.00506172	Kynu	116682
ENSRNOG00000034177	4.55918e-06	0.000252704	-0.800069	Efna5	116683
ENSRNOG00000011781	0.000790099	0.0141179	-0.430205	Oplah	116684
ENSRNOG00000013774	0.0280404	0.161017	-0.329617	Lmnb1	116685
ENSRNOG00000014915	0.0763467	0.289687	-0.159204	Gsr	116686
ENSRNOG00000009291	0.623167	0.83403	-0.0529329	Dnase1l3	116687
ENSRNOG00000014294	0.00159585	0.0232667	-0.297827	Ptpn6	116689
ENSRNOG00000030515	0.637707	0.84094	0.181197	Nfasc	116690
ENSRNOG00000043381	0.506013	0.764264	0.0704148	Cyth1	116691
ENSRNOG00000021051	0.803391	0.925665	0.024199	Cyth2	116692
ENSRNOG00000001065	0.435212	0.714121	0.110588	Cyth3	116693
ENSRNOG00000019128	0.744257	0.89808	-0.0978089	St8sia4	116696
ENSRNOG00000042195	0.896601	0.964046	-0.0207681	Pabpn1	116697
ENSRNOG00000027487	0.213114	0.504544	-0.112604	Trim28	116698
ENSRNOG00000018382	0.0132646	0.0994596	-0.745285	Inpp4b	116699
ENSRNOG00000046915	0.14585	0.414157	0.419577	Ceacam9	116711
ENSRNOG00000055524	0.0860185	0.309754	-0.22271	Trip10	116717
ENSRNOG00000009718	0.95837	0.985565	0.00572493	Pex12	116718
ENSRNOG00000000658	0.00215984	0.028924	-0.643451	Acacb	116719
ENSRNOG00000034228	0.26251	0.559415	0.146837	Pik3c2g	116720
ENSRNOG00000029178	0.568534	0.804335	0.0859722	Abcc5	116721
ENSRNOG00000057649	0.908101	0.968084	-0.0176615	Psmd10	116722
ENSRNOG00000016724	0.616343	0.830685	-0.125394	Epb41l3	116724
ENSRNOG00000058053	0.106555	0.349372	0.14516	Ube2n	116725
ENSRNOG00000029912	0.207323	0.498866	-0.4535	Septin5	116728
ENSRNOG00000046258	0.158746	0.433479	-0.571413	B3gnt5	116740
ENSRNOG00000020119	0.116831	0.366179	-0.320969	Pcdha13	116741
ENSRNOG00000020119	0.116831	0.366179	-0.320969	Pcdha13	116742
ENSRNOG00000013656	0.000977555	0.0164681	1.16109	Lpar1	116744
ENSRNOG00000020129	0.768149	0.911206	-0.0725669	Cdh3	116777
ENSRNOG00000020119	0.116831	0.366179	-0.320969	Pcdha13	116778
ENSRNOG00000020119	0.116831	0.366179	-0.320969	Pcdha13	116779
ENSRNOG00000020119	0.116831	0.366179	-0.320969	Pcdha13	116781
ENSRNOG00000019265	0.432772	0.712416	-0.110368	Pcdh12	116808
ENSRNOG00000021095	0.905393	0.966964	-0.0349969	Fxyd3	116831
ENSRNOG00000051408	0.0229073	0.142006	0.212314	Magt1	116967
ENSRNOG00000011680	0.367579	0.661999	-0.141441	Il16	116996
ENSRNOG00000002339	0.246548	0.543043	0.233548	Mark1	117016
ENSRNOG00000019439	0.262483	0.559415	0.108738	Polr2g	117017
ENSRNOG00000005301	0.558433	0.797261	0.0653191	Eif2b4	117019
ENSRNOG00000028426	0.475121	0.742525	-0.128419	Mcf2l	117020
ENSRNOG00000013411	0.189509	0.478307	0.134639	Nup155	117021
ENSRNOG00000061215	0.864555	0.950565	0.0230884	Crym	117024
ENSRNOG00000019921	0.311044	0.611702	0.36406	Rhbdl1	117025
ENSRNOG00000017849	0.0418159	0.205921	0.326452	Apbb3	117026
ENSRNOG00000012852	0.4731	0.741922	0.138114	Bin1	117028
ENSRNOG00000049115	0.331447	0.630255	-0.205004	Ccr5	117029
ENSRNOG00000001348	0.179023	0.462344	-0.121786	Erp29	117030
ENSRNOG00000030187	0.800594	0.925184	0.122474	Mmp12	117033
ENSRNOG00000020288	0.509185	0.766063	0.0898787	Slc25a20	117035
ENSRNOG00000002680	0.0295917	0.165643	0.472674	Lamc1	117036
ENSRNOG00000046698	0.359762	0.653992	-0.0822764	Gps1	117039
ENSRNOG00000011561	0.19629	0.486573	-0.116611	Nln	117041
ENSRNOG00000025936	0.820978	0.933224	0.0217011	Rpl6	117042
ENSRNOG00000003160	0.823609	0.93436	0.0999003	LOC108348096	117043
ENSRNOG00000007051	0.0657282	0.267262	0.165868	Rraga	117044
ENSRNOG00000052343	0.898676	0.964353	0.0121992	Eif4e	117045
ENSRNOG00000015562	0.206035	0.497146	-0.553872	Cdh17	117048
ENSRNOG00000017074	0.233271	0.528254	0.108657	Rab28	117049
ENSRNOG00000006839	0.373209	0.666111	-0.116137	Arl5a	117050
ENSRNOG00000013992	0.572205	0.805983	0.0644314	Arfrp1	117051
ENSRNOG00000018320	0.348393	0.644442	0.120357	Rps15a	117053
ENSRNOG00000026910	0.138032	0.402405	0.322268	Gjb4	117055
ENSRNOG00000006532	0.000243894	0.00601605	0.346941	H3f3a	117056
ENSRNOG00000048152	0.00077608	0.0139202	0.412416	Myo1b	117057
ENSRNOG00000055650	0.004529	0.048605	-0.900677	Pou2f2	117058
ENSRNOG00000006816	0.292366	0.592307	0.0975087	Ubr5	117060
ENSRNOG00000000488	0.395411	0.682778	0.152334	Hmga1	117062
ENSRNOG00000017453	0.0570777	0.246859	0.198349	Ptpn2	117063
ENSRNOG00000002956	0.460285	0.73229	-0.0830325	Stim2	117087
ENSRNOG00000028822	0.94307	0.979884	0.011847	Bex3	117089
ENSRNOG00000015430	0.963335	0.987726	0.00907256	Nlgn2	117096
ENSRNOG00000001736	0.0674909	0.271307	-0.188244	Bdh1	117099
ENSRNOG00000014621	0.00389281	0.0440082	-0.261088	Rab8a	117103
ENSRNOG00000011158	0.589108	0.815373	0.0501861	Ppp2r2a	117104
ENSRNOG00000002225	0.095682	0.327847	-0.151488	Scarb2	117106
ENSRNOG00000020161	0.0155604	0.109201	-0.343519	Zbtb7a	117107
ENSRNOG00000014460	0.288919	0.587912	0.317888	Hivep1	117140
ENSRNOG00000007834	0.0204374	0.131841	-0.209562	Cand1	117152
ENSRNOG00000061058	0.0736087	0.284205	0.167432	Csde1	117180
ENSRNOG00000018106	0.239341	0.535407	0.161489	Neu3	117185
ENSRNOG00000052391	0.332875	0.631694	0.121992	Sh3bp5	117186
ENSRNOG00000012294	0.643614	0.844073	-0.0904451	Heph	117240
ENSRNOG00000001199	0.67545	0.859169	-0.0499492	Pop5	117241
ENSRNOG00000027341	0.158977	0.433617	0.31686	Tenm2	117242
ENSRNOG00000015581	0.18838	0.47682	-0.440694	Dnah6	117250
ENSRNOG00000004171	0.0140162	0.102912	0.423237	Dnah9	117251
ENSRNOG00000017194	0.30768	0.607368	0.100798	Prdx1	117254
ENSRNOG00000013135	0.870085	0.952534	-0.0146871	Ptpn12	117255
ENSRNOG00000001783	0.0511937	0.232361	0.176058	Tra2b	117259
ENSRNOG00000001260	0.993299	0.996896	-0.00140732	Nudt1	117260
ENSRNOG00000011598	0.200676	0.49056	0.268656	Slc15a1	117261
ENSRNOG00000018994	0.132309	0.393446	-0.135731	Psmc4	117262
ENSRNOG00000003951	0.803646	0.925808	-0.0229743	Psmc1	117263
ENSRNOG00000019270	0.928931	0.974168	0.0191245	P2ry6	117264
ENSRNOG00000016655	0.691202	0.869331	-0.0400317	Pex6	117265
ENSRNOG00000018082	0.767214	0.9107	0.104826	Slc26a2	117267
ENSRNOG00000046794	0.981682	0.993207	-0.00206397	Khdrbs1	117268
ENSRNOG00000013194	0.00887254	0.0771245	-0.56353	Rps6ka2	117269
ENSRNOG00000002724	0.171873	0.451514	0.137326	Prpsap2	117272
ENSRNOG00000050519	0.210018	0.501757	-0.117105	Rhoa	117273
ENSRNOG00000007229	0.00840901	0.0745627	-1.03717	Nr0b2	117274
ENSRNOG00000001750	0.899605	0.96437	-0.0232092	Chrd	117275
ENSRNOG00000018911	0.00425621	0.0467786	1.12853	Pfkfb3	117276
ENSRNOG00000015753	0.0165965	0.114142	-0.243209	Epn1	117277
ENSRNOG00000004903	0.212508	0.504027	-0.115649	Ebp	117278
ENSRNOG00000012473	0.118963	0.369787	0.257106	Cflar	117279
ENSRNOG00000033790	0.773036	0.913934	-0.0266898	Hnrnpu	117280
ENSRNOG00000011282	0.188414	0.476821	-0.120355	Ppp2r1a	117281
ENSRNOG00000019113	0.231693	0.526573	0.11342	Hnrnpk	117282
ENSRNOG00000018289	0.762794	0.908605	-0.0278049	Park7	117287
ENSRNOG00000013736	0.358762	0.652926	-0.0935447	C9	117512
ENSRNOG00000043069	0.401229	0.687968	-0.0782346	Sec22a	117513
ENSRNOG00000021201	0.00559959	0.0557357	0.396416	Txnip	117514
ENSRNOG00000017952	0.792671	0.921312	-0.0238013	Septin2	117515
ENSRNOG00000061379	0.198484	0.487962	0.370706	C7	117517
ENSRNOG00000020878	3.93136e-06	0.000222264	-0.416067	Keap1	117519
ENSRNOG00000056487	0.547654	0.78969	0.0700346	Oxr1	117520
ENSRNOG00000006864	0.545234	0.788291	0.0707202	Scaper	117521
ENSRNOG00000004009	3.8886e-05	0.00140927	-0.484849	Xpnpep2	117522
ENSRNOG00000007483	0.02659	0.155518	-0.742115	Ccnf	117524
ENSRNOG00000001489	0.181498	0.466162	0.162092	Tbp	117526
ENSRNOG00000017250	0.277404	0.576592	-0.322608	Gmpr	117533
ENSRNOG00000018309	0.00131545	0.020268	-0.293998	Chd4	117535
ENSRNOG00000008810	0.525646	0.777075	0.0794748	Nsmf	117536
ENSRNOG00000007461	0.288099	0.586891	0.382809	Klhl41	117537
ENSRNOG00000018406	0.621531	0.833573	-0.0637226	Wipf1	117538
ENSRNOG00000016308	0.928503	0.974021	0.0181347	Il10ra	117539
ENSRNOG00000008048	0.229878	0.524132	0.181294	Plscr1	117540
ENSRNOG00000007671	0.492953	0.755129	-0.0616297	Smu1	117541
ENSRNOG00000004049	0.00683789	0.0645309	0.336489	Baiap2	117542
ENSRNOG00000008236	0.526535	0.777075	0.115066	Decr1	117543
ENSRNOG00000002128	0.205448	0.49652	-0.150075	Ppat	117544
ENSRNOG00000018458	0.178658	0.46189	0.274666	Ncr1	117547
ENSRNOG00000057626	0.00205468	0.0278702	-0.286578	Kif1b	117548
ENSRNOG00000002524	0.427346	0.708164	-0.198393	Gpr37	117549
ENSRNOG00000017466	0.259513	0.556594	0.209905	Kif5b	117550
ENSRNOG00000016535	0.965936	0.988694	0.0166221	Ccl22	117551
ENSRNOG00000020862	0.00367966	0.0422221	-0.296101	Ptpn23	117552
ENSRNOG00000006221	0.0612281	0.257253	0.183144	Uba3	117553
ENSRNOG00000017441	0.0433981	0.210497	-0.180039	Tpm3	117557
ENSRNOG00000008235	0.645556	0.845317	0.17681	Mylk2	117558
ENSRNOG00000021182	0.919938	0.971884	0.026425	Sv2a	117559
ENSRNOG00000014215	0.0501049	0.229334	0.518917	Klf9	117560
ENSRNOG00000011891	0.039778	0.199879	0.191162	Atp6v1b2	117596
ENSRNOG00000021085	0.498195	0.757965	0.061915	Sf1	117855
ENSRNOG00000005957	0.583316	0.812167	0.175205	Slc4a7	117955
ENSRNOG00000008555	0.0913155	0.320819	0.178095	Rps20	122772
ENSRNOG00000027503	0.420271	0.702639	0.0941523	Rps25	122799
ENSRNOG00000016580	0.269837	0.569059	0.102592	Rps23	124323
ENSRNOG00000042233	0.629513	0.836687	0.0616643	Rpl41	124440
ENSRNOG00000009756	0.0755398	0.287474	-0.165497	Pacsin2	124461
ENSRNOG00000053691	0.686836	0.866918	0.0651319	Lama5	140433
ENSRNOG00000001492	0.294177	0.593577	0.424846	Slc8a2	140447
ENSRNOG00000019472	0.171764	0.451445	0.313448	Ackr2	140473
ENSRNOG00000001762	6.49227e-05	0.00212579	0.401325	Pcyt1a	140544
ENSRNOG00000018522	0.0402846	0.201053	0.398118	LOC100911186	140547
ENSRNOG00000007551	0.631561	0.837617	-0.04383	Patj	140581
ENSRNOG00000031896	0.116416	0.365863	-0.144908	Stt3a	140583
ENSRNOG00000008593	0.646386	0.846006	-0.0415812	Ryk	140585
ENSRNOG00000002607	0.157188	0.432007	0.583755	Sox9	140586
ENSRNOG00000027869	0.00663753	0.0632602	-0.693929	Sox5	140587
ENSRNOG00000022196	0.917405	0.971208	0.0249119	Bmpr2	140590
ENSRNOG00000003494	0.426685	0.70792	0.166106	Ppfia4	140592
ENSRNOG00000013703	0.100228	0.337052	-0.250288	Siah2	140593
ENSRNOG00000003526	0.901111	0.964507	0.02298	Sytl4	140594
ENSRNOG00000005138	0.96283	0.987726	0.0046745	Pip4k2c	140607
ENSRNOG00000000064	0.558849	0.797478	0.0531266	Atp5me	140608
ENSRNOG00000054764	0.138997	0.403904	0.299544	Flt3	140635
ENSRNOG00000018436	0.0101575	0.084104	-0.454585	Apoa5	140638
ENSRNOG00000036698	0.602128	0.822413	-0.0469914	Nploc4	140639
ENSRNOG00000017418	0.561258	0.799357	0.091979	Rps3	140654
ENSRNOG00000019578	0.875705	0.95465	-0.0250161	Rps16	140655
ENSRNOG00000004692	0.0136082	0.101391	-0.865518	A1bg	140656
ENSRNOG00000008523	0.309383	0.609596	-0.0916108	Faf1	140657
ENSRNOG00000013874	0.371657	0.664681	0.135615	Rplp1	140661
ENSRNOG00000037607	0.669161	0.856385	-0.0647963	LOC100911575	140662
ENSRNOG00000011582	0.311285	0.61192	-0.146858	Rab3d	140665
ENSRNOG00000010350	0.0240655	0.146298	-0.413139	Rcan2	140666
ENSRNOG00000018650	0.286814	0.585983	0.189595	Ap3m2	140667
ENSRNOG00000002948	0.520135	0.773703	-0.119975	Abcc3	140668
ENSRNOG00000018697	0.87206	0.953365	-0.0188048	Abcb6	140669
ENSRNOG00000061543	0.0494574	0.227475	-0.177229	Ap2b1	140670
ENSRNOG00000018725	0.450156	0.723961	0.0688406	Phkg2	140671
ENSRNOG00000001494	0.161711	0.43786	-0.127942	Napa	140673
ENSRNOG00000033835	0.568085	0.804217	0.139305	Dnm1	140694
ENSRNOG00000004697	0.929156	0.974176	-0.0317305	Baalc	140720
ENSRNOG00000003195	0.785791	0.918747	0.0633233	Caskin1	140722
ENSRNOG00000003262	0.27186	0.570776	-0.319752	Cacng4	140725
ENSRNOG00000057852	0.206928	0.498607	0.422118	Cacng6	140727
ENSRNOG00000008921	0.194712	0.485762	-0.119468	Dynll2	140734
ENSRNOG00000008626	0.0463491	0.218658	0.21182	Manea	140808
ENSRNOG00000017976	0.0110449	0.0892556	-0.241824	Slco2b1	140860
ENSRNOG00000022943	0.39395	0.681363	-0.100665	Dgka	140866
ENSRNOG00000049075	0.173492	0.453259	-0.436852	Fabp5	140868
ENSRNOG00000005506	0.0205919	0.132474	-0.26401	Arhgef5	140898
ENSRNOG00000008017	0.345944	0.642941	-0.118867	Cdk5	140908
ENSRNOG00000032297	4.32772e-05	0.00154465	-1.08358	Msmo1	140910
ENSRNOG00000056219	0.411406	0.695136	0.24786	Olr1	140914
ENSRNOG00000032798	0.538135	0.784366	-0.143039	Slco3a1	140915
ENSRNOG00000018818	0.157761	0.432215	-0.127728	Txnl1	140922
ENSRNOG00000009820	2.95777e-05	0.00114147	0.380747	Bnip3l	140923
ENSRNOG00000003954	0.0381318	0.194499	-0.449209	Il2rg	140924
ENSRNOG00000020081	0.0177746	0.119375	0.220994	As3mt	140925
ENSRNOG00000000477	0.987869	0.994766	-0.00189079	Daxx	140926
ENSRNOG00000053812	0.171685	0.451445	1.13215	LOC103689947	140927
ENSRNOG00000013436	0.847263	0.945158	-0.0626386	Pde7b	140929
ENSRNOG00000030463	0.925966	0.973762	0.014115	Faim	140930
ENSRNOG00000003399	0.0642686	0.264281	0.234469	Hnrnph1	140931
ENSRNOG00000020753	0.484163	0.748475	-0.0756375	Bnip1	140932
ENSRNOG00000016725	0.947837	0.980985	-0.00643253	Elp1	140934
ENSRNOG00000060665	0.898523	0.964353	-0.027723	Afap1	140935
ENSRNOG00000019428	0.00796603	0.0715778	0.251347	Higd1a	140937
ENSRNOG00000020022	0.0398373	0.199879	0.372652	Psmc3ip	140938
ENSRNOG00000054775	0.028946	0.163877	-0.197212	Fkbp11	140940
ENSRNOG00000015143	0.133614	0.395083	0.179569	Siah1	140941
ENSRNOG00000057078	0.182766	0.467719	0.418607	Ddit4	140942
ENSRNOG00000013733	0.0969349	0.33006	-0.155525	Ppp4r1	140943
ENSRNOG00000021202	0.089488	0.317555	0.159109	Rtn3	140945
ENSRNOG00000002101	0.0222309	0.139216	-0.252846	Paics	140946
ENSRNOG00000018740	0.037987	0.19404	-0.231938	Ugt1a6	154516
ENSRNOG00000017822	0.00304249	0.0370073	0.432103	Oga	154968
ENSRNOG00000016750	0.000429971	0.00911161	1.33865	Cyp26a1	154985
ENSRNOG00000030715	0.928121	0.974021	0.00919235	Cfh	155012
ENSRNOG00000019430	0.125651	0.382995	-0.310906	Coro1a	155151
ENSRNOG00000019981	0.706312	0.875788	-0.0352143	Sdf4	155173
ENSRNOG00000012228	0.196174	0.486573	-0.126774	Skap2	155183
ENSRNOG00000005420	0.870382	0.952534	0.0487423	Abcg8	155192
ENSRNOG00000012356	0.890175	0.961456	0.0216477	Slc36a1	155205
ENSRNOG00000007136	0.307663	0.607368	-0.115278	Anxa7	155423
ENSRNOG00000013364	0.028362	0.162229	0.593419	Hey2	155430
ENSRNOG00000011593	0.331829	0.630724	0.345246	Hey1	155437
ENSRNOG00000055281	0.600291	0.821417	0.125145	Dcbld2	155696
ENSRNOG00000005620	0.931579	0.974407	-0.0120988	Lcp2	155918
ENSRNOG00000033434	0.0021574	0.028924	-0.424164	Casp12	156117
ENSRNOG00000018441	0.40161	0.688068	-0.330728	Ggt7	156275
ENSRNOG00000001976	0.020546	0.132319	-0.338939	Tmprss2	156435
ENSRNOG00000016575	9.48076e-07	6.73372e-05	-0.534031	Tnfrsf1b	156767
ENSRNOG00000013331	0.868533	0.952266	0.0157117	Sdha	157074
ENSRNOG00000001339	0.81427	0.930416	0.0240752	Psmd9	161475
ENSRNOG00000010402	0.741746	0.896668	-0.113217	Hspb2	161476
ENSRNOG00000028021	0.731391	0.890778	0.0407706	Rps13	161477
ENSRNOG00000013766	0.699608	0.872134	-0.0756912	Acaa2	170465
ENSRNOG00000013973	0.29133	0.590853	0.368165	Lcn2	170496
ENSRNOG00000002488	1.6551e-05	0.000717583	0.589173	Galnt10	170501
ENSRNOG00000001379	0.479836	0.745291	-0.152599	Cyp3a62	170509
ENSRNOG00000009263	0.597021	0.819491	-0.0810041	Ifi27	170512
ENSRNOG00000011541	0.81726	0.931636	-0.0330289	Cygb	170520
ENSRNOG00000016346	0.0272206	0.157808	-0.271097	Prkcd	170538
ENSRNOG00000057628	0.0356876	0.187627	-0.189393	Slc5a6	170551
ENSRNOG00000000588	9.39978e-06	0.000446115	1.17734	Slc16a10	170566
ENSRNOG00000061414	0.00192508	0.0265611	0.332375	Acot12	170570
ENSRNOG00000006653	0.0186021	0.123425	0.398547	Slc38a4	170573
ENSRNOG00000010330	0.466906	0.736935	-0.0656889	Mark3	170577
ENSRNOG00000008960	0.0718878	0.281206	-0.726	Fgf22	170579
ENSRNOG00000020990	0.856399	0.947574	-0.0919936	Fgf21	170580
ENSRNOG00000023520	0.384776	0.675972	0.0779443	Cs	170587
ENSRNOG00000015187	0.0520667	0.234306	-0.218586	Acot8	170588
ENSRNOG00000014882	0.0268059	0.156237	-0.4035	Fgf11	170632
ENSRNOG00000058568	0.782609	0.917362	0.0579928	Dhrs9	170635
ENSRNOG00000030930	0.945368	0.980829	-0.0155414	Samsn1	170637
ENSRNOG00000030149	0.271675	0.570528	0.32507	Adgrl3	170641
ENSRNOG00000006542	0.671897	0.85779	-0.0504277	Atp6v0c	170667
ENSRNOG00000033744	0.0417765	0.205905	-0.500847	Rasgrp4	170668
ENSRNOG00000024629	0.562466	0.800271	0.0581512	Hadha	170670
ENSRNOG00000009760	0.536673	0.783366	-0.0953103	Palm	170673
ENSRNOG00000047493	0.0558765	0.243227	-0.252078	Slco1a4	170698
ENSRNOG00000013305	0.617132	0.831219	0.0449563	Atp2c1	170699
ENSRNOG00000025715	0.828825	0.937169	0.0243991	Dynlrb1	170714
ENSRNOG00000009266	0.0854834	0.308951	-0.154791	Anp32b	170724
ENSRNOG00000012084	0.481508	0.746477	-0.0632792	Xpnpep1	170751
ENSRNOG00000018606	0.620583	0.833376	0.195086	Olr59	170816
ENSRNOG00000010953	0.96534	0.988694	0.00450687	Icmt	170818
ENSRNOG00000004962	0.890252	0.961456	-0.0201685	Prdm4	170820
ENSRNOG00000014637	0.832817	0.938427	0.0190373	Atxn10	170821
ENSRNOG00000049471	0.259351	0.556417	0.152551	Steap3	170824
ENSRNOG00000004050	0.652026	0.8485	-0.0443586	Snrk	170837
ENSRNOG00000003872	0.516821	0.772276	-0.0947272	NEWGENE_620180	170840
ENSRNOG00000017887	0.282895	0.581929	0.169573	Mutyh	170841
ENSRNOG00000002828	0.992065	0.99679	0.00177219	Tob1	170842
ENSRNOG00000034022	0.0520634	0.234306	0.191664	Taf2	170844
ENSRNOG00000004139	0.000817462	0.0144969	-0.301937	Ndel1	170845
ENSRNOG00000001656	0.0738396	0.2843	-0.963887	Kcnj15	170847
ENSRNOG00000024376	0.609156	0.82679	-0.0689431	Zfp111	170849
ENSRNOG00000010176	0.653014	0.849013	-0.0406217	Map2k1	170851
ENSRNOG00000048563	0.368814	0.663214	0.107395	Cetn3	170895
ENSRNOG00000000729	0.207374	0.498877	-0.134396	Tmlhe	170898
ENSRNOG00000045568	0.94841	0.981104	0.00732689	Rbm14	170900
ENSRNOG00000012502	0.255565	0.552486	0.132553	Stk17b	170904
ENSRNOG00000001250	0.0643717	0.264281	-0.334561	Lfng	170905
ENSRNOG00000017342	0.0788033	0.295361	0.172643	Zdhhc7	170906
ENSRNOG00000024039	0.362281	0.656556	-0.0818558	Serinc5	170907
ENSRNOG00000017282	0.408833	0.693608	0.112434	Tesk2	170908
ENSRNOG00000001652	0.11411	0.362552	-0.224899	Erg	170909
ENSRNOG00000006870	0.497017	0.757559	0.0761899	Mtdh	170910
ENSRNOG00000056371	0.871566	0.95324	0.0145299	Pik3ca	170911
ENSRNOG00000033195	0.26536	0.56298	-0.336854	A1cf	170912
ENSRNOG00000008012	0.0266329	0.155549	-0.263598	Abcb4	170913
ENSRNOG00000029087	7.54841e-05	0.00238611	0.64761	Nap1l3	170914
ENSRNOG00000046502	0.736922	0.893799	0.0311292	Lonp1	170916
ENSRNOG00000007478	0.43778	0.715492	-0.087503	Cry2	170917
ENSRNOG00000017731	0.948949	0.981231	-0.012641	Agpat4	170919
ENSRNOG00000007172	0.641315	0.842646	-0.0426457	Map4k3	170920
ENSRNOG00000018993	0.00326888	0.0389236	-0.26944	Ilk	170922
ENSRNOG00000014420	0.116566	0.365877	-0.404436	Rap2b	170923
ENSRNOG00000010064	0.00985283	0.0827568	-0.332176	Abcc4	170924
ENSRNOG00000020360	0.047023	0.220881	0.188622	Clcc1	170927
ENSRNOG00000015084	0.451878	0.724708	-0.288821	Necab2	170928
ENSRNOG00000047606	0.265086	0.562788	-0.295384	Bcl2a1	170929
ENSRNOG00000060597	0.683626	0.86486	0.0367202	Syf2	170933
ENSRNOG00000036693	0.00022879	0.0057234	-0.35693	Slc25a10	170943
ENSRNOG00000055562	0.484409	0.748512	-0.0844914	Dkc1	170944
ENSRNOG00000056248	0.609579	0.826852	-0.0514519	Marf1	170946
ENSRNOG00000001996	0.00259648	0.0330618	0.272804	Ythdc1	170956
ENSRNOG00000010024	0.367388	0.66188	0.0820947	Cyb5r4	171015
ENSRNOG00000001809	0.32502	0.624697	-0.152777	LOC681544	171016
ENSRNOG00000017066	0.741267	0.896439	-0.030723	Zfp384	171018
ENSRNOG00000006410	5.21749e-11	1.56902e-08	-1.721	Akap5	171026
ENSRNOG00000011572	0.163796	0.440466	-0.134013	Klc1	171041
ENSRNOG00000006738	0.346958	0.643726	0.195089	Fbxo32	171043
ENSRNOG00000007332	0.700934	0.872249	0.22539	Sstr3	171044
ENSRNOG00000051499	0.153447	0.426095	-0.191793	Tcf3	171046
ENSRNOG00000018397	0.615315	0.830214	0.0664641	Dnph1	171047
ENSRNOG00000004411	0.381949	0.674237	0.250937	Tspan8	171048
ENSRNOG00000014980	0.00752891	0.0686589	0.250161	Mob4	171050
ENSRNOG00000001173	0.0381951	0.194651	-0.279646	Cabp1	171051
ENSRNOG00000014044	0.386421	0.677051	0.0876125	Pank4	171053
ENSRNOG00000011917	0.0285694	0.162757	-0.587804	Cd79b	171055
ENSRNOG00000018509	0.313037	0.613892	0.450494	Cx3cr1	171056
ENSRNOG00000015516	0.5055	0.764079	0.0961349	Cbwd1	171057
ENSRNOG00000032973	0.749437	0.900888	0.0890849	Il13ra2	171060
ENSRNOG00000019497	0.823361	0.93436	-0.020119	Mrpl17	171061
ENSRNOG00000017749	0.62692	0.835648	0.202739	Nkg7	171062
ENSRNOG00000016218	0.0357554	0.187627	-0.189195	Gtf3c1	171063
ENSRNOG00000017277	0.348034	0.644111	-0.151051	Igsf6	171064
ENSRNOG00000003581	0.766732	0.910366	0.0869761	Pou2f1	171068
ENSRNOG00000020296	0.032621	0.177265	0.268913	LOC103693430	171069
ENSRNOG00000060568	2.63707e-07	2.24532e-05	-0.469431	Ptpn21	171070
ENSRNOG00000020938	0.458632	0.730978	0.113388	Ppp1r15a	171071
ENSRNOG00000040215	0.0819712	0.302028	-0.997598	Sult1c2	171072
ENSRNOG00000049142	0.315502	0.615917	0.0935405	Hdgfl2	171073
ENSRNOG00000000471	0.0470676	0.220941	-0.553181	B3galt4	171079
ENSRNOG00000000187	0.0895608	0.317584	0.386718	Csf2rb	171081
ENSRNOG00000015320	0.785501	0.918747	-0.0417468	Atp5mc2	171082
ENSRNOG00000015843	0.282678	0.581738	0.097568	Itfg1	171083
ENSRNOG00000015851	0.197015	0.487129	1.11561	LOC103690139	171084
ENSRNOG00000016405	0.747027	0.89965	0.0539804	Pcsk4	171085
ENSRNOG00000010881	0.23647	0.532292	0.110978	Trak2	171086
ENSRNOG00000012415	0.225951	0.51903	0.114084	Mpc1	171087
ENSRNOG00000051563	0.496957	0.757559	0.100287	Giot1	171090
ENSRNOG00000006314	0.239292	0.535407	-0.349037	Zbp1	171091
ENSRNOG00000013186	0.165353	0.442765	0.126376	G3bp1	171092
ENSRNOG00000050206	1.146e-12	5.99908e-10	-1.07352	Shank2	171093
ENSRNOG00000054033	0.370912	0.664331	-0.297309	Adap1	171097
ENSRNOG00000016678	0.0013945	0.0211479	-0.367543	Angptl2	171100
ENSRNOG00000020737	0.468373	0.738343	0.0852285	Cdc25a	171102
ENSRNOG00000021248	0.321817	0.621048	0.186413	Cdc25b	171103
ENSRNOG00000055229	0.190427	0.479341	-0.863945	LOC108348118	171105
ENSRNOG00000013872	0.147831	0.417972	-0.216734	P2ry14	171108
ENSRNOG00000014061	0.0223577	0.139798	-0.416598	Dusp5	171109
ENSRNOG00000042086	0.227718	0.521056	0.444955	Rab26	171111
ENSRNOG00000015904	0.790738	0.921049	-0.0367276	Wfdc1	171112
ENSRNOG00000024437	0.913651	0.969621	-0.00977135	Blcap	171113
ENSRNOG00000010389	0.440897	0.717455	-0.102785	Ndrg2	171114
ENSRNOG00000014443	0.223691	0.516639	-0.376396	Pde5a	171115
ENSRNOG00000001717	0.337192	0.635918	0.0865654	Opa1	171116
ENSRNOG00000036571	4.71962e-06	0.000259561	1.03971	Ces2c	171118
ENSRNOG00000000648	0.791979	0.921049	-0.032238	Jmjd1c	171120
ENSRNOG00000015145	0.835175	0.939613	0.018823	Ppp6c	171121
ENSRNOG00000049641	0.478029	0.74502	-0.0764619	Rab29	171122
ENSRNOG00000061429	0.00257645	0.032866	-0.385484	Rph3al	171123
ENSRNOG00000046769	0.00260532	0.0331445	0.307489	Mms19	171124
ENSRNOG00000058906	0.00517844	0.0528463	-0.696658	Ptprh	171125
ENSRNOG00000011461	0.867685	0.952163	-0.0149793	Ap3m1	171126
ENSRNOG00000012290	0.822777	0.934141	0.0301451	Gchfr	171128
ENSRNOG00000014901	0.0485552	0.224494	-0.194617	Uggt1	171129
ENSRNOG00000011535	0.975332	0.991657	-0.00289331	Gcsh	171133
ENSRNOG00000008539	0.223904	0.516933	-0.315285	Lgals2	171134
ENSRNOG00000014475	0.173223	0.453039	-0.124898	Slc31a1	171135
ENSRNOG00000001982	0.0129608	0.098224	0.447035	Cblb	171136
ENSRNOG00000047628	0.0332362	0.179674	-0.235079	Khsrp	171137
ENSRNOG00000008222	0.151814	0.423639	0.200297	Timm9	171139
ENSRNOG00000009783	0.253524	0.550008	0.211484	Camk2g	171140
ENSRNOG00000001770	0.957641	0.985357	-0.00665791	Ehhadh	171142
ENSRNOG00000020714	0.140755	0.406504	0.21086	Trpm4	171143
ENSRNOG00000018375	0.00859003	0.075584	0.290094	Eif2b3	171145
ENSRNOG00000015741	0.0153559	0.108327	0.574155	Slc2a13	171147
ENSRNOG00000018510	0.0429046	0.209036	0.193417	Cdk7	171150
ENSRNOG00000008931	0.488919	0.752273	0.0961682	Slc25a21	171151
ENSRNOG00000061102	0.217903	0.510667	0.156065	Taf9b	171152
ENSRNOG00000050761	0.58011	0.810927	0.259309	LOC100909524	171154
ENSRNOG00000010800	0.593431	0.817619	0.0633831	Hadhb	171155
ENSRNOG00000006412	0.199969	0.489752	0.119635	Zhx1	171159
ENSRNOG00000024689	0.00674913	0.064017	0.623758	Hopx	171160
ENSRNOG00000012876	0.000398298	0.00864753	-0.450992	Slc6a13	171163
ENSRNOG00000031743	0.227689	0.521056	-0.310966	Gbp2	171164
ENSRNOG00000032959	0.10828	0.352333	0.342941	Adh7	171178
ENSRNOG00000012387	0.0971863	0.330597	-0.297692	Glyatl2	171179
ENSRNOG00000007030	0.00859911	0.0755845	1.24846	Epha7	171287
ENSRNOG00000030018	0.697881	0.871853	0.156935	Gzmc	171290
ENSRNOG00000020206	0.605601	0.824453	-0.0682395	Ctsd	171293
ENSRNOG00000011619	0.654166	0.849561	0.052116	Myo9a	171296
ENSRNOG00000003812	0.950716	0.982136	0.018645	Nlgn3	171297
ENSRNOG00000056069	0.651508	0.848154	-0.100362	Kif11	171304
ENSRNOG00000030126	0.631901	0.83779	0.0434727	Clk3	171305
ENSRNOG00000023202	0.228669	0.522386	0.127958	Usp15	171329
ENSRNOG00000007270	0.347099	0.643818	0.299197	Il12rb2	171334
ENSRNOG00000021177	0.587683	0.814105	-0.0562019	Cox8a	171335
ENSRNOG00000007048	0.836943	0.940218	-0.0198326	Rap1b	171337
ENSRNOG00000026914	0.134025	0.395662	0.317394	Dnah1	171339
ENSRNOG00000007743	0.975892	0.991691	0.00318057	Mgst1	171341
ENSRNOG00000013520	0.290738	0.5901	0.119118	Mat2a	171347
ENSRNOG00000008639	0.474318	0.742481	0.0758282	Pabpc1	171350
ENSRNOG00000046643	0.00857523	0.0755551	0.525176	Cyp3a9	171352
ENSRNOG00000009419	0.363571	0.657886	-0.126249	Ptprg	171357
ENSRNOG00000009439	0.794769	0.922347	-0.0272458	Eef1a1	171361
ENSRNOG00000006961	0.500801	0.760619	-0.0608641	Snrpb	171365
ENSRNOG00000019813	0.383617	0.675226	-0.0792572	Ppp4c	171366
ENSRNOG00000018488	0.609244	0.826794	-0.116237	Cd40	171369
ENSRNOG00000002964	0.441028	0.717517	-0.278405	Xcl1	171371
ENSRNOG00000018111	0.92841	0.974021	0.0373089	Slc12a5	171373
ENSRNOG00000002840	0.993577	0.996963	-0.000828686	Atp5f1b	171374
ENSRNOG00000046299	0.0857333	0.309279	0.154589	LOC100911417	171375
ENSRNOG00000009745	0.000672582	0.0126078	0.485819	Ppp3cc	171378
ENSRNOG00000009271	0.000811134	0.0144027	-0.302715	Smarca4	171379
ENSRNOG00000028891	0.354982	0.649322	0.100193	Cyp2t1	171380
ENSRNOG00000003884	0.373325	0.666157	-0.170535	Acmsd	171385
ENSRNOG00000014828	0.20905	0.500366	-0.132598	Avpi1	171386
ENSRNOG00000000781	0.00927134	0.0793227	-0.432424	Rnf39	171387
ENSRNOG00000011156	0.156785	0.43138	0.685322	Clstn3	171393
ENSRNOG00000009037	0.700089	0.872134	0.0942238	Sulf1	171396
ENSRNOG00000049826	1.9042e-05	0.000798633	-1.07112	UST4r	171397
ENSRNOG00000061890	0.0799456	0.297669	-0.174536	Ust5r	171398
ENSRNOG00000006331	0.647594	0.846646	0.127273	Elovl5	171400
ENSRNOG00000048949	0.349308	0.645381	-0.344221	LOC102549542	171402
ENSRNOG00000049985	0.00943988	0.0802475	0.302001	Gprasp1	171407
ENSRNOG00000050315	0.493579	0.755329	-0.111921	Dcxr	171408
ENSRNOG00000028041	0.591279	0.816713	-0.134431	Tnnt1	171409
ENSRNOG00000011381	0.184397	0.470021	0.414286	Acsbg1	171410
ENSRNOG00000008465	0.647839	0.846757	-0.0875033	Tmem176b	171411
ENSRNOG00000007568	0.473021	0.741922	0.142468	Spata6	171413
ENSRNOG00000002094	0.570777	0.805149	0.0524437	Atg3	171415
ENSRNOG00000015437	0.817454	0.931636	0.0315083	Tmem14c	171432
ENSRNOG00000011168	0.708232	0.876777	0.0341526	Micu2	171433
ENSRNOG00000026985	0.601548	0.822413	-0.0767227	Phldb1	171434
ENSRNOG00000008424	0.419294	0.702148	0.0953357	Aagab	171435
ENSRNOG00000019657	0.00431733	0.0471935	-0.476036	Mk1	171436
ENSRNOG00000014933	0.662099	0.853375	0.0410468	Dnttip1	171437
ENSRNOG00000005096	0.00885553	0.0770241	0.295982	Bzw2	171439
ENSRNOG00000008510	4.71149e-05	0.00165652	-0.714009	Abtb2	171440
ENSRNOG00000020201	0.0126758	0.0966154	-0.225143	Yif1a	171441
ENSRNOG00000048487	0.365941	0.66031	0.112206	Slc12a9	171443
ENSRNOG00000020350	0.875782	0.95465	-0.0265946	Pacs1	171444
ENSRNOG00000017780	0.0136544	0.101574	-0.355267	Akr7a2	171445
ENSRNOG00000032660	2.23306e-06	0.000140238	-0.425354	Adgrl2	171447
ENSRNOG00000037850	0.418062	0.701268	-0.13644	2020-03-02	171451
ENSRNOG00000020349	0.117583	0.367437	-0.338855	Rab3il1	171452
ENSRNOG00000002864	0.0572615	0.247352	-0.178731	Nacc1	171454
ENSRNOG00000060266	0.473453	0.742047	0.0670161	Exoc2	171455
ENSRNOG00000016530	0.185506	0.471913	0.122346	Nsa2	171456
ENSRNOG00000004127	0.337396	0.635918	-0.161622	Cep170	171457
ENSRNOG00000000609	0.000865421	0.0150938	0.309141	Ipmk	171458
ENSRNOG00000002241	0.390213	0.678916	0.114784	Hspbap1	171460
ENSRNOG00000023841	0.0184463	0.122808	0.216147	Cd99l2	171485
ENSRNOG00000014089	0.913671	0.969621	0.0288897	Map3k2	171492
ENSRNOG00000014948	0.000132981	0.00376664	-1.52017	Osgin1	171493
ENSRNOG00000014251	0.877952	0.955421	0.0230479	Capn5	171495
ENSRNOG00000033573	3.47798e-05	0.00128909	-1.34469	Sgk2	171497
ENSRNOG00000049052	0.0707482	0.278784	0.270698	Sgk3	171498
ENSRNOG00000049828	0.29075	0.5901	-0.148932	Crlf2	171499
ENSRNOG00000013956	0.259302	0.556417	-0.234293	Rnf38	171501
ENSRNOG00000021781	0.0219044	0.137721	-0.207163	Camk1	171503
ENSRNOG00000017531	0.988381	0.994931	-0.00378068	Akr1c3	171516
ENSRNOG00000001367	0.244881	0.54135	0.422429	Gpc2	171517
ENSRNOG00000021924	0.0271123	0.157633	-0.27464	Cyp2c22	171518
ENSRNOG00000049464	0.16839	0.4467	0.159002	Cyp2c13	171521
ENSRNOG00000032261	0.637338	0.84094	-0.0609014	Cyp2d4	171522
ENSRNOG00000060626	0.0328473	0.178015	0.373215	Polk	171525
ENSRNOG00000049976	0.782198	0.917362	-0.150766	Gzmbl2	171528
ENSRNOG00000016752	0.272664	0.571615	0.249275	Crispld2	171547
ENSRNOG00000016343	0.231171	0.525977	0.255469	Dkk3	171548
ENSRNOG00000018101	0.0911163	0.320278	-0.45167	Klc3	171549
ENSRNOG00000018396	0.124366	0.380392	0.140929	Prpf18	171552
ENSRNOG00000005935	0.537105	0.7836	-0.201646	A3galt2	171553
ENSRNOG00000017762	0.908588	0.968329	0.0486148	Cdhr5	171554
ENSRNOG00000006462	0.256875	0.553793	-0.124296	Ero1a	171562
ENSRNOG00000014530	2.7634e-07	2.3388e-05	-1.02519	Nav2	171563
ENSRNOG00000000386	0.32165	0.620929	-0.131331	Pbld1	171564
ENSRNOG00000012227	0.902527	0.965671	-0.0128085	Stambp	171565
ENSRNOG00000002898	0.858723	0.948497	-0.0227603	Nme7	171566
ENSRNOG00000006033	0.019972	0.129771	-0.52604	LOC100910790	171569
ENSRNOG00000018205	0.749442	0.900888	-0.0434002	Ttl	171572
ENSRNOG00000023830	0.351778	0.646916	-0.127892	Dnase2	171575
ENSRNOG00000007906	0.475135	0.742525	0.359302	Bub1b	171576
ENSRNOG00000015667	0.286529	0.58557	0.115696	Epcam	171577
ENSRNOG00000057569	0.110118	0.35584	0.205542	Ahnak	191572
ENSRNOG00000017672	0.124929	0.381537	-0.157256	Akr1c14	191574
ENSRNOG00000002693	0.690295	0.869136	0.0404481	Nme1	191575
ENSRNOG00000021808	0.283433	0.582613	-0.101338	Tecr	191576
ENSRNOG00000019306	0.00286928	0.0352954	-0.635643	Syt12	191595
ENSRNOG00000019616	0.896598	0.964046	-0.0320927	Prss8	192107
ENSRNOG00000047686	0.00479709	0.0504779	0.956111	Pou3f1	192110
ENSRNOG00000000483	0.865184	0.95092	0.0288649	Syngap1	192117
ENSRNOG00000055226	3.654e-09	6.14828e-07	-0.627357	Dab2ip	192126
ENSRNOG00000003967	7.29844e-05	0.00232858	0.42317	Vmp1	192129
ENSRNOG00000057676	0.608927	0.826681	-0.0462745	Polr2m	192147
ENSRNOG00000014617	1.12064e-05	0.000519314	0.417233	Tgoln2	192152
ENSRNOG00000001448	0.527733	0.777222	-0.0786109	Hip1	192154
ENSRNOG00000000185	0.03302	0.178882	-0.239511	Mpst	192172
ENSRNOG00000007439	0.117096	0.366684	-0.29432	Unc13d	192177
ENSRNOG00000024907	0.911117	0.969188	-0.012453	Tnrc6b	192178
ENSRNOG00000004613	0.17542	0.456525	0.352277	Gpm6b	192179
ENSRNOG00000020391	0.436143	0.714356	0.0810211	Nip7	192180
ENSRNOG00000012495	0.680806	0.862696	0.0542748	Podxl	192181
ENSRNOG00000006403	1.6906e-13	1.40559e-10	-0.812338	Nectin1	192183
ENSRNOG00000007584	0.768717	0.911552	0.0326295	Ehd4	192204
ENSRNOG00000017876	0.132725	0.393727	0.143192	Dnajc21	192210
ENSRNOG00000061012	0.549248	0.791053	0.0614987	Kat5	192218
ENSRNOG00000003955	0.00675317	0.064017	0.359248	Spata7	192225
ENSRNOG00000010473	0.195662	0.486367	0.4863	Cand2	192226
ENSRNOG00000015072	0.313527	0.614375	-0.158972	Ptgr1	192227
ENSRNOG00000046666	0.31909	0.619338	0.172677	Haus1	192228
ENSRNOG00000024924	0.388144	0.678041	-0.0828599	Cep19	192229
ENSRNOG00000038160	0.158232	0.432918	-0.126648	Eif2b5	192234
ENSRNOG00000010944	9.45961e-09	1.39273e-06	-0.531544	Hyou1	192235
ENSRNOG00000001991	0.968614	0.989396	0.00529606	Atp5po	192241
ENSRNOG00000013004	0.0570327	0.246859	-0.36422	Akr1d1	192242
ENSRNOG00000030314	0.347371	0.643984	0.084461	Golgb1	192243
ENSRNOG00000020922	0.584646	0.813085	-0.0836902	Hspb6	192245
ENSRNOG00000024170	0.216429	0.509127	-0.124022	Phf5a	192246
ENSRNOG00000009350	0.687983	0.867667	-0.0927752	Sez6	192247
ENSRNOG00000014371	0.416325	0.699516	0.183142	Cdh13	192248
ENSRNOG00000007744	0.385261	0.67618	0.14171	Ehd3	192249
ENSRNOG00000017850	0.987719	0.994686	0.00220785	Dctpp1	192252
ENSRNOG00000007346	0.307251	0.607113	0.295368	Grasp	192254
ENSRNOG00000042271	0.989417	0.995403	0.00158907	Ubb	192255
ENSRNOG00000015528	0.873607	0.953879	-0.014293	Pja2	192256
ENSRNOG00000011635	0.802982	0.925486	-0.0489725	Ces2e	192257
ENSRNOG00000024144	0.0397222	0.199727	-0.185424	Cdipt	192260
ENSRNOG00000011971	0.85454	0.947574	0.0181142	C1s	192262
ENSRNOG00000003070	0.584291	0.812889	0.0771086	Pigl	192263
ENSRNOG00000031612	0.639634	0.841977	0.0479697	Gls2	192268
ENSRNOG00000050563	0.346443	0.643278	0.0847371	Sub1	192269
ENSRNOG00000008116	0.370967	0.664331	0.0940464	Plpp3	192270
ENSRNOG00000010134	0.282481	0.581586	0.191062	Acot2	192272
ENSRNOG00000017964	0.270804	0.569824	0.33592	Slc22a25	192273
ENSRNOG00000009090	0.146482	0.415239	-0.131397	Dad1	192275
ENSRNOG00000046980	0.05126	0.232441	0.584098	LOC108348151	192276
ENSRNOG00000021164	0.0932048	0.323754	-0.191539	Stip1	192277
ENSRNOG00000011474	0.00106752	0.0176471	-0.644159	Ppp1r3b	192280
ENSRNOG00000001369	0.0416986	0.205713	-0.850289	Oas1a	192281
ENSRNOG00000008258	0.444014	0.719791	-0.0952434	Fnbp1	192348
ENSRNOG00000006000	0.931722	0.974407	0.0112691	Cdk12	192350
ENSRNOG00000009217	0.252927	0.549726	-0.112158	Fbxo6	192351
ENSRNOG00000060010	0.149116	0.419892	-0.295679	Ss18l1	192352
ENSRNOG00000018128	0.211879	0.503417	0.115422	Unc50	192356
ENSRNOG00000020216	0.114357	0.363056	-0.150346	Gmpr2	192357
ENSRNOG00000004083	0.0187873	0.124317	-0.215913	Zc3h14	192359
ENSRNOG00000030127	0.943402	0.979915	-0.00742112	Eml2	192360
ENSRNOG00000001733	0.0126366	0.0964396	0.223992	Ppp1r2	192361
ENSRNOG00000002667	0.56657	0.8032	-0.177948	Lamc2	192362
ENSRNOG00000042929	0.0611182	0.257116	-0.365097	LOC100361087	192363
ENSRNOG00000007971	0.000388732	0.00847726	-0.323364	Wbp2	192645
ENSRNOG00000011057	0.6572	0.850855	-0.0407067	Mfn1	192647
ENSRNOG00000000542	0.013999	0.102912	0.979433	Dnah8	207117
ENSRNOG00000050437	0.0746902	0.285848	0.284305	Bod1l1	207118
ENSRNOG00000017420	0.0100517	0.0837682	0.291478	Nudt6	207120
ENSRNOG00000011317	0.155339	0.428736	0.147411	Pkn2	207122
ENSRNOG00000014668	0.0106672	0.0869995	0.266477	RGD621098	207123
ENSRNOG00000028896	0.387908	0.678041	0.300149	A2m	24153
ENSRNOG00000032908	0.0989845	0.334731	-0.205258	Acaa1a	24157
ENSRNOG00000009845	0.0450542	0.215279	0.197803	Acadm	24158
ENSRNOG00000016924	0.00165554	0.0239223	-0.540436	Acly	24159
ENSRNOG00000005260	0.326963	0.626628	-0.0887211	Acp1	24161
ENSRNOG00000013594	0.000552372	0.0109039	-0.332033	Acp2	24162
ENSRNOG00000029762	0.715923	0.882155	0.106866	Acr	24163
ENSRNOG00000010265	0.948137	0.980985	0.0108736	Ada	24165
ENSRNOG00000012098	0.0115791	0.0912795	0.63082	Adcyap1r1	24167
ENSRNOG00000013039	0.000101148	0.00302247	-0.429069	Add1	24170
ENSRNOG00000012436	0.437327	0.715083	-0.291933	Adh6	24172
ENSRNOG00000060087	1.22797e-11	4.33903e-09	-0.612181	Adra1b	24173
ENSRNOG00000013887	0.328618	0.628063	-0.176219	Adra2b	24174
ENSRNOG00000019217	0.936756	0.976831	0.0172787	Adrb2	24176
ENSRNOG00000002889	0.105341	0.347384	-0.159439	Afp	24177
ENSRNOG00000018445	0.000170421	0.00452769	0.667876	Agt	24179
ENSRNOG00000018346	9.83819e-09	1.43354e-06	-0.521982	Agtr1a	24180
ENSRNOG00000000122	0.0149117	0.106553	-0.230595	Ak2	24184
ENSRNOG00000028629	1.62066e-05	0.000704813	-0.388	Akt1	24185
ENSRNOG00000002911	0.341833	0.639246	0.120868	Alb	24186
ENSRNOG00000017619	0.297288	0.597281	-0.369033	Aldh1a1	24188
ENSRNOG00000052802	0.463966	0.73525	0.127419	Aldoa	24189
ENSRNOG00000006807	0.114398	0.363104	-0.167168	Aldob	24190
ENSRNOG00000011452	0.191439	0.481405	0.329462	Aldoc	24191
ENSRNOG00000009513	0.825963	0.935512	-0.0331925	Akr1b1	24192
ENSRNOG00000033529	0.652073	0.8485	-0.0438175	Amy1a	24203
ENSRNOG00000020423	0.906566	0.967195	0.0183268	Apc	24205
ENSRNOG00000029572	0.411742	0.69562	-0.073761	Apeh	24206
ENSRNOG00000047503	0.959464	0.986188	0.00634349	Apoc3	24207
ENSRNOG00000005639	0.037485	0.193488	-1.09145	Ar	24208
ENSRNOG00000020434	0.666722	0.85503	0.162255	Ascl2	24209
ENSRNOG00000018693	0.647323	0.846646	-0.0560794	Asgr1	24210
ENSRNOG00000030019	0.116097	0.365667	-0.151899	Atp1a1	24211
ENSRNOG00000007290	0.0137924	0.10201	0.475599	Atp1a2	24212
ENSRNOG00000011227	0.581785	0.811503	-0.144453	Atp1b2	24214
ENSRNOG00000030269	4.89784e-05	0.00170508	-0.858111	Atp2b2	24215
ENSRNOG00000012878	0.00170508	0.0244418	-0.397683	Atp7b	24218
ENSRNOG00000017123	0.0208207	0.133307	0.238072	B2m	24223
ENSRNOG00000010549	0.758177	0.905074	0.0588337	Tspo	24230
ENSRNOG00000051235	0.164882	0.442209	-0.12921	C2	24231
ENSRNOG00000046834	0.21921	0.511996	-0.140893	C3	24232
ENSRNOG00000047657	0.467157	0.737045	-0.137307	C4a	24233
ENSRNOG00000004062	0.275006	0.573886	-0.109671	C4bpa	24235
ENSRNOG00000004125	0.454259	0.726876	-0.0920223	C4bpb	24236
ENSRNOG00000024115	0.741361	0.896439	0.0402666	C6	24237
ENSRNOG00000007090	0.775926	0.915421	0.106969	Cacna1c	24239
ENSRNOG00000026474	0.0334732	0.18016	-0.204072	Cad	24240
ENSRNOG00000004060	0.127789	0.386265	0.142403	Calm1	24242
ENSRNOG00000016770	0.14923	0.419911	-0.130638	Calm2	24244
ENSRNOG00000011589	0.176795	0.459089	0.224708	Camk2d	24246
ENSRNOG00000002265	0.461558	0.733491	-0.235178	Casr	24247
ENSRNOG00000008364	0.198975	0.488409	-0.166592	Cat	24248
ENSRNOG00000029528	0.742486	0.897025	0.0477568	Cbs	24250
ENSRNOG00000017874	0.540689	0.785497	0.085606	Cd53	24251
ENSRNOG00000010918	0.00404399	0.0452914	-0.288756	Cebpa	24252
ENSRNOG00000057347	0.218768	0.511788	0.229874	Cebpb	24253
ENSRNOG00000055103	0.44468	0.720027	-0.174535	Cftr	24255
ENSRNOG00000038101	0.167621	0.44575	0.40043	LOC102557319	24256
ENSRNOG00000014698	0.862894	0.950532	0.0344832	Chrnb1	24261
ENSRNOG00000010872	0.274254	0.573163	-0.20021	Ckb	24264
ENSRNOG00000001889	4.51382e-08	5.06336e-06	-0.687309	Comt	24267
ENSRNOG00000011913	0.965524	0.988694	0.00450037	Cp	24268
ENSRNOG00000030111	0.463731	0.735159	0.263972	Cyp11b3	24294
ENSRNOG00000019500	0.0247765	0.148954	-0.698309	Cyp1a1	24296
ENSRNOG00000016173	0.451185	0.72417	0.0805333	Cyp1a2	24297
ENSRNOG00000000428	0.701702	0.87282	-0.111954	Cyp21a1	24298
ENSRNOG00000020817	0.862529	0.950342	-0.0183186	Cyp2a1	24299
ENSRNOG00000033680	0.70918	0.877719	-0.0745559	Cyp2b1	24300
ENSRNOG00000029179	0.196262	0.486573	-0.173186	Cyp2d3	24303
ENSRNOG00000030154	0.663092	0.853878	0.161437	Cyp4a2	24306
ENSRNOG00000055078	9.39177e-05	0.00283639	0.52589	Cyp4b1	24307
ENSRNOG00000021027	0.134564	0.396483	-0.644815	Dbp	24309
ENSRNOG00000062101	0.0715203	0.280351	0.540841	Ace	24310
ENSRNOG00000004327	0.710687	0.878773	0.0439039	Ddc	24311
ENSRNOG00000013521	0.87377	0.953879	0.0242168	Dhfr	24312
ENSRNOG00000012772	0.205002	0.496507	-0.455733	Nqo1	24314
ENSRNOG00000014361	0.344257	0.641412	0.375693	Edn1	24323
ENSRNOG00000012721	0.819245	0.932229	0.0916889	Ednra	24326
ENSRNOG00000004332	0.288131	0.586891	0.183485	Egfr	24329
ENSRNOG00000019422	0.446438	0.720963	0.3979	Egr1	24330
ENSRNOG00000004725	0.283646	0.58288	0.15569	Cela1	24331
ENSRNOG00000017895	0.120819	0.37334	-0.167555	Eno1	24333
ENSRNOG00000013141	0.462418	0.733949	-0.208057	Eno2	24334
ENSRNOG00000006450	0.265617	0.56298	0.367767	Erbb2	24337
ENSRNOG00000007865	0.601922	0.822413	0.174814	Ephb1	24338
ENSRNOG00000015438	0.437149	0.714874	0.0990148	LOC501233	24346
ENSRNOG00000008941	0.573688	0.806896	-0.0505509	Ets1	24356
ENSRNOG00000006675	0.744408	0.898119	0.036928	Fabp1	24360
ENSRNOG00000016889	0.0148635	0.106297	-0.372151	Fancc	24361
ENSRNOG00000017597	0.222939	0.516053	-0.13988	Fbp1	24362
ENSRNOG00000007092	0.374412	0.666912	-0.0945164	Fgb	24366
ENSRNOG00000025074	0.253272	0.549952	-0.12332	Fgg	24367
ENSRNOG00000003653	0.1087	0.352962	-0.18774	Fh	24368
ENSRNOG00000009325	0.620798	0.833482	-0.0572255	Fuca1	24375
ENSRNOG00000056728	0.0237422	0.145354	-0.470539	G6pd	24377
ENSRNOG00000024563	0.850139	0.946206	0.0230965	Ganc	24382
ENSRNOG00000018630	0.0719952	0.281255	-0.230475	LOC108351137	24383
ENSRNOG00000003119	0.756432	0.904748	0.0349759	Gc	24384
ENSRNOG00000061527	0.00179157	0.0252968	-1.19712	Gck	24385
ENSRNOG00000002919	0.450274	0.72397	0.178325	Gfap	24387
ENSRNOG00000059461	3.69222e-06	0.000211279	-0.439854	B4galt1	24390
ENSRNOG00000000805	0.796957	0.923446	0.02816	Gja1	24392
ENSRNOG00000003313	0.221522	0.514457	0.423854	Glra2	24397
ENSRNOG00000056246	0.0128222	0.0974873	0.314534	Gls	24398
ENSRNOG00000057367	0.49016	0.753136	0.069446	Glud1	24399
ENSRNOG00000016638	0.328201	0.627641	-0.087789	Gnb1	24400
ENSRNOG00000016356	3.60096e-13	2.21287e-10	1.83979	Got1	24401
ENSRNOG00000048812	0.401939	0.688068	-0.122772	Gpx1	24404
ENSRNOG00000020310	0.898738	0.964353	-0.0275957	Grik5	24407
ENSRNOG00000014096	0.00275497	0.0343981	-0.345845	Nr3c1	24413
ENSRNOG00000013171	0.609704	0.826881	-0.132654	Grm2	24415
ENSRNOG00000046271	0.105192	0.347135	-0.147203	Gspt1	24420
ENSRNOG00000013484	0.559349	0.797925	-0.0581953	Gsta1	24421
ENSRNOG00000000201	0.662267	0.853436	-0.0549424	Gsta5	24422
ENSRNOG00000029726	0.167395	0.445484	-0.139022	Gstm1	24423
ENSRNOG00000018937	0.735328	0.893262	-0.0349505	Gstm7	24424
ENSRNOG00000018237	0.293753	0.593214	-0.158703	Gstp1	24426
ENSRNOG00000000913	0.727664	0.888843	-0.0314099	Gusb	24434
ENSRNOG00000014743	0.0153393	0.108294	-0.225952	Hagh	24439
ENSRNOG00000058105	0.067898	0.272324	0.542956	Hbb	24440
ENSRNOG00000010262	0.000422205	0.00904158	-1.03953	Hdc	24443
ENSRNOG00000007027	0.211909	0.503417	0.116975	Hgf	24446
ENSRNOG00000019120	0.37415	0.666696	0.107723	Hmgcs2	24450
ENSRNOG00000014117	0.687652	0.867483	0.114572	Hmox1	24451
ENSRNOG00000014964	0.341606	0.638993	0.126005	Hp	24464
ENSRNOG00000048561	0.756873	0.904817	0.0406071	LOC103689983	24465
ENSRNOG00000034066	0.0316555	0.173553	-0.351582	Hspa8	24468
ENSRNOG00000019417	0.0013412	0.0205158	-0.43477	Hsd3b5	24470
ENSRNOG00000023546	0.0515017	0.23301	-0.579123	Hspb1	24471
ENSRNOG00000015020	0.00601127	0.0590844	-0.265176	Idh1	24479
ENSRNOG00000004517	0.877731	0.955398	-0.0210997	Igf1	24482
ENSRNOG00000020369	0.579609	0.810867	0.172065	Igf2	24483
ENSRNOG00000061910	0.0260666	0.15392	0.268303	Igfbp3	24484
ENSRNOG00000004575	0.834526	0.939406	-0.043579	Il1a	24493
ENSRNOG00000004649	0.38481	0.675972	0.164401	Il1b	24494
ENSRNOG00000020811	0.00298655	0.0365471	0.666614	Il6r	24499
ENSRNOG00000020630	0.34243	0.639861	-0.145067	Il9r	24500
ENSRNOG00000008144	0.00322748	0.0385932	-0.487782	Irf1	24508
ENSRNOG00000010966	0.13414	0.395893	0.13783	Itgb1	24511
ENSRNOG00000009421	0.567558	0.803795	0.0541791	Ivd	24513
ENSRNOG00000059968	0.475797	0.743085	-0.0737889	Jak2	24514
ENSRNOG00000026293	0.135805	0.398671	-0.36736	Jun	24516
ENSRNOG00000042838	0.668648	0.856039	0.0775183	Junb	24517
ENSRNOG00000019568	0.00547584	0.0550074	-0.542168	Jund	24518
ENSRNOG00000003634	9.92291e-05	0.00297772	1.94279	Zfp354a	24522
ENSRNOG00000009338	0.0839085	0.305661	0.357365	Kras	24525
ENSRNOG00000019573	0.518052	0.772867	-0.0985617	Lcat	24530
ENSRNOG00000013009	0.803039	0.925486	-0.0252513	Ldha	24533
ENSRNOG00000013000	0.741367	0.896439	0.0893794	Ldhb	24534
ENSRNOG00000023664	0.31955	0.61972	0.173024	Lepr	24536
ENSRNOG00000060338	0.933232	0.975253	0.00814032	Lipc	24538
ENSRNOG00000012181	0.0945568	0.325846	0.365923	Lpl	24539
ENSRNOG00000009005	7.83272e-08	7.96458e-06	-0.735065	Slco2a1	24546
ENSRNOG00000016516	0.788791	0.920149	0.0761217	Mbp	24547
ENSRNOG00000011706	0.0930401	0.323465	-0.166531	Mbl1	24548
ENSRNOG00000008103	0.508157	0.76542	0.0794275	Mdh1	24551
ENSRNOG00000009715	0.014524	0.105201	-0.52234	Me1	24552
ENSRNOG00000052745	0.000182952	0.00478859	-0.476444	Met	24553
ENSRNOG00000000775	0.162537	0.438909	-0.43152	Mog	24558
ENSRNOG00000002141	0.669753	0.856755	-0.112583	Cd200	24560
ENSRNOG00000020571	0.30933	0.609596	0.127618	Mpg	24561
ENSRNOG00000022305	0.0409134	0.202831	0.389916	Abcc1	24565
ENSRNOG00000019680	0.506755	0.764396	-0.0658956	Mst1	24566
ENSRNOG00000038047	1.36165e-06	9.20841e-05	1.08508	Mt1	24567
ENSRNOG00000019766	0.12162	0.374748	0.381194	Exoc8	245709
ENSRNOG00000020539	0.147706	0.417859	-0.317751	Muc1	24571
ENSRNOG00000001959	0.118197	0.368323	-0.573532	Mx1	24575
ENSRNOG00000004500	0.966724	0.989189	0.0118658	Myc	24577
ENSRNOG00000057880	0.142939	0.410045	0.411389	Myh11	24582
ENSRNOG00000017645	0.60287	0.822884	-0.158023	Mylpf	24584
ENSRNOG00000031890	0.67521	0.859169	0.12645	Ncam1	24586
ENSRNOG00000009514	0.584521	0.812992	0.171491	Mme	24590
ENSRNOG00000019885	0.00661132	0.0630955	-0.332913	Magi3	245903
ENSRNOG00000032942	0.0324816	0.176779	-0.266001	Neu1	24591
ENSRNOG00000007923	0.632778	0.838287	-0.184182	Cgref1	245918
ENSRNOG00000013780	0.936772	0.976831	0.0162409	Nf1	24592
ENSRNOG00000022256	0.343535	0.640806	-0.311033	Cxcl10	245920
ENSRNOG00000004828	0.913523	0.969621	0.0227277	Acvr1c	245921
ENSRNOG00000012644	0.66095	0.853208	0.0534168	Nup58	245922
ENSRNOG00000002104	0.760013	0.9065	0.0302007	Scaf4	245924
ENSRNOG00000017299	0.523427	0.776214	-0.0593088	Phrf1	245925
ENSRNOG00000016919	0.0276614	0.159513	0.199563	Scaf8	245926
ENSRNOG00000047714	0.223192	0.516242	-0.160803	Tmem37	245953
ENSRNOG00000003217	0.320606	0.620402	-0.248197	Lgals3bp	245955
ENSRNOG00000021637	0.74936	0.900888	-0.0286483	Ddx46	245957
ENSRNOG00000049912	0.629289	0.836644	0.0670735	Atp5f1e	245958
ENSRNOG00000008289	0.923071	0.972958	0.00909409	Slc25a3	245959
ENSRNOG00000005392	0.0378469	0.193766	-0.855397	Ngfr	24596
ENSRNOG00000014511	0.212308	0.503822	0.312767	Alg10	245960
ENSRNOG00000023588	0.000854854	0.0149907	0.324448	Dmgdh	245961
ENSRNOG00000004737	0.415481	0.69943	0.111859	Cd48	245962
ENSRNOG00000019388	0.0457686	0.217261	0.243897	Egfl7	245963
ENSRNOG00000014625	0.469366	0.739387	-0.124816	Atp5f1d	245965
ENSRNOG00000061100	0.00044431	0.00927605	-0.329143	Tmem150a	245966
ENSRNOG00000050582	0.241977	0.538429	-0.357107	LOC108348189	245974
ENSRNOG00000001699	0.260146	0.557021	-0.12096	Setd4	245975
ENSRNOG00000000988	0.643705	0.844073	0.0438342	Xab2	245976
ENSRNOG00000011154	0.00165054	0.0238779	0.488538	Adgrf5	245977
ENSRNOG00000012752	0.943472	0.979915	0.0120916	Cklf	245978
ENSRNOG00000001130	0.801331	0.925437	0.0654048	Nos1	24598
ENSRNOG00000016892	0.00091417	0.0156807	-0.379649	Nr2f6	245980
ENSRNOG00000008140	0.892908	0.962786	-0.0208126	Rpl15	245981
ENSRNOG00000014496	0.157196	0.432007	0.303989	Coro6	245982
ENSRNOG00000015068	0.400286	0.687357	-0.0851409	Il11ra1	245983
ENSRNOG00000016701	0.213467	0.504764	0.306052	Gng8	245986
ENSRNOG00000009348	0.538579	0.784467	0.0796349	Nos3	24600
ENSRNOG00000014684	0.101601	0.340266	-0.169965	Npr1	24603
ENSRNOG00000025701	0.0599803	0.254019	0.1826	Nifk	246042
ENSRNOG00000012178	0.046785	0.220126	0.180248	Lmbrd1	246046
ENSRNOG00000048982	0.638241	0.841099	-0.307901	LOC100912282	246047
ENSRNOG00000023079	0.568693	0.804335	-0.0601471	Nras	24605
ENSRNOG00000059500	0.262019	0.558748	0.226685	Cdkn1c	246060
ENSRNOG00000013552	0.770368	0.912078	-0.250212	Scd	246074
ENSRNOG00000005424	0.0200263	0.130019	0.304569	Odc1	24609
ENSRNOG00000019142	0.000271871	0.00655737	-0.604957	Fas	246097
ENSRNOG00000000177	0.283706	0.5829	-0.186452	Plpp2	246115
ENSRNOG00000002625	0.00388315	0.0439779	0.436518	Ptpn4	246116
ENSRNOG00000015059	0.0266166	0.155518	-0.20761	Mcfd2	246117
ENSRNOG00000017209	0.50324	0.762297	0.177224	Tubb3	246118
ENSRNOG00000001385	0.519515	0.773703	-0.0744357	Plbd2	246120
ENSRNOG00000030654	0.639482	0.841908	-0.0420102	Man2c1	246136
ENSRNOG00000007137	0.924744	0.973459	0.0473392	Ly6i	246138
ENSRNOG00000007886	0.0933181	0.323989	0.322659	Orm1	24614
ENSRNOG00000007529	0.0757241	0.287984	-0.279429	Bmf	246142
ENSRNOG00000020936	0.340876	0.638983	-0.423137	Nradd	246143
ENSRNOG00000001325	0.833586	0.938593	0.0353114	Il3ra	246144
ENSRNOG00000017795	0.219341	0.511996	-0.152834	Hspbp1	246146
ENSRNOG00000011821	0.573353	0.806644	0.137133	S100a4	24615
ENSRNOG00000026319	0.888627	0.960674	-0.0172831	Akap9	246150
ENSRNOG00000029068	0.165453	0.442765	0.184362	Wdr44	246152
ENSRNOG00000004302	0.000286601	0.00679666	0.376353	Pah	24616
ENSRNOG00000001414	0.0278352	0.160123	0.773431	Serpine1	24617
ENSRNOG00000059491	0.814576	0.930436	-0.0547042	Fgd4	246174
ENSRNOG00000047905	0.640776	0.842242	0.0421201	Dus1l	246185
ENSRNOG00000010714	0.603246	0.823162	-0.0781727	Fgl1	246186
ENSRNOG00000020049	0.301284	0.601207	0.107435	Slc7a6os	246187
ENSRNOG00000002470	0.00397247	0.0446841	-1.00489	Ifi47	246208
ENSRNOG00000019080	0.0788338	0.295397	-0.368949	Hsd3b7	246211
ENSRNOG00000007646	0.108334	0.352333	-0.187476	Sipa1l1	246212
ENSRNOG00000059344	0.275223	0.574208	-0.0983052	Tpcn1	246215
ENSRNOG00000020897	0.59225	0.817227	0.0491951	Prpf19	246216
ENSRNOG00000016653	0.0986056	0.333898	-0.346355	Ngef	246217
ENSRNOG00000045605	0.0241878	0.146726	0.214971	Uxs1	246232
ENSRNOG00000021174	0.262609	0.559415	-0.143706	Macrod1	246233
ENSRNOG00000008747	0.858399	0.948453	-0.0170253	Plekha5	246237
ENSRNOG00000021644	0.106594	0.349372	-0.268949	Slc15a3	246239
ENSRNOG00000015869	0.196811	0.487083	0.120114	Pccb	24624
ENSRNOG00000020465	0.0375778	0.193629	-0.378744	Ripk3	246240
ENSRNOG00000008393	0.00128389	0.0198322	0.298998	Tax1bp1	246244
ENSRNOG00000003510	0.000677669	0.0126528	0.951524	Fmo2	246245
ENSRNOG00000008190	0.0407778	0.202585	0.243887	Pnpla7	246246
ENSRNOG00000003400	0.0263529	0.154746	0.243541	Fmo4	246247
ENSRNOG00000018076	0.541894	0.785954	0.0868645	Fmo5	246248
ENSRNOG00000058545	0.715917	0.882155	-0.0510663	Arhgap4	246249
ENSRNOG00000011330	0.182253	0.466915	-0.183023	Ces2a	246252
ENSRNOG00000001821	0.00300699	0.0367337	0.490684	Adipoq	246253
ENSRNOG00000018666	0.522861	0.775703	-0.10429	Gpsm1	246254
ENSRNOG00000016940	0.00498513	0.0518087	0.268874	Ppp2r2d	246255
ENSRNOG00000005905	0.0028159	0.0348511	-0.647773	Pde4b	24626
ENSRNOG00000007202	0.356151	0.650535	0.177176	Sema3d	246262
ENSRNOG00000042084	0.824074	0.934496	-0.0216358	Acsm2	246263
ENSRNOG00000020777	0.0407157	0.202418	0.324298	Zfp382	246264
ENSRNOG00000012843	0.19497	0.485762	0.147093	Aspg	246266
ENSRNOG00000033220	0.000382276	0.00836392	-0.57288	Oas1f	246268
ENSRNOG00000042536	0.00471573	0.0499642	-0.569789	Pde4d	24627
ENSRNOG00000003239	0.227456	0.520911	-0.109344	Cant1	246272
ENSRNOG00000007319	0.873934	0.953895	-0.0437473	Trib3	246273
ENSRNOG00000029336	0.243647	0.540288	0.117004	Zfp180	246279
ENSRNOG00000017197	0.895803	0.964046	-0.0322253	Pdgfb	24628
ENSRNOG00000000962	0.0958706	0.328096	-0.164509	Slc15a4	246280
ENSRNOG00000012524	0.949405	0.981415	0.00575222	Zfp91	246282
ENSRNOG00000056703	0.130668	0.391041	0.224428	Atrx	246284
ENSRNOG00000018461	0.00474956	0.0501347	-0.366016	Pdgfrb	24629
ENSRNOG00000017941	0.786371	0.918829	0.0248647	Optn	246294
ENSRNOG00000025000	0.722407	0.886052	-0.0398103	Cep104	246295
ENSRNOG00000003669	0.42677	0.707977	0.266244	Myocd	246297
ENSRNOG00000014090	0.944591	0.980594	-0.0115434	Retsat	246298
ENSRNOG00000050016	0.021568	0.136179	-0.216947	Gtf3a	246299
ENSRNOG00000016704	0.615803	0.83036	-0.0537797	Pcyox1	246302
ENSRNOG00000005890	0.499621	0.759317	0.0616813	Serbp1	246303
ENSRNOG00000003882	0.330048	0.628618	0.214586	Cep350	246304
ENSRNOG00000020202	0.000441472	0.00923559	-0.40946	Asrgl1	246307
ENSRNOG00000046548	0.913029	0.969408	-0.036019	Rhox5	24631
ENSRNOG00000043150	0.294117	0.593577	-0.0978949	Arfgap1	246310
ENSRNOG00000012343	0.837712	0.940439	0.0496772	Pdp2	246311
ENSRNOG00000003946	0.0613187	0.257327	0.174707	Tor1aip1	246314
ENSRNOG00000042189	0.0400734	0.200566	0.283041	Rab31	246324
ENSRNOG00000022686	0.15546	0.428903	0.267239	Zdhhc2	246326
ENSRNOG00000031993	0.324626	0.624335	0.145357	Prim1	246327
ENSRNOG00000009788	0.573201	0.806614	-0.0869182	Serpina4	246328
ENSRNOG00000010744	0.0146559	0.105633	-0.303714	Nrp1	246331
ENSRNOG00000002941	0.726755	0.8883	0.077131	Uhmk1	246332
ENSRNOG00000046021	0.564216	0.801148	0.278024	LOC108348172	246333
ENSRNOG00000001924	0.453185	0.725903	-0.177257	Tp63	246334
ENSRNOG00000000165	0.0717347	0.280852	0.387689	Pfkfb1	24638
ENSRNOG00000004162	0.00956492	0.0810495	0.496256	Pfkfb2	24640
ENSRNOG00000050585	0.735977	0.893285	-0.0313461	Pgam1	24642
ENSRNOG00000058249	0.620402	0.833376	-0.0486533	Pgk1	24644
ENSRNOG00000009889	0.00515574	0.052767	-0.257597	Pgm1	24645
ENSRNOG00000008012	0.0266329	0.155549	-0.263598	Abcb4	24646
ENSRNOG00000032669	0.773027	0.913934	0.0339184	Serpina1	24648
ENSRNOG00000000529	0.032325	0.176198	0.505339	Pim1	24649
[truncated: 11,498 more rows]

## Sheet: APAP_10h
Ensembl Gene ID	pval	qval	log(FC)	Ensembl Gene Name	Enrrez Gene ID
ENSRNOG00000034130	0.676175	0.826205	-0.701429	LOC108349189
ENSRNOG00000002509	0.124471	0.308342	0.11109	Gnl3l	100034253
ENSRNOG00000021691	0.00463152	0.029485	1.30641	Ccdc92	100036765
ENSRNOG00000022540	0.0897324	0.248969	0.178693	Trex1	100049583
ENSRNOG00000022431	0.294204	0.520224	-0.212118	Zfp867	100125361
ENSRNOG00000015597	0.170417	0.375018	-0.120856	LOC100125364	100125364
ENSRNOG00000005558	0.619518	0.790726	-0.054879	LOC100125367	100125367
ENSRNOG00000043289	0.496726	0.699562	-0.152293	LOC102551539	100125368
ENSRNOG00000016936	0.0667359	0.204136	-0.134812	Nadk	100125370
ENSRNOG00000015438	0.528051	0.724676	-0.0558824	LOC501233	100125372
ENSRNOG00000009248	0.514968	0.713663	0.0469782	Pnrc2	100125373
ENSRNOG00000056148	0.895681	0.951211	0.0181416	Nudcd3	100125378
ENSRNOG00000030355	0.614667	0.787328	-0.0387675	Mroh1	100125385
ENSRNOG00000050510	0.0136713	0.0668391	0.18216	Rab1b	100126191
ENSRNOG00000050407	0.261294	0.48753	0.0830615	Hiatl3	100134827
ENSRNOG00000061299	0.14781	0.344333	0.242272	LOC100134871	100134871
ENSRNOG00000050072	0.122969	0.306388	-0.21757	Jmjd7	100137086
ENSRNOG00000046357	0.165844	0.36889	0.104359	Adh5	100145871
ENSRNOG00000009958	0.316227	0.54103	-0.0881189	Nkapd1	100151767
ENSRNOG00000006925	0.545646	0.737853	-0.184518	Zfp786	100158223
ENSRNOG00000007436	0.294803	0.520955	-0.117482	Tedc2	100158225
ENSRNOG00000006726	0.0334786	0.126636	-0.316866	Zfp9	100158232
ENSRNOG00000024801	0.59135	0.770546	-0.0452829	Slc35a2	100158233
ENSRNOG00000048357	0.000898456	0.00823937	-0.385225	LOC103690164	100169747
ENSRNOG00000039877	0.108964	0.283651	0.186245	Smim11a	100174909
ENSRNOG00000013738	0.122034	0.304673	0.139544	LOC100174910	100174910
ENSRNOG00000008605	0.0220242	0.0950252	-0.165401	Ost4	100188932
ENSRNOG00000038999	0.856514	0.932824	0.0381519	RT1-A1	100188935
ENSRNOG00000042961	0.301775	0.527831	0.279586	Ormdl1	100188936
ENSRNOG00000030237	0.764334	0.880346	0.0378134	Cox7c	100188937
ENSRNOG00000014806	0.288225	0.513469	0.112936	Pnkd	100188944
ENSRNOG00000033378	0.0976246	0.263346	0.119873	Rnf123	100190936
ENSRNOG00000059744	0.521999	0.71989	0.0464917	Atxn7l3b	100192313
ENSRNOG00000049661	0.36574	0.588161	0.132832	Inafm1	100192314
ENSRNOG00000009778	0.510522	0.709713	0.0484096	Tmem59	100196907
ENSRNOG00000036667	0.190732	0.403925	-0.229378	Hexd	100216475
ENSRNOG00000046085	0.766474	0.881369	-0.0288357	Gon7	100233176
ENSRNOG00000043223	0.382191	0.603088	0.0993444	Zfp949	100233177
ENSRNOG00000057040	0.305687	0.53142	0.153108	Spns2	100270678
ENSRNOG00000061876	0.00508071	0.0314596	-0.231931	Tas1r2	100270683
ENSRNOG00000012204	0.227485	0.449429	-0.0868563	LOC100294508	100294508
ENSRNOG00000046958	0.554004	0.7443	-0.196068	Abo	100301568
ENSRNOG00000030410	0.044696	0.154809	-0.451603	Zfp958	100302405
ENSRNOG00000047115	0.444851	0.65816	-0.0550781	Cox16	100302447
ENSRNOG00000025940	3.52774e-07	1.1224e-05	-0.366781	Mettl9	100302453
ENSRNOG00000019129	0.0673164	0.205464	-0.506032	Fcgbp	100303643
ENSRNOG00000004682	0.289428	0.514323	0.371428	Parpbp	100310874
ENSRNOG00000057231	0.516371	0.71494	-0.0611834	Ddx3	100312982
ENSRNOG00000060496	0.0278635	0.111573	-0.408044	Kdm5d	100312983
ENSRNOG00000060048	0.675947	0.826205	0.0457819	Eif2s3y	100312984
ENSRNOG00000025726	0.340108	0.563474	0.300169	Prr30	100322897
ENSRNOG00000037556	0.157818	0.357846	0.338318	Zfp420	100359464
ENSRNOG00000047123	0.439709	0.653209	-0.102539	Tstd1	100359478
ENSRNOG00000038622	0.979924	0.991299	-0.00329858	Zfp628	100359484
ENSRNOG00000032303	0.264791	0.490652	0.157298	LOC108349682	100359498
ENSRNOG00000060436	0.572576	0.758193	0.0458585	Vti1b	100359512
ENSRNOG00000008450	0.490839	0.69481	0.205449	LOC100359539	100359539
ENSRNOG00000046391	0.44012	0.653321	-0.0937472	Fam177a1	100359558
ENSRNOG00000006762	0.00493267	0.0309113	0.265074	Snu13	100359574
ENSRNOG00000018584	0.909796	0.958374	0.00862905	LOC100359583	100359583
ENSRNOG00000000802	0.955967	0.980812	0.00857646	Tbc1d32	100359595
ENSRNOG00000030058	0.303244	0.529207	-0.298436	LOC100359600	100359600
ENSRNOG00000046585	0.590923	0.770204	0.047412	AABR07054370.1	100359642
ENSRNOG00000043128	0.425456	0.640238	-0.112898	Armcx4	100359678
ENSRNOG00000016643	0.011725	0.059263	-0.461235	Lpcat2	100359680
ENSRNOG00000045785	0.98978	0.99515	-0.00147313	LOC100359687	100359687
ENSRNOG00000002276	0.638556	0.802531	-0.0432165	LOC103690175	100359714
ENSRNOG00000037221	0.194931	0.410056	0.194412	Tipinl1	100359731
ENSRNOG00000046455	0.887151	0.94671	-0.0363047	LOC100911224	100359821
ENSRNOG00000016686	0.0575386	0.184447	-0.191643	Tmem167a	100359823
ENSRNOG00000031995	0.202539	0.419856	-0.0930567	Smim15	100359861
ENSRNOG00000013579	0.965301	0.985283	-0.0113419	LOC100359916	100359916
ENSRNOG00000006283	0.0103412	0.0539597	0.32399	LOC100359922	100359922
ENSRNOG00000038106	1.20613e-08	5.73669e-07	0.65626	AABR07026424.1	100359928
ENSRNOG00000019425	0.691209	0.836715	-0.0289237	Gabarapl2	100359937
ENSRNOG00000042283	0.105386	0.277269	-0.232731	Zfp267	100359945
ENSRNOG00000030345	0.268998	0.494504	0.580915	LOC100362684	100359951
ENSRNOG00000048394	0.00839334	0.0459668	-0.417824	Zfp560	100359967
ENSRNOG00000003150	0.571315	0.757023	0.0467481	Mpc2	100359982
ENSRNOG00000059381	0.051757	0.171135	0.218818	Mrps6	100360017
ENSRNOG00000017249	0.432278	0.646069	-0.357256	Zfp366	100360041
ENSRNOG00000028747	0.850767	0.929175	-0.102498	AABR07073039.1	100360057
ENSRNOG00000002039	9.78474e-07	2.64527e-05	-0.358705	Evi5	100360066
ENSRNOG00000001418	0.805249	0.904155	-0.0222606	Znhit1	100360077
ENSRNOG00000031506	1.54937e-17	4.62537e-15	0.687564	Ftl1	100360087
ENSRNOG00000048672	0.194243	0.40916	-0.389813	Tmem207	100360091
ENSRNOG00000043131	0.00847412	0.0463022	-0.506066	LOC100360095	100360095
ENSRNOG00000019223	0.216703	0.436694	0.0963965	Atp5f1c	100360100
ENSRNOG00000032635	0.0305051	0.118466	0.214884	LOC100360117	100360117
ENSRNOG00000048341	0.567624	0.754842	-0.111937	LOC688335	100360143
ENSRNOG00000000985	0.105671	0.277758	0.118186	Cpsf4	100360200
ENSRNOG00000001713	0.521547	0.719737	-0.0675719	LOC100360218	100360218
ENSRNOG00000019122	0.113291	0.290005	-0.115495	Sec16a	100360302
ENSRNOG00000051615	0.00018161	0.00222548	0.334671	Hmgn2	100360316
ENSRNOG00000016134	0.840035	0.923125	-0.0309982	Msh6	100360342
ENSRNOG00000008101	0.0260433	0.106597	0.280575	Tmem251	100360358
ENSRNOG00000051606	0.239255	0.463245	-0.232054	LOC100360380	100360380
ENSRNOG00000002980	0.473403	0.682032	0.0519499	Tsr1	100360406
ENSRNOG00000000150	0.691781	0.83719	-0.0290411	Dnajc1	100360412
ENSRNOG00000051885	0.860364	0.934637	0.0143071	LOC100360413	100360413
ENSRNOG00000015708	7.3092e-05	0.00103696	0.306158	E2f4	100360427
ENSRNOG00000054275	0.764546	0.880445	-0.14003	Nsun3	100360437
ENSRNOG00000026716	0.151935	0.350165	0.228229	LOC100360449	100360449
ENSRNOG00000046177	0.980486	0.991536	-0.0173986	Fam131a	100360487
ENSRNOG00000006283	0.0103412	0.0539597	0.32399	LOC100359922	100360491
ENSRNOG00000016416	0.613105	0.786116	-0.0363614	Rnh1	100360501
ENSRNOG00000047848	3.86912e-05	0.000605213	0.913626	Cbr1	100360507
ENSRNOG00000023614	0.0117514	0.0593532	-0.718653	Hsh2d	100360518
ENSRNOG00000013874	0.41655	0.633837	0.106104	Rplp1	100360522
ENSRNOG00000007722	0.98225	0.992347	0.00412432	Tlcd3a	100360533
ENSRNOG00000016119	0.00163598	0.0133069	0.465326	Fzd7	100360552
ENSRNOG00000020093	0.109607	0.284894	0.199519	LOC100360573	100360573
ENSRNOG00000003650	0.861946	0.935486	-0.0255586	Nt5c	100360582
ENSRNOG00000016689	0.884775	0.945994	-0.0192237	Fanci	100360594
ENSRNOG00000049380	0.00101309	0.00910612	0.559879	AABR07033657.1	100360601
ENSRNOG00000017294	0.0404619	0.144753	-0.206202	Zranb1	100360606
ENSRNOG00000053623	0.0752886	0.221509	-0.893429	LOC100360619	100360619
ENSRNOG00000020148	0.0857104	0.240954	-0.271752	Il4i1	100360621
ENSRNOG00000025406	0.0788395	0.228107	-0.241711	Iqgap2	100360623
ENSRNOG00000018936	0.171559	0.376737	0.416578	Zfp780b-ps1	100360638
ENSRNOG00000046393	0.481129	0.687364	0.0598104	Fau	100360647
ENSRNOG00000017836	0.00228625	0.0172002	0.269385	Rrp36	100360664
ENSRNOG00000033152	0.923578	0.964877	-0.128844	Rps18l1	100360679
ENSRNOG00000031127	0.963822	0.984593	-0.00446609	Snrpe	100360682
ENSRNOG00000031024	0.190737	0.403925	-0.538763	Sirpd	100360722
ENSRNOG00000049370	0.389954	0.609849	0.315546	Lsm6	100360750
ENSRNOG00000042404	0.0021411	0.0164433	0.939515	Ccdc122	100360752
ENSRNOG00000024056	0.465667	0.675325	-0.119022	Zfp17	100360772
ENSRNOG00000033803	0.63141	0.798527	0.148219	LOC100360841	100360781
ENSRNOG00000033517	0.617263	0.789341	-0.216209	LOC100360791	100360791
ENSRNOG00000023086	0.872064	0.939563	0.0156388	LOC100360828	100360828
ENSRNOG00000033803	0.63141	0.798527	0.148219	LOC100360841	100360841
ENSRNOG00000011827	0.144714	0.339482	0.17639	LOC100360846	100360846
ENSRNOG00000032401	0.668548	0.821142	-0.0323634	H3f3c	100360868
ENSRNOG00000010889	0.935572	0.971292	0.013978	Fbxw7	100360914
ENSRNOG00000000576	6.35646e-05	0.000919459	0.341163	Anapc16	100360936
ENSRNOG00000008548	0.261056	0.487279	0.61641	LOC100360940	100360940
ENSRNOG00000055068	0.569261	0.755333	0.0908718	Ppial4d	100360977
ENSRNOG00000033235	0.926089	0.966111	-0.0298837	Relb	100360982
ENSRNOG00000004090	0.347025	0.57109	-0.281049	LOC100361025	100361025
ENSRNOG00000042929	0.644991	0.806656	0.0898736	LOC100361087	100361087
ENSRNOG00000033351	0.904552	0.955202	0.0125954	Zfp869	100361114
ENSRNOG00000017166	0.225835	0.447619	0.091849	Mycbp	100361133
ENSRNOG00000024112	0.444006	0.657347	-0.0551947	Dgkq	100361138
ENSRNOG00000052003	0.110919	0.286876	-0.274976	Mkrn2os	100361147
ENSRNOG00000028690	0.698467	0.840857	0.0538528	LOC100362366	100361180
ENSRNOG00000015848	1.83581e-08	8.30911e-07	0.575271	Etfrf1	100361188
ENSRNOG00000042163	5.13818e-09	2.68007e-07	0.804456	Btbd19	100361234
ENSRNOG00000002345	0.162485	0.364232	-0.266849	Rasgef1b	100361238
ENSRNOG00000006283	0.0103412	0.0539597	0.32399	LOC100359922	100361259
ENSRNOG00000011932	0.944085	0.975587	-0.00676701	Snrpa1	100361269
ENSRNOG00000032948	7.63439e-06	0.000153173	-0.324908	Tyk2	100361294
ENSRNOG00000060105	0.400857	0.619224	0.14505	Astn2	100361323
ENSRNOG00000010643	0.0507718	0.169122	-0.210429	Kank2	100361376
ENSRNOG00000031716	0.171828	0.376964	-0.260683	LOC100910978	100361383
ENSRNOG00000021041	0.594778	0.772411	0.116342	Fam171a2	100361389
ENSRNOG00000036658	0.678551	0.827629	0.0303524	Tbcd	100361417
ENSRNOG00000031097	0.00671198	0.0393711	0.402729	Syce1l	100361431
ENSRNOG00000011490	0.04028	0.144258	0.474228	Angptl8	100361444
ENSRNOG00000053452	0.0889484	0.247283	0.251424	LOC100361457	100361457
ENSRNOG00000049976	0.507589	0.707599	-0.456526	Gzmbl2	100361468
ENSRNOG00000046675	0.632073	0.798637	0.0407335	Gpbp1l2	100361476
ENSRNOG00000001466	0.345456	0.569242	0.320153	LOC100361492	100361492
ENSRNOG00000007792	0.440297	0.653321	-0.0706346	Gcc1	100361513
ENSRNOG00000001273	0.14895	0.345585	0.214439	Psmg3	100361517
ENSRNOG00000018729	0.287413	0.512673	-0.147626	Rad9a	100361529
ENSRNOG00000020016	0.562766	0.750155	-0.0418094	Lamtor1	100361543
ENSRNOG00000054181	0.0402825	0.144258	-0.297935	LOC100361547	100361547
ENSRNOG00000003220	0.62536	0.795001	0.0409749	H3f3b	100361558
ENSRNOG00000054999	0.0511028	0.16971	0.376137	Hilpda	100361568
ENSRNOG00000010408	0.317128	0.541646	0.127598	Polr2k	100361574
ENSRNOG00000028765	1.01207e-05	0.000192678	-1.18973	Ttc24	100361582
ENSRNOG00000016780	0.511595	0.710923	-0.0970746	RGD1310951	100361585
ENSRNOG00000028083	0.512049	0.711342	0.148669	Tmem35b	100361631
ENSRNOG00000033346	0.63044	0.797989	-0.109951	LOC100361636	100361636
ENSRNOG00000031951	5.67684e-05	0.000841095	-0.609931	LOC100361645	100361645
ENSRNOG00000033059	0.357105	0.58127	-0.222534	Galnt6	100361647
ENSRNOG00000022720	0.294724	0.520881	-0.128049	Usp37	100361658
ENSRNOG00000049856	0.94767	0.977128	0.010141	Zfp617	100361660
ENSRNOG00000016932	0.403684	0.621472	-0.13446	Simc1	100361684
ENSRNOG00000021680	0.376085	0.598224	-0.0953566	Setdb2	100361710
ENSRNOG00000002196	2.59896e-07	8.61181e-06	-0.634814	Ociad2	100361733
ENSRNOG00000051310	0.157943	0.358012	0.126756	AABR07039345.1	100361756
ENSRNOG00000008365	0.750198	0.872805	0.0917475	Hoxb2	100361765
ENSRNOG00000016910	0.552414	0.743137	0.0654025	Ralgps1	100361774
ENSRNOG00000017146	0.345245	0.569028	-0.137508	Nfatc1	100361818
ENSRNOG00000013046	0.177577	0.384859	-0.29441	Tram2	100361830
ENSRNOG00000029512	0.0984858	0.265161	0.13509	LOC100361854	100361854
ENSRNOG00000057056	0.740342	0.866825	0.02416	Rab5a	100361891
ENSRNOG00000033038	0.105051	0.276595	1.35069	Chchd4	100361898
ENSRNOG00000052604	0.00992132	0.0522153	-0.214556	LOC100361907	100361907
ENSRNOG00000056651	0.0025121	0.0185025	-0.391597	LOC103690068	100361913
ENSRNOG00000062272	0.297444	0.52338	1.46096	LOC100361933	100361933
ENSRNOG00000020700	0.221327	0.443001	-0.147005	Rnaseh2c	100361939
ENSRNOG00000039249	0.387001	0.607157	0.0944601	AABR07035539.1	100361974
ENSRNOG00000025810	0.664504	0.818538	-0.0459845	Grcc10	100362005
ENSRNOG00000042449	0.0432443	0.151614	0.171198	Cdc42se2	100362023
ENSRNOG00000032825	0.711867	0.85006	-0.0675924	LOC100362027	100362027
ENSRNOG00000050650	0.186997	0.398906	-0.222172	Ttc16	100362059
ENSRNOG00000031478	0.605092	0.780694	-0.251148	Zfp663	100362089
ENSRNOG00000054557	0.419604	0.636277	-0.072635	Lsm14b	100362102
ENSRNOG00000030463	0.741708	0.867459	-0.0448199	Faim	100362113
ENSRNOG00000046305	0.000598348	0.00589193	-0.48389	LOC103690114	100362119
ENSRNOG00000014071	0.00964871	0.0512419	-0.268759	Ddb2	100362121
ENSRNOG00000016545	0.00225398	0.0170488	-0.365943	Ift140	100362124
ENSRNOG00000029627	0.729471	0.859596	0.048122	LOC100359951	100362149
ENSRNOG00000014811	0.533369	0.72827	0.0457996	Cyhr1	100362155
ENSRNOG00000042504	0.494128	0.697285	-0.126851	Zfp964	100362170
ENSRNOG00000059319	0.327726	0.551655	0.115576	AABR07028013.1	100362197
ENSRNOG00000017557	2.01205e-22	1.34434e-19	-1.32118	LOC100362216	100362216
ENSRNOG00000019528	0.10849	0.282908	-0.174627	Plekhg6	100362241
ENSRNOG00000016306	0.661189	0.816982	0.0893661	Adgrv1	100362255
ENSRNOG00000016618	0.315174	0.540011	-0.219369	Tmem52	100362283
ENSRNOG00000024677	0.00478936	0.0302292	-0.48917	Arhgap33	100362311
ENSRNOG00000024930	0.6688	0.821351	-0.031538	Smim19	100362321
ENSRNOG00000010369	6.39161e-08	2.52621e-06	0.412877	Dhx29	100362324
ENSRNOG00000004843	0.029091	0.114721	-0.309994	Pole3	100362333
ENSRNOG00000050554	0.184201	0.394619	-0.230806	LOC100362342	100362342
ENSRNOG00000004685	0.756552	0.876467	-0.0307834	Mta3	100362346
ENSRNOG00000007758	0.158419	0.358859	0.393115	LOC100362350	100362350
ENSRNOG00000028690	0.698467	0.840857	0.0538528	LOC100362366	100362366
ENSRNOG00000006283	0.0103412	0.0539597	0.32399	LOC100359922	100362400
ENSRNOG00000049515	0.831952	0.919433	-0.056575	Obp1f	100362409
ENSRNOG00000019811	0.0924066	0.253829	0.122237	LOC100362432	100362432
ENSRNOG00000001893	0.00148687	0.0123812	0.255343	LOC100362453	100362453
ENSRNOG00000023577	0.46523	0.6749	-0.054569	Gigyf2	100362458
ENSRNOG00000024266	0.00139727	0.0117537	-0.287373	Haus5	100362495
ENSRNOG00000025619	0.857509	0.933083	0.0168665	Ap1g2	100362547
ENSRNOG00000014291	0.0186815	0.0842018	0.17165	Elp3	100362548
ENSRNOG00000012017	0.288509	0.513585	0.0853404	Otulin	100362554
ENSRNOG00000003285	0.00161189	0.0131262	-0.37135	Mpv17l	100362572
ENSRNOG00000030442	0.200724	0.417611	0.736424	AABR07027322.1	100362583
ENSRNOG00000061499	0.209817	0.429269	0.0918725	Kmt2d	100362634
ENSRNOG00000003201	0.194126	0.408976	0.0968701	Rps4x	100362640
ENSRNOG00000014834	0.562634	0.750125	-0.0679038	Epc1	100362678
ENSRNOG00000030596	0.268998	0.494504	0.580915	LOC100362149	100362684
ENSRNOG00000016728	0.0810883	0.232383	-0.37345	Tiam2	100362710
ENSRNOG00000003742	0.787361	0.894024	-0.0386218	Cdkl5	100362725
ENSRNOG00000047276	0.589201	0.769031	0.0734496	AABR07044711.1	100362738
ENSRNOG00000001043	0.0199379	0.0883603	0.224579	Ddx55	100362764
ENSRNOG00000024616	0.294446	0.520586	0.134696	C12H7orf61	100362783
ENSRNOG00000013469	0.118316	0.298309	-0.146547	Txndc5	100362805
ENSRNOG00000008551	0.40171	0.619793	0.0753641	Rps7	100362830
ENSRNOG00000024450	0.600258	0.776958	-0.0497718	Poc1b	100362836
ENSRNOG00000031099	0.613972	0.786758	-0.132989	Tmprss12	100362912
ENSRNOG00000053247	4.64383e-05	0.000709777	-0.415032	Snx21	100362940
ENSRNOG00000022595	0.0416939	0.147841	0.698195	LOC100362965	100362965
ENSRNOG00000047506	0.629443	0.797447	0.0374291	LOC100362980	100362980
ENSRNOG00000021159	0.912516	0.959427	0.0437457	LOC100362987	100362987
ENSRNOG00000051442	0.803383	0.903516	0.0306417	Zfp11	100363065
ENSRNOG00000020832	0.844249	0.925586	-0.0382352	C2cd4d	100363111
ENSRNOG00000052273	0.0280859	0.112272	0.186713	LOC100363116	100363116
ENSRNOG00000018434	0.559719	0.74809	-0.0628417	Stab1	100363145
ENSRNOG00000049615	0.992032	0.996207	-0.00388291	Fam228b	100363146
ENSRNOG00000015788	0.20044	0.417389	-0.347425	Adora3	100363178
ENSRNOG00000038299	0.210497	0.42966	-0.293791	LOC100363193	100363193
ENSRNOG00000020179	0.178738	0.386184	-0.104242	Nt5c2	100363253
ENSRNOG00000049067	0.990438	0.995426	0.00246779	Igip	100363266
ENSRNOG00000029339	0.788102	0.894359	-0.0299924	LOC100363268	100363268
ENSRNOG00000012991	0.25379	0.479327	-0.189018	Adgra2	100363275
ENSRNOG00000003956	0.951377	0.978511	-0.0106509	Arhgap6	100363276
ENSRNOG00000018775	0.861846	0.93545	-0.0280188	Cystm1	100363310
ENSRNOG00000027847	0.756907	0.876467	0.0513256	Nxpe2	100363350
ENSRNOG00000021026	0.0304208	0.118395	-0.216639	Zfp687	100363361
ENSRNOG00000057227	0.159772	0.360305	-0.252297	LOC100363372	100363372
ENSRNOG00000011279	0.031281	0.120644	0.248616	Cmc2	100363376
ENSRNOG00000046629	0.619622	0.790787	-0.156612	AABR07048419.2	100363405
ENSRNOG00000052141	0.056595	0.182171	0.195909	Rps10	100363439
ENSRNOG00000031579	0.5785	0.762583	0.0751402	LOC100363469	100363469
ENSRNOG00000000641	8.48246e-07	2.34286e-05	0.527364	Nrbf2	100363472
ENSRNOG00000010047	1.51165e-18	6.23824e-16	3.07813	Ddit4l2	100363484
ENSRNOG00000010452	0.0164297	0.0767395	0.326139	Cycs	100363502
ENSRNOG00000025388	0.959839	0.982954	-0.00585332	Mrpl33	100363539
ENSRNOG00000011119	0.113083	0.289683	-0.159807	Spin1	100363675
ENSRNOG00000050510	0.0136713	0.0668391	0.18216	Rab1b	100363782
ENSRNOG00000055111	0.69499	0.838397	0.120051	AABR07000658.2	100364016
ENSRNOG00000011329	0.174061	0.380117	0.226595	Pkm	100364062
ENSRNOG00000046469	0.0162776	0.076137	-0.719453	Zfp300	100364132
ENSRNOG00000057589	0.7374	0.865016	0.0289436	Rnf11l1	100364162
ENSRNOG00000049128	0.0414828	0.14732	-0.322038	Nktr	100364165
ENSRNOG00000012088	0.000129991	0.00168568	-1.46299	LOC100364265	100364265
ENSRNOG00000046533	0.348052	0.572041	-0.352085	AABR07043421.1	100364335
ENSRNOG00000025648	0.494334	0.697437	0.172548	Dhrs7l1	100364391
ENSRNOG00000042499	0.0855759	0.2408	-0.277287	LOC100364435	100364435
ENSRNOG00000028449	0.110413	0.2862	-1.26574	Rpl9	100364457
ENSRNOG00000048951	0.0824142	0.234983	-0.212476	LOC100364500	100364500
ENSRNOG00000050067	0.928383	0.967228	-0.0289155	AABR07026058.1	100364509
ENSRNOG00000054294	0.452488	0.664802	-0.0962267	Rprd2	100364568
ENSRNOG00000021198	0.869724	0.938735	0.0135794	Hist1h2bq	100364835
ENSRNOG00000048849	0.0188854	0.0848756	0.369004	Pdss1	100364990
ENSRNOG00000043023	0.382772	0.603514	0.123382	Msmp	100365008
ENSRNOG00000047776	0.871643	0.939479	0.116097	AABR07027753.2	100365043
ENSRNOG00000060288	0.0266398	0.108155	0.247	LOC100365062	100365062
ENSRNOG00000036571	0.000100059	0.00133708	1.06535	Ces2c	100365112
ENSRNOG00000050806	0.333384	0.556539	0.127634	Spty2d1	100365259
ENSRNOG00000059492	0.427029	0.64164	-0.101808	LOC100365363	100365363
ENSRNOG00000047598	0.0298753	0.116894	-0.302629	Ctdsp2	100365370
ENSRNOG00000046172	0.0740028	0.218596	0.183758	Sf3b6	100365504
ENSRNOG00000049378	0.0780322	0.226634	-0.282487	AABR07062583.1	100365679
ENSRNOG00000011771	0.687397	0.834332	0.0632655	Ptp4a1	100365697
ENSRNOG00000046428	0.14896	0.345585	-0.354228	Lrrc75b	100365744
ENSRNOG00000014465	0.395767	0.614542	-0.143301	Oca2	100365773
ENSRNOG00000037428	0.696651	0.839513	0.0590601	Zfp605	100365779
ENSRNOG00000045885	0.613228	0.786134	0.290986	LOC100365810	100365810
ENSRNOG00000048109	0.185015	0.395876	0.135976	LOC100365839	100365839
ENSRNOG00000030247	1.05522e-06	2.82674e-05	0.86972	Eif4ebp3	100365872
ENSRNOG00000052134	0.124218	0.308043	0.161446	Pigy	100365921
ENSRNOG00000000414	0.135822	0.326457	-0.43961	Cep85l	100365935
ENSRNOG00000029651	0.000165277	0.00205768	0.468449	LOC100365958	100365958
ENSRNOG00000008794	0.845831	0.926216	0.0153351	Ube2e1	100366017
ENSRNOG00000045913	0.0629931	0.196544	-0.254507	Prdm16	100366024
ENSRNOG00000049446	0.926471	0.966276	0.0309841	LOC100366030	100366030
ENSRNOG00000048878	0.0296342	0.116145	-0.189827	Smim24	100366121
ENSRNOG00000050932	0.00298949	0.021057	0.315104	Pfdn4	100366237
ENSRNOG00000030247	1.05522e-06	2.82674e-05	0.86972	Eif4ebp3	100529260
ENSRNOG00000048101	0.594893	0.772436	-0.067471	Zfp397	100909408
ENSRNOG00000015544	0.464343	0.673962	0.778368	LOC100909441	100909441
ENSRNOG00000046159	0.486837	0.691518	0.0505647	Gns	100909505
ENSRNOG00000059572	0.174833	0.381387	-0.119379	Tsen34l1	100909510
ENSRNOG00000048988	0.283805	0.509281	-0.0801101	Serpina10	100909524
ENSRNOG00000014992	0.939324	0.9731	-0.00552701	M6pr	100909548
ENSRNOG00000047854	0.276861	0.50254	0.198695	RT1-DMa	100909593
ENSRNOG00000008376	0.543507	0.735948	-0.23311	LOC100909595	100909595
ENSRNOG00000060066	0.453649	0.665754	0.205247	LOC100911511	100909604
ENSRNOG00000048191	0.810596	0.906583	-0.0525261	LOC100909605	100909605
ENSRNOG00000042380	0.972018	0.987612	0.00896998	Znf442	100909622
ENSRNOG00000049491	0.77702	0.886933	0.0508012	RT1-DMb	100909630
ENSRNOG00000003160	0.595692	0.773116	0.132767	LOC108348096	100909655
ENSRNOG00000014552	0.382498	0.603421	-0.165648	LOC100909657	100909657
ENSRNOG00000059843	0.242641	0.46748	-0.28963	LOC100909680	100909680
ENSRNOG00000039278	0.17766	0.384952	-0.10335	Mcart1	100909697
ENSRNOG00000011586	0.832375	0.919661	-0.0400115	LOC100909712	100909712
ENSRNOG00000061540	0.419048	0.635845	-0.385308	LOC100909715	100909715
ENSRNOG00000020598	0.693828	0.837941	0.0615946	LOC100909725	100909725
ENSRNOG00000054140	0.770168	0.883511	0.033072	Myl6	100909726
ENSRNOG00000002285	0.252158	0.477441	-0.572295	Fam122b	100909732
ENSRNOG00000009371	0.412854	0.63047	-0.671584	Abl1	100909750
ENSRNOG00000048973	0.000474108	0.00490576	0.358718	NEWGENE_1306399	100909771
ENSRNOG00000049639	0.947902	0.977161	0.0551124	LOC100909784	100909784
ENSRNOG00000000787	0.00504683	0.0313051	-0.722616	AABR07044364.1	100909797
ENSRNOG00000046338	0.842793	0.924713	0.0780937	LOC100909824	100909824
ENSRNOG00000047604	0.232353	0.456152	-0.288222	Kbtbd6	100909827
ENSRNOG00000017427	0.36507	0.587622	0.279723	LOC100909840	100909840
ENSRNOG00000059244	1.72642e-12	2.07038e-10	-0.535765	LOC100909849	100909849
ENSRNOG00000050240	0.833974	0.920362	0.165212	Mtf1	100909856
ENSRNOG00000053756	0.065616	0.20208	0.259221	Rps15al4	100909878
ENSRNOG00000014581	0.0282726	0.112761	0.205455	Trappc2l	100909916
ENSRNOG00000046941	0.403014	0.620823	-0.570602	LOC100909964	100909964
ENSRNOG00000058484	0.128933	0.315542	-0.156418	Anp32a	100909983
ENSRNOG00000023622	0.755667	0.876388	-0.0933899	LOC100910021	100910021
ENSRNOG00000036571	0.000100059	0.00133708	1.06535	Ces2c	100910040
ENSRNOG00000018885	0.162819	0.364554	-0.135602	LOC100910046	100910046
ENSRNOG00000061989	0.983516	0.992929	0.0148042	Nkrf	100910054
ENSRNOG00000047369	0.0123874	0.0618093	-0.612092	LOC100910057	100910057
ENSRNOG00000045790	0.117684	0.297301	0.271554	Fam50a	100910130
ENSRNOG00000001160	0.948801	0.977791	-0.00494983	Triap1	100910137
ENSRNOG00000050374	0.165196	0.368355	-1.12337	LOC100910143	100910143
ENSRNOG00000036571	0.000100059	0.00133708	1.06535	Ces2c	100910144
ENSRNOG00000047977	0.071824	0.214144	0.472754	Tcim	100910163
ENSRNOG00000053979	0.00678592	0.0397053	-0.371953	Egf	100910178
ENSRNOG00000051439	0.977367	0.990295	-0.0118374	LOC100910181	100910181
ENSRNOG00000021198	0.869724	0.938735	0.0135794	Hist1h2bq	100910200
ENSRNOG00000040045	0.899989	0.952822	-0.0252407	Crnkl1	100910202
ENSRNOG00000000070	0.457869	0.668507	0.237294	LOC100910207	100910207
ENSRNOG00000047720	5.50191e-09	2.83813e-07	-0.620265	LOC100910235	100910235
ENSRNOG00000018681	0.226482	0.448386	-0.314114	Nes	100910255
ENSRNOG00000002217	0.762609	0.879225	-0.0497482	Plac8	100910270
ENSRNOG00000049965	0.90192	0.953842	0.0799107	LOC100910275	100910275
ENSRNOG00000049062	0.0637484	0.198327	-0.182257	Trappc2b	100910318
ENSRNOG00000048199	0.118856	0.29924	0.126108	Rps19l2	100910336
ENSRNOG00000047019	0.0706315	0.212033	0.30546	Bbip1	100910342
ENSRNOG00000048523	0.501915	0.703441	-0.567499	LOC108348142	100910370
ENSRNOG00000001073	0.196128	0.412079	-0.193814	RGD1563482	100910427
ENSRNOG00000050497	0.0550385	0.179081	-1.15614	Zfp7	100910444
ENSRNOG00000030111	0.983961	0.992929	0.00660024	Cyp11b3	100910462
ENSRNOG00000050582	0.881201	0.944713	-0.0607615	LOC108348189	100910472
ENSRNOG00000050059	0.457326	0.668132	-0.22545	AABR07035776.1	100910497
ENSRNOG00000003054	0.404343	0.622213	-0.232509	AABR07037009.1	100910506
ENSRNOG00000007489	3.66422e-06	8.16073e-05	-0.581554	Zfp41	100910508
ENSRNOG00000050885	0.000589325	0.00581902	-0.847895	LOC100910526	100910526
ENSRNOG00000047971	0.56841	0.754995	0.177727	Mrpl36	100910528
ENSRNOG00000001387	0.068796	0.208348	0.147514	LOC100910540	100910540
ENSRNOG00000048985	0.278928	0.504339	-0.321649	LOC100910575	100910575
ENSRNOG00000033583	0.00397318	0.0261362	-0.357176	LOC100910577	100910577
ENSRNOG00000049192	0.488763	0.693206	-0.292199	Hmgn5	100910616
ENSRNOG00000024425	0.982476	0.992347	0.0210187	LOC100910636	100910636
ENSRNOG00000002824	0.0180762	0.082133	0.288515	Rlim	100910646
ENSRNOG00000046526	0.512001	0.711342	0.122013	LOC100911489	100910668
ENSRNOG00000033017	0.112705	0.289112	0.323502	LOC100910669	100910669
ENSRNOG00000043400	0.303138	0.529153	-0.204361	LOC100910678	100910678
ENSRNOG00000052664	0.152896	0.351282	0.103656	Tnks2	100910717
ENSRNOG00000030522	0.814011	0.908189	-0.0315407	LOC500331	100910725
ENSRNOG00000001747	0.0223892	0.0960388	0.169784	LOC100910732	100910732
ENSRNOG00000037744	0.460291	0.670578	0.722469	Oas1i	100910735
ENSRNOG00000018860	0.000255953	0.00292927	0.287437	Mtg1	100910751
ENSRNOG00000025025	0.0223298	0.0959015	0.172697	Dnttip2	100910753
ENSRNOG00000059663	0.223969	0.445663	-0.202625	LOC100910755	100910755
ENSRNOG00000047516	0.337973	0.561794	-0.832826	Map3k7	100910771
ENSRNOG00000017100	0.245138	0.47011	-1.00069	Yme1l1	100910779
ENSRNOG00000006033	1.2148e-05	0.000226058	-0.627402	LOC100910790	100910790
ENSRNOG00000059510	0.324494	0.548816	-0.42844	AABR07027870.1	100910792
ENSRNOG00000048193	0.455009	0.666671	0.0685857	Hnrnph3	100910795
ENSRNOG00000031689	0.0942824	0.257319	-0.511636	Trim15	100910806
ENSRNOG00000028899	0.652783	0.811677	0.114545	LOC100910807	100910807
ENSRNOG00000055466	0.378094	0.59996	0.0648012	Derl2	100910823
ENSRNOG00000047507	3.55502e-11	3.06015e-09	-1.13002	LOC100910829	100910829
ENSRNOG00000046275	0.847312	0.927206	-0.150363	LOC100910833	100910833
ENSRNOG00000024641	0.60216	0.778578	-0.225882	LOC100910838	100910838
ENSRNOG00000021960	0.933186	0.970093	-0.00706955	AC109958.1	100910850
ENSRNOG00000006114	0.0214392	0.0933733	-0.372852	Cfap69	100910867
ENSRNOG00000054063	0.304214	0.530163	0.176621	Naa80	100910872
ENSRNOG00000027368	8.03817e-08	3.09845e-06	0.488421	Ubald1	100910875
ENSRNOG00000032560	0.00157856	0.0129373	-0.61085	Cyp3a23/3a1	100910877
ENSRNOG00000049814	0.12406	0.307813	-0.445992	LOC100910882	100910882
ENSRNOG00000008249	0.994425	0.997553	0.00149303	Brms1l	100910898
ENSRNOG00000014125	0.26622	0.491814	-0.188001	Evi2b	100910940
ENSRNOG00000045555	0.661186	0.816982	-0.0469276	LOC100910944	100910944
ENSRNOG00000019542	0.00170481	0.0137157	-1.42238	MGC108823	100910979
ENSRNOG00000050864	0.135973	0.326636	-0.827114	Cpne1	100910990
ENSRNOG00000048933	0.765162	0.880648	-0.0918194	LOC691918	100911033
ENSRNOG00000045686	0.461316	0.671306	-0.0539108	Nfs1	100911034
ENSRNOG00000042975	0.707351	0.847285	-0.119254	Tmem45a	100911041
ENSRNOG00000024960	0.825048	0.914756	-0.0774523	Smco1	100911042
ENSRNOG00000050964	0.378492	0.600409	0.162106	LOC100911068	100911068
ENSRNOG00000058050	0.624228	0.794138	-0.0645224	Bclaf1	100911069
ENSRNOG00000061813	0.0760022	0.22286	-1.12579	Ly6c	100911104
ENSRNOG00000019566	0.643194	0.804839	-0.262437	LOC100911109	100911109
ENSRNOG00000004252	0.546319	0.738336	0.0443286	LOC108348062	100911110
ENSRNOG00000019417	4.50496e-05	0.000692322	-0.438606	Hsd3b5	100911116
ENSRNOG00000025156	0.384408	0.605142	-0.092507	Timm17b	100911130
ENSRNOG00000010528	0.406469	0.623705	0.0881845	LOC100911166	100911166
ENSRNOG00000047565	0.141749	0.335167	0.1185	Echs1	100911186
ENSRNOG00000028628	0.409057	0.626437	-0.0919143	LOC100911196	100911196
ENSRNOG00000053873	0.191858	0.405476	-0.427963	LOC100911215	100911215
ENSRNOG00000053037	0.0105324	0.0547537	2.03496	AABR07024139.1	100911216
ENSRNOG00000046455	0.887151	0.94671	-0.0363047	LOC100911224	100911224
ENSRNOG00000047000	2.05112e-07	7.12359e-06	0.831669	Fuom	100911225
ENSRNOG00000007053	0.00428785	0.0277504	0.363361	Med7	100911235
ENSRNOG00000049229	0.996555	0.99812	0.000379648	Pomp	100911238
ENSRNOG00000001868	0.0619175	0.194332	0.138476	LOC100911248	100911248
ENSRNOG00000049104	0.107176	0.281028	0.2109	LOC100911256	100911256
ENSRNOG00000048226	0.292985	0.518591	0.0759462	Hmgn1	100911295
ENSRNOG00000048668	0.157224	0.35696	0.192002	LOC100911305	100911305
ENSRNOG00000049007	0.655973	0.813835	-0.310375	LOC100911313	100911313
ENSRNOG00000050600	0.9681	0.986593	-0.00901407	Zfp872	100911320
ENSRNOG00000022572	0.563002	0.75026	-0.756304	LOC100911356	100911356
ENSRNOG00000045747	0.00301736	0.021126	-0.24647	Capns1	100911363
ENSRNOG00000045795	0.44468	0.658015	-0.061875	LOC100911365	100911365
ENSRNOG00000060344	0.553259	0.74397	0.0770089	AABR07073045.1	100911371
ENSRNOG00000007663	0.274552	0.499966	0.167869	LOC100911372	100911372
ENSRNOG00000001756	0.521703	0.719831	0.542739	LOC100911374	100911374
ENSRNOG00000058670	0.921618	0.963865	-0.0559601	LOC100911383	100911383
ENSRNOG00000018448	0.636186	0.80081	0.150744	Cend1	100911402
ENSRNOG00000045611	0.853749	0.930693	0.0607171	Ms4a4a	100911403
ENSRNOG00000016000	0.399312	0.617927	0.0604856	Atp5pb	100911417
ENSRNOG00000051591	0.792146	0.896845	0.347189	LOC100911422	100911422
ENSRNOG00000018450	0.866053	0.937137	-0.0548608	Slc25a22	100911440
ENSRNOG00000016394	3.75562e-15	7.31877e-13	0.608428	LOC100911453	100911453
ENSRNOG00000047911	0.259924	0.485954	-0.246244	Miip	100911456
ENSRNOG00000052004	0.16563	0.368688	0.122627	Txnl4a	100911462
ENSRNOG00000020602	0.234771	0.458969	0.0969978	Ndufa13	100911483
ENSRNOG00000000156	0.0970439	0.262456	-0.294485	LOC100911486	100911486
ENSRNOG00000046526	0.512001	0.711342	0.122013	LOC100911489	100911489
ENSRNOG00000060066	0.453649	0.665754	0.205247	LOC100911511	100911511
ENSRNOG00000050669	0.581695	0.764066	-0.673202	LOC100911515	100911515
ENSRNOG00000051286	0.282853	0.508288	0.11211	LOC100911516	100911516
ENSRNOG00000049179	0.0484309	0.164059	-0.274852	LOC100911519	100911519
ENSRNOG00000045991	0.000383575	0.00412409	-1.69371	LOC100911558	100911558
ENSRNOG00000047782	0.0405535	0.145	-0.414576	RGD1309808	100911562
ENSRNOG00000048623	0.246256	0.471767	1.37139	LOC100911564	100911564
ENSRNOG00000002116	0.0210436	0.0922049	0.225607	Rplp2	100911575
ENSRNOG00000050800	0.0356515	0.132721	0.213281	LOC100911576	100911576
ENSRNOG00000045949	0.813419	0.908083	-0.0177303	Faah	100911581
ENSRNOG00000049236	0.120739	0.302462	-0.655002	Myh9l1	100911597
ENSRNOG00000018736	1.32448e-06	3.45912e-05	0.769438	Pnpla2	100911615
ENSRNOG00000017187	0.0574823	0.184351	0.230067	Prmt6	100911617
ENSRNOG00000047104	0.0895165	0.248468	-1.20872	Hells	100911660
ENSRNOG00000018456	0.000189975	0.00229987	0.273717	LOC100911664	100911664
ENSRNOG00000049575	0.956569	0.981082	0.0053617	Atn1	100911672
ENSRNOG00000005408	1.71529e-05	0.000302352	0.370192	Natd1	100911674
ENSRNOG00000046271	0.163981	0.366239	0.100558	Gspt1	100911685
ENSRNOG00000050158	0.374952	0.597089	-0.902508	LOC100911692	100911692
ENSRNOG00000050660	0.353135	0.577353	-0.0981448	LOC100911713	100911713
ENSRNOG00000050201	0.729465	0.859596	0.0795883	Slc29a2	100911721
ENSRNOG00000020656	0.00154342	0.0127311	-1.02558	Pfkfb4	100911725
ENSRNOG00000046094	0.336362	0.559845	-1.14864	Cd151	100911730
ENSRNOG00000046594	0.298	0.523958	-1.32602	LOC100911734	100911734
ENSRNOG00000047790	0.89676	0.951557	0.019807	LOC108348055	100911746
ENSRNOG00000049324	0.136135	0.326906	0.180639	Tspan4	100911766
ENSRNOG00000015788	0.20044	0.417389	-0.347425	Adora3	100911796
ENSRNOG00000046663	0.126149	0.310743	0.327801	Fcgr2a	100911825
ENSRNOG00000047132	0.00138251	0.0116715	-0.572032	Zfp182	100911831
ENSRNOG00000020117	0.00588043	0.0354874	0.326805	LOC108348098	100911841
ENSRNOG00000018774	0.443631	0.657004	0.0940441	LOC100911847	100911847
ENSRNOG00000050305	1.44723e-18	6.15336e-16	-0.864049	LOC100911854	100911854
ENSRNOG00000049995	0.14335	0.337352	1.15065	Slc40a1	100911874
ENSRNOG00000019351	0.988069	0.994445	0.0121451	Chid1	100911881
ENSRNOG00000051784	0.294555	0.520714	-0.0849643	Apoc1	100911905
ENSRNOG00000020821	0.530878	0.726424	0.418643	LOC108348122	100911911
ENSRNOG00000005059	0.73251	0.862059	-0.101311	LOC100911917	100911917
ENSRNOG00000049910	0.567624	0.754842	-0.111937	LOC100360143	100911945
ENSRNOG00000018018	0.799982	0.901281	0.0652475	Kcnip2	100911951
ENSRNOG00000004316	0.214725	0.43426	0.144678	Llph	100911956
ENSRNOG00000009151	0.0325508	0.124244	0.392998	Mipol1	100911970
ENSRNOG00000056855	0.687805	0.834638	-0.384398	LOC100911991	100911991
ENSRNOG00000050855	0.474042	0.682623	0.110798	LOC100911994	100911994
ENSRNOG00000005247	0.0550606	0.179081	0.15243	LOC100912008	100912008
ENSRNOG00000004540	0.281007	0.506522	-0.258249	Clec3b	100912012
ENSRNOG00000047150	0.256322	0.481838	-0.181189	LOC100912026	100912026
ENSRNOG00000047045	0.00164615	0.0133742	0.377997	LOC108348111	100912030
ENSRNOG00000034246	0.25676	0.48214	0.158771	Rps27a	100912032
ENSRNOG00000050469	0.81912	0.910701	0.0625239	LOC100912034	100912034
ENSRNOG00000047187	0.302769	0.528706	0.0977165	Surf2	100912042
ENSRNOG00000057619	0.272828	0.498255	-0.511629	LOC100912068	100912068
ENSRNOG00000001341	0.0101304	0.0531761	0.424764	Zfp113	100912096
ENSRNOG00000019206	0.00123176	0.010675	0.766218	Nupr1	100912108
ENSRNOG00000005101	0.30823	0.53333	-0.0752074	Mia2	100912115
ENSRNOG00000016391	0.761134	0.878375	-0.0395406	Arid4b	100912163
ENSRNOG00000031022	0.834446	0.920594	-0.0237419	LOC108348287	100912182
ENSRNOG00000046036	1.16585e-05	0.000218398	0.751946	Itprip	100912218
ENSRNOG00000046449	0.0724697	0.21543	0.859842	Npy	100912228
ENSRNOG00000027002	0.0409387	0.145975	-0.339138	NEWGENE_1310139	100912235
ENSRNOG00000050193	0.331643	0.554888	0.173804	LOC100912262	100912262
ENSRNOG00000003176	0.0304854	0.118461	-0.610434	Mixl1	100912275
ENSRNOG00000015447	0.198411	0.415079	-0.119676	Calcoco1	100912282
ENSRNOG00000018621	0.818922	0.9107	0.0312717	Leng9	100912286
ENSRNOG00000050910	0.0227106	0.0970318	-0.218369	LOC688583	100912369
ENSRNOG00000050287	1.8942e-06	4.69568e-05	0.373414	LOC108348080	100912375
ENSRNOG00000048194	0.00301736	0.021126	-0.24647	LOC100912380	100912380
ENSRNOG00000045895	0.934145	0.970744	-0.0298764	Dcp2	100912393
ENSRNOG00000050275	0.0487177	0.164872	-0.732813	LOC100912399	100912399
ENSRNOG00000056194	0.000595009	0.00586688	-4.31695	LOC100912405	100912405
ENSRNOG00000030222	0.439843	0.65327	-0.11253	Tcaf2	100912416
ENSRNOG00000030807	0.137776	0.329482	-1.54585	LOC100912427	100912427
ENSRNOG00000046920	0.805477	0.904205	0.0416523	NEWGENE_1359268	100912429
ENSRNOG00000048431	0.412322	0.629864	-0.219572	Nynrin	100912447
ENSRNOG00000050854	0.818886	0.9107	0.108532	LOC108348101	100912455
ENSRNOG00000053260	0.185464	0.396624	0.797825	Lilrb3a	100912456
ENSRNOG00000025216	0.0967639	0.262052	-0.636389	Alkbh6	100912458
ENSRNOG00000061059	0.642923	0.804839	-0.0711766	LOC103694079	100912478
ENSRNOG00000046950	0.529091	0.725302	0.14989	LOC100912481	100912481
ENSRNOG00000042897	0.313306	0.537987	-0.218331	Nmrk2	100912521
ENSRNOG00000001748	0.644094	0.805892	-0.0670513	Polr2h	100912534
ENSRNOG00000007956	0.0747888	0.220362	-0.217039	Styx	100912536
ENSRNOG00000047112	0.1716	0.376737	0.234047	LOC100912537	100912537
ENSRNOG00000058444	0.0163314	0.0763564	-1.65633	LOC100912564	100912564
ENSRNOG00000050595	0.339504	0.562562	-0.123143	Mup5	100912565
ENSRNOG00000021609	0.586016	0.76706	0.112969	RGD1563072	100912566
ENSRNOG00000049598	0.153406	0.351763	0.134354	LOC100912571	100912571
ENSRNOG00000030689	0.0749865	0.220805	-0.209654	Ms4a6bl	100912573
ENSRNOG00000002412	0.844319	0.925591	-0.162133	Mapk7	100912585
ENSRNOG00000037426	0.276034	0.501753	0.126684	LOC100912590	100912590
ENSRNOG00000023387	0.477189	0.68457	0.0671242	LOC100912599	100912599
ENSRNOG00000046379	3.70321e-06	8.20848e-05	0.368149	Srm	100912604
ENSRNOG00000025580	0.536452	0.730914	0.0447926	LOC100912618	100912618
ENSRNOG00000049991	2.78505e-05	0.000458112	-0.828601	Mcpt8l3	100912724
ENSRNOG00000015386	0.801776	0.902359	0.0617462	LOC100912849	100912849
ENSRNOG00000038449	0.32038	0.544561	0.115149	Tigd2	100912924
ENSRNOG00000037684	0.580934	0.763595	0.0932369	RGD1566159	100912937
ENSRNOG00000020125	0.47555	0.683564	-0.233032	Cd79a	100913063
ENSRNOG00000042686	0.000885703	0.0081437	-0.433592	Trim34	101241893
ENSRNOG00000039848	0.0229634	0.0977644	0.288663	Ak6	102238592
ENSRNOG00000023233	0.751617	0.873876	-0.0644274	LOC102546648	102546648
ENSRNOG00000045663	0.150962	0.34838	-0.768959	LOC102546678	102546678
ENSRNOG00000056435	0.753685	0.874903	0.044021	Cmc4	102546764
ENSRNOG00000061316	0.333182	0.556429	-0.189537	Ulbp1	102547056
ENSRNOG00000061899	0.982115	0.992347	0.00457771	Mosmo	102547219
ENSRNOG00000052023	0.88164	0.944735	-0.0427746	AABR07002885.1	102547241
ENSRNOG00000016462	0.782401	0.890627	-0.0398923	LOC102547287	102547287
ENSRNOG00000015196	0.739475	0.866364	0.0807945	LOC102547897	102547897
ENSRNOG00000009302	0.00348371	0.0235793	0.367572	Zfp623	102547932
ENSRNOG00000009273	0.273298	0.498847	-0.121864	LOC259244	102548083
ENSRNOG00000022894	0.04106	0.146184	-0.238632	Bivm	102548228
ENSRNOG00000022572	0.563002	0.75026	-0.756304	LOC100911356	102548286
ENSRNOG00000010587	0.98544	0.993267	0.00187459	Crnkl1	102548514
ENSRNOG00000049135	0.265885	0.49139	-0.260258	LOC102548541	102548541
ENSRNOG00000049198	0.132754	0.321078	-0.647715	LOC102548682	102548682
ENSRNOG00000042777	0.242544	0.467464	-0.157355	Zfp28	102548693
ENSRNOG00000055608	0.395342	0.614423	-0.201857	LOC102548695	102548695
ENSRNOG00000004361	0.213962	0.433331	0.106993	Parp10	102548778
ENSRNOG00000049198	0.132754	0.321078	-0.647715	LOC102548682	102549173
ENSRNOG00000048949	0.267313	0.493056	-0.29077	LOC102549542	102549542
ENSRNOG00000020342	4.19242e-10	2.77471e-08	-0.713398	Samd11	102549710
ENSRNOG00000013459	0.0140842	0.0682654	0.192728	Ints9	102549712
ENSRNOG00000057086	0.00869734	0.0472811	-0.277697	Nat8f4	102549803
ENSRNOG00000051152	0.294059	0.520033	-0.281398	LOC102549817	102549817
ENSRNOG00000049259	0.308031	0.533073	-0.335758	LOC102549842	102549842
ENSRNOG00000052637	0.106999	0.280669	-0.222756	Samd1	102550189
ENSRNOG00000055525	0.480372	0.686909	-0.0602802	Kmt2b	102550344
ENSRNOG00000047970	0.046923	0.160189	0.200271	Lyrm4	102550385
ENSRNOG00000030870	4.87136e-05	0.000737325	-0.603163	LOC102550396	102550396
ENSRNOG00000050805	0.35978	0.583075	0.83495	LOC102550456	102550456
ENSRNOG00000049090	0.748359	0.871749	0.0621627	LOC102550892	102550892
ENSRNOG00000051006	0.317908	0.542492	0.157998	Ufsp1	102550903
ENSRNOG00000012141	0.225444	0.447223	-0.316534	Xrcc3	102551085
ENSRNOG00000047145	0.058428	0.186531	-0.336833	LOC102551340	102551340
ENSRNOG00000029529	0.000158742	0.00198512	0.409245	Eef1akmt4	102551435
ENSRNOG00000048864	0.496726	0.699562	-0.152293	LOC100125368	102551539
ENSRNOG00000019873	0.991344	0.995958	0.0012738	Eml3	102551660
ENSRNOG00000025970	0.000930815	0.00850278	-0.825935	AABR07068127.1	102551819
ENSRNOG00000007655	0.793553	0.897928	-0.0371462	Zfp174	102551846
ENSRNOG00000049489	0.0124602	0.0620784	-0.56823	LOC102552166	102552166
ENSRNOG00000056036	0.061326	0.193276	-0.280826	LOC103691005	102552284
ENSRNOG00000039455	0.0248186	0.102905	0.82527	Pcdhgb6	102552497
ENSRNOG00000052406	0.0533342	0.174885	-0.540851	LOC102552527	102552527
ENSRNOG00000058372	0.0666667	0.204049	-0.414748	Ac1576	102552783
ENSRNOG00000003187	0.292623	0.518343	0.152735	Armcx5	102552920
ENSRNOG00000028116	0.543056	0.73565	0.147429	LOC102552988	102552988
ENSRNOG00000031113	0.218097	0.438658	-0.20102	Zscan22	102553002
ENSRNOG00000049740	0.241445	0.46599	0.385772	AABR07034273.1	102553099
ENSRNOG00000014212	0.024457	0.101864	0.246403	Mettl21a	102553119
ENSRNOG00000042372	0.0338312	0.127466	-0.714936	LOC102553278	102553278
ENSRNOG00000053557	0.925334	0.965832	0.00693492	LOC102553386	102553386
ENSRNOG00000029490	0.225212	0.447016	0.104759	Znf768	102553763
ENSRNOG00000031003	0.814226	0.908342	0.028818	Zfp764	102553866
ENSRNOG00000046480	1.32437e-05	0.000242769	0.721707	Zfp764l1	102553962
ENSRNOG00000031202	0.0707127	0.212033	-0.200177	Trim30c	102554102
ENSRNOG00000049287	0.321474	0.546079	-0.26268	MGC94199	102554232
ENSRNOG00000018379	0.960092	0.983002	-0.00759806	Zfp688	102554302
ENSRNOG00000006112	0.328616	0.552193	-0.236731	LOC102554315	102554315
ENSRNOG00000005780	0.0449496	0.155342	-0.189058	Adamts13	102554393
ENSRNOG00000008067	0.891112	0.949084	0.0270058	Rcor1	102554884
ENSRNOG00000009878	0.0533705	0.174963	0.210952	Crtapl1	102555086
ENSRNOG00000050510	0.0136713	0.0668391	0.18216	Rab1b	102555167
ENSRNOG00000006796	0.0103709	0.0540742	0.254033	LOC102555183	102555183
ENSRNOG00000050729	0.0236376	0.0996571	0.595006	LOC102555217	102555217
ENSRNOG00000020006	0.00739262	0.0422681	-0.407307	Wdr90	102555298
ENSRNOG00000026569	0.0458041	0.157326	-0.284564	LOC102555377	102555377
ENSRNOG00000019542	0.00170481	0.0137157	-1.42238	MGC108823	102555392
ENSRNOG00000028993	0.54846	0.739999	-0.146945	LOC102555453	102555453
ENSRNOG00000018747	0.780504	0.889262	0.02471	LOC102555457	102555457
ENSRNOG00000023431	0.774346	0.886192	0.0365531	LOC102555635	102555635
ENSRNOG00000029686	0.065886	0.202552	-0.628299	LOC102555727	102555727
ENSRNOG00000022971	0.0966429	0.261876	-0.452308	AC115666.1	102555919
ENSRNOG00000021705	0.324447	0.548802	0.126302	LOC102556092	102556092
ENSRNOG00000042990	0.252212	0.477441	-0.565435	AABR07021804.1	102556096
ENSRNOG00000029678	0.101525	0.270046	-0.315721	Znf354b	102556119
ENSRNOG00000045933	0.00869734	0.0472811	-0.277697	LOC102556148	102556148
ENSRNOG00000060052	0.836023	0.921175	-0.0319515	Tdrd15	102556253
ENSRNOG00000015428	0.000460585	0.00479768	0.341927	Mff	102556337
ENSRNOG00000045964	0.203766	0.421751	-0.373835	AABR07026892.1	102556410
ENSRNOG00000033729	0.878141	0.943353	-0.0281626	LOC102556967	102556967
ENSRNOG00000038101	0.377449	0.599568	-0.372875	LOC102557319	102557319
ENSRNOG00000053404	0.435317	0.648952	0.149492	NEWGENE_1306267	103689921
ENSRNOG00000047951	0.538413	0.732178	-0.289811	LOC103689922	103689922
ENSRNOG00000047719	0.406384	0.623705	0.427551	LOC103689927	103689927
ENSRNOG00000022202	0.966359	0.985893	-0.00309903	Trappc8	103689930
ENSRNOG00000003645	6.77303e-05	0.000973693	0.291006	Hnrnpab	103689931
ENSRNOG00000052925	0.726697	0.858345	-0.30679	NEWGENE_621351	103689932
ENSRNOG00000005505	0.983913	0.992929	0.00205256	Wbp11	103689936
ENSRNOG00000002314	0.386261	0.606567	-0.241465	LOC103689943	103689943
ENSRNOG00000009596	0.204267	0.422476	-0.954727	LOC103689945	103689945
ENSRNOG00000047158	0.0731953	0.216896	0.139267	Selenbp1	103689947
ENSRNOG00000046647	0.000297429	0.00332891	0.258499	Impad1	103689950
ENSRNOG00000048049	0.466733	0.676173	-0.43548	LOC103689951	103689951
ENSRNOG00000049132	0.146601	0.342427	0.467605	Map2k3	103689956
ENSRNOG00000025523	0.645486	0.807059	-0.0407684	Armh3	103689959
ENSRNOG00000048738	0.64295	0.804839	0.0342195	Hdac6	103689963
ENSRNOG00000058793	0.0946801	0.258153	-1.39307	Vma21	103689964
ENSRNOG00000000443	0.838327	0.922482	-0.0253836	LOC103689965	103689965
ENSRNOG00000009113	0.0209878	0.0920536	-0.291417	Marcksl1	103689966
ENSRNOG00000010589	3.00869e-11	2.67183e-09	0.821235	Zfp622	103689968
ENSRNOG00000052721	0.3615	0.584672	-0.0745794	Kdm6a	103689969
ENSRNOG00000047880	0.734014	0.863064	-0.149736	LOC103689975	103689975
ENSRNOG00000009508	0.758076	0.877122	-0.0505918	Casp6	103689977
ENSRNOG00000024794	0.432563	0.646163	-0.139522	Senp5	103689978
ENSRNOG00000002407	0.156098	0.355266	-0.106783	Pdxdc1	103689979
ENSRNOG00000052600	0.00027449	0.00310796	-0.297364	Mboat7l1	103689982
ENSRNOG00000031367	0.921207	0.963795	0.00902884	Hprt1	103689983
ENSRNOG00000036598	0.256753	0.48214	-0.157551	Tbc1d12	103689984
ENSRNOG00000020616	0.679011	0.827805	0.0366627	Yif1b	103689986
ENSRNOG00000055142	0.0765331	0.223669	-0.590366	Ect2l	103689991
ENSRNOG00000058909	0.244456	0.469465	0.112974	Rps9	103689992
ENSRNOG00000003713	0.0140564	0.0681733	-1.30803	Pbsn	103689993
ENSRNOG00000046051	0.998669	0.999443	0.000585172	LOC103689999	103689999
ENSRNOG00000045819	0.448638	0.661153	-0.259936	LOC103690002	103690002
ENSRNOG00000045655	0.559917	0.74809	-0.0720476	LOC103690005	103690005
ENSRNOG00000022082	0.672072	0.823644	0.0362055	LOC103690006	103690006
ENSRNOG00000012020	0.515222	0.713778	0.0673425	Nsun4	103690007
ENSRNOG00000001847	0.0712543	0.213034	0.134094	Ccdc91	103690009
ENSRNOG00000026277	0.712786	0.850579	0.0720403	Zc3h6	103690012
ENSRNOG00000049622	0.405107	0.622637	0.115638	LOC103690013	103690013
ENSRNOG00000033146	0.546191	0.738292	-0.510892	LOC103690015	103690015
ENSRNOG00000019082	0.937686	0.972623	-0.0159919	LOC103690016	103690016
ENSRNOG00000009300	0.32709	0.551193	0.0740937	LOC103690017	103690017
ENSRNOG00000008513	0.319926	0.544339	-0.690684	LOC103690019	103690019
ENSRNOG00000005906	0.758018	0.877122	0.127384	LOC103690020	103690020
ENSRNOG00000051382	0.319252	0.543695	-0.0794207	Ntan1	103690022
ENSRNOG00000010407	0.942296	0.974595	0.00593009	LOC103690024	103690024
ENSRNOG00000050431	0.265157	0.490841	-0.347988	Aspn	103690027
ENSRNOG00000010589	3.00869e-11	2.67183e-09	0.821235	Zfp622	103690028
ENSRNOG00000017067	0.392347	0.611873	-0.542187	LOC108348136	103690034
ENSRNOG00000046937	0.555005	0.744767	-0.129833	Zfp74	103690038
ENSRNOG00000049964	0.0587659	0.187289	1.22465	LOC103690044	103690044
ENSRNOG00000027002	0.0409387	0.145975	-0.339138	NEWGENE_1310139	103690045
ENSRNOG00000027171	0.882435	0.945004	0.0197307	Ndst2	103690051
ENSRNOG00000020799	0.848087	0.927582	-0.0410245	LOC103690054	103690054
ENSRNOG00000049822	0.482908	0.688229	-0.549424	LOC103690064	103690064
ENSRNOG00000050172	0.82932	0.917391	0.107351	Thpol1	103690065
ENSRNOG00000015818	0.497299	0.699956	-0.238749	Tprkb	103690067
ENSRNOG00000056651	0.0025121	0.0185025	-0.391597	LOC103690068	103690068
ENSRNOG00000029029	0.756089	0.876388	0.172333	LOC103690070	103690070
ENSRNOG00000059741	0.871716	0.939479	-0.0570845	Tmc4	103690093
ENSRNOG00000001746	0.851717	0.929706	0.0138167	Ncbp2	103690107
ENSRNOG00000047706	0.475965	0.683968	-0.301062	LOC103690108	103690108
ENSRNOG00000015322	0.0298273	0.116771	-0.43075	Zfp78	103690110
ENSRNOG00000061895	0.0239312	0.100352	0.797172	LOC690045	103690111
ENSRNOG00000046658	0.97831	0.990523	0.0337158	Omd	103690116
ENSRNOG00000058821	0.256011	0.481514	-0.284318	Nat8f1	103690120
ENSRNOG00000024414	0.911116	0.958925	-0.00857693	Ate1	103690122
ENSRNOG00000059600	0.712286	0.850271	-0.250358	Hoxa2	103690123
ENSRNOG00000054319	0.256796	0.48214	0.555895	LOC103690128	103690128
ENSRNOG00000061608	0.656323	0.813859	0.231866	Hoxa3	103690130
ENSRNOG00000011304	0.796975	0.899409	0.108159	LOC103690131	103690131
ENSRNOG00000015851	0.177935	0.385108	1.38946	LOC103690139	103690139
ENSRNOG00000046617	0.0820983	0.234369	0.502236	LOC103690149	103690149
ENSRNOG00000061733	0.984012	0.992929	0.00558781	LOC103690156	103690156
ENSRNOG00000046305	0.000598348	0.00589193	-0.48389	LOC103690114	103690163
ENSRNOG00000048357	0.000898456	0.00823937	-0.385225	LOC103690164	103690164
ENSRNOG00000055496	0.455561	0.667013	0.103384	LOC103690166	103690166
ENSRNOG00000007184	0.0173502	0.0796976	1.08589	RGD1305298	103690170
ENSRNOG00000002276	0.638556	0.802531	-0.0432165	LOC103690175	103690175
ENSRNOG00000017837	0.225742	0.447498	0.154522	Znf48	103690203
ENSRNOG00000052229	0.00212932	0.0163617	-0.921929	LOC103690289	103690289
ENSRNOG00000053541	0.663353	0.817968	0.0609763	Kansl2	103690317
ENSRNOG00000058697	0.280669	0.506308	-0.470392	LOC103690319	103690319
ENSRNOG00000057189	0.867973	0.937859	0.0691339	LOC103690326	103690326
ENSRNOG00000051867	0.00723149	0.0415617	-0.497905	Zfp600	103690343
ENSRNOG00000011527	0.414173	0.631796	-0.927776	Bag5	103690404
ENSRNOG00000043348	0.684367	0.832381	-0.0522054	LOC103693375	103690821
ENSRNOG00000032303	0.264791	0.490652	0.157298	LOC108349682	103690996
ENSRNOG00000056036	0.061326	0.193276	-0.280826	LOC103691005	103691005
ENSRNOG00000014791	0.469698	0.678832	-0.0954908	Peg3	103691034
ENSRNOG00000056212	0.0142176	0.0687889	-0.409053	Flt3lg	103691134
ENSRNOG00000019884	0.831469	0.919163	-0.0453713	LOC103691238	103691238
ENSRNOG00000000091	0.462787	0.672747	-0.185026	Smad9	103691556
ENSRNOG00000051964	0.000947696	0.00863449	-0.402163	LOC108348190	103691699
ENSRNOG00000057089	0.000700818	0.00665754	-1.16736	LOC103691744	103691744
ENSRNOG00000046745	0.867025	0.937649	0.0323606	LOC691918	103691872
ENSRNOG00000059891	0.0424397	0.149579	0.185068	NEWGENE_1308612	103691995
ENSRNOG00000046361	0.734528	0.863524	-0.0689628	LOC100911622	103692126
ENSRNOG00000009324	0.172108	0.377262	-0.70176	Wdr54	103692166
ENSRNOG00000051433	0.11895	0.299423	0.232038	LOC103692167	103692167
ENSRNOG00000052279	0.692244	0.837424	0.031443	LOC103692169	103692169
ENSRNOG00000058785	0.188477	0.400321	-0.448535	LOC103692170	103692170
ENSRNOG00000054176	0.962211	0.984205	-0.0570882	LOC103692171	103692171
ENSRNOG00000061902	0.322012	0.546594	-0.31158	Wbp1	103692173
ENSRNOG00000025558	0.431309	0.645515	-0.155306	Palm2	103692368
ENSRNOG00000040303	0.350175	0.573918	0.129588	Cebpzos	103692531
ENSRNOG00000058973	0.835965	0.921175	0.0211174	Atad2b	103692579
ENSRNOG00000011398	2.17842e-11	1.99774e-09	0.895866	LOC103692719	103692719
ENSRNOG00000043348	0.684367	0.832381	-0.0522054	LOC103693375	103692785
ENSRNOG00000043348	0.684367	0.832381	-0.0522054	LOC103693375	103692831
ENSRNOG00000051156	0.37139	0.594114	-0.368885	LOC103692939	103692939
ENSRNOG00000055738	0.367778	0.590194	-0.327472	LOC103692976	103692976
ENSRNOG00000054297	0.146858	0.342798	-0.639404	Senp1	103692995
ENSRNOG00000057009	0.362287	0.584887	-0.77594	LOC103693189	103693189
ENSRNOG00000049330	0.287714	0.512843	0.0827176	NEWGENE_1308196	103693219
ENSRNOG00000048608	0.00272934	0.0196689	0.261133	LOC108348298	103693266
ENSRNOG00000043348	0.684367	0.832381	-0.0522054	LOC103693375	103693375
ENSRNOG00000052096	0.24816	0.473668	0.101891	Cox11	103693419
ENSRNOG00000042869	0.270931	0.496281	0.158361	Atp5md	103693430
ENSRNOG00000050347	0.659715	0.816267	-0.0942365	Ptges3l	103693432
ENSRNOG00000047517	0.754595	0.875524	-0.0401828	Oxld1	103693495
ENSRNOG00000043107	0.0883355	0.246213	0.357865	LOC103693563	103693563
ENSRNOG00000061814	0.710992	0.849666	0.0268277	Dgcr2	103693608
ENSRNOG00000025923	0.044696	0.154809	0.156289	LOC103693776	103693776
ENSRNOG00000005130	0.186968	0.398906	0.0957306	LOC103693780	103693780
ENSRNOG00000019346	0.215735	0.435349	0.207968	LOC103693999	103693999
ENSRNOG00000019473	0.000873327	0.00805668	0.282886	NEWGENE_1582994	103694000
ENSRNOG00000052192	0.642923	0.804839	-0.0711766	LOC103694079	103694079
ENSRNOG00000043348	0.684367	0.832381	-0.0522054	LOC103693375	103694169
ENSRNOG00000061132	0.244704	0.469691	-0.159171	LOC103694210	103694210
ENSRNOG00000038766	0.114279	0.291781	-0.26963	LOC103694328	103694328
ENSRNOG00000000836	0.244568	0.469494	-0.424252	Ltb	103694381
ENSRNOG00000043348	0.684367	0.832381	-0.0522054	LOC103693375	103694404
ENSRNOG00000046062	0.109513	0.28471	0.123073	LOC103694506	103694506
ENSRNOG00000058664	0.115514	0.293778	-0.355585	Usp9y	103694559
ENSRNOG00000054582	0.551638	0.742735	0.207557	LOC103694857	103694857
ENSRNOG00000055765	0.577327	0.761752	-0.148324	Rasl10b	103694863
ENSRNOG00000054871	0.290588	0.515844	0.157087	LOC103694865	103694865
ENSRNOG00000052099	0.0630795	0.196682	-0.182742	LOC103694869	103694869
ENSRNOG00000053231	0.0095338	0.0507661	0.191437	LOC103694872	103694872
ENSRNOG00000054959	0.558973	0.747772	0.206757	Mmp11	103694874
ENSRNOG00000055498	4.52406e-06	9.7507e-05	-1.28221	LOC103694875	103694875
ENSRNOG00000061740	0.122878	0.3063	0.73401	LOC103694876	103694876
ENSRNOG00000056076	0.295854	0.521695	0.141919	LOC103694877	103694877
ENSRNOG00000060114	0.416886	0.634211	-0.0964678	LOC103694878	103694878
ENSRNOG00000052360	0.772978	0.885215	0.0611811	LOC103694879	103694879
ENSRNOG00000029508	0.221574	0.44337	-0.34245	Slpil2	103694893
ENSRNOG00000059348	0.00105868	0.00943379	0.281106	Ube2b	103694902
ENSRNOG00000056485	0.288327	0.51352	0.100141	LOC103694903	103694903
ENSRNOG00000056701	0.230174	0.453081	0.102133	LOC103695118	103695118
ENSRNOG00000017893	0.287727	0.512843	-0.32	Baiap3	106146145
ENSRNOG00000049951	0.484101	0.689166	-0.159437	Tmem151a	108348045
ENSRNOG00000046663	0.126149	0.310743	0.327801	Fcgr2a	108348047
ENSRNOG00000000195	0.962699	0.984383	-0.00740544	LOC108348048	108348048
ENSRNOG00000050713	0.689724	0.835565	-0.113618	LOC108348050	108348050
ENSRNOG00000014811	0.533369	0.72827	0.0457996	Cyhr1	108348051
ENSRNOG00000020025	0.240295	0.464534	0.981541	LOC108348052	108348052
ENSRNOG00000002462	0.552816	0.743607	0.359096	B9d1	108348055
ENSRNOG00000020807	0.264336	0.490076	-0.350833	NEWGENE_1306714	108348056
ENSRNOG00000059891	0.0424397	0.149579	0.185068	NEWGENE_1308612	108348058
ENSRNOG00000013484	0.0227699	0.0971668	0.179143	Gsta1	108348061
ENSRNOG00000004252	0.546319	0.738336	0.0443286	LOC108348062	108348062
ENSRNOG00000046968	0.567394	0.754822	-0.409639	Nol8	108348063
ENSRNOG00000027295	0.368231	0.590566	0.122555	Aph1b	108348064
ENSRNOG00000047812	0.230139	0.453077	-0.164828	NEWGENE_1586233	108348066
ENSRNOG00000020197	0.93189	0.969262	-0.0602352	LOC100911932	108348067
ENSRNOG00000047594	4.74062e-12	4.96386e-10	0.627912	LOC108348069	108348069
ENSRNOG00000010218	0.0723966	0.215302	0.134668	Eif5	108348073
ENSRNOG00000012818	0.992995	0.996619	0.00121417	Ksr1	108348076
ENSRNOG00000017100	0.245138	0.47011	-1.00069	Yme1l1	108348078
ENSRNOG00000045760	0.27274	0.498218	-1.04685	Ebna1bp2	108348080
ENSRNOG00000049132	0.146601	0.342427	0.467605	Map2k3	108348082
ENSRNOG00000020110	0.238712	0.46294	0.098012	B4gat1	108348085
ENSRNOG00000005814	0.678823	0.827647	0.0680386	NEWGENE_1582771	108348092
ENSRNOG00000036571	0.000100059	0.00133708	1.06535	Ces2c	108348093
ENSRNOG00000048973	0.000474108	0.00490576	0.358718	NEWGENE_1306399	108348094
ENSRNOG00000047786	0.992732	0.996567	-0.00785479	Ogn	108348095
ENSRNOG00000020117	0.00588043	0.0354874	0.326805	LOC108348098	108348098
ENSRNOG00000001742	0.0498738	0.167291	-0.277745	Clcn2	108348101
ENSRNOG00000025216	0.0967639	0.262052	-0.636389	Alkbh6	108348106
ENSRNOG00000050647	0.000492514	0.00505891	1.29585	Hspa1b	108348108
ENSRNOG00000050827	0.632777	0.799082	0.0584903	NEWGENE_1310561	108348109
ENSRNOG00000047045	0.00164615	0.0133742	0.377997	LOC108348111	108348111
ENSRNOG00000000461	8.15168e-10	5.15208e-08	0.450678	LOC108348112	108348112
ENSRNOG00000047573	0.808232	0.905775	-0.0828864	LOC108348114	108348114
ENSRNOG00000037897	0.864978	0.936555	-0.0139387	Rps19l2	108348115
ENSRNOG00000055229	0.230298	0.453199	-1.10895	LOC108348118	108348118
ENSRNOG00000025864	0.991804	0.996135	0.00110523	LOC108348120	108348120
ENSRNOG00000050104	0.00243196	0.0180736	1.84869	Clip3	108348122
ENSRNOG00000002556	0.0291905	0.115016	0.183793	Tsr2	108348124
ENSRNOG00000020830	0.00440755	0.0283551	1.83411	LOC108348128	108348128
ENSRNOG00000054671	0.318623	0.543273	0.534536	LOC108348129	108348129
ENSRNOG00000003872	6.49815e-08	2.55394e-06	0.436312	NEWGENE_620180	108348131
ENSRNOG00000017067	0.392347	0.611873	-0.542187	LOC108348136	108348136
ENSRNOG00000046862	0.0994725	0.266202	0.356199	LOC108348137	108348137
ENSRNOG00000051002	0.261514	0.487703	0.200383	LOC108348139	108348139
ENSRNOG00000048456	0.501915	0.703441	-0.567499	Rpl8	108348142
ENSRNOG00000052226	0.782107	0.890437	-0.0329927	LOC108348144	108348144
ENSRNOG00000050695	0.000342038	0.00375225	-0.601017	LOC108348145	108348145
ENSRNOG00000049743	0.251567	0.476863	-0.158954	Gstm5	108348148
ENSRNOG00000001746	0.851717	0.929706	0.0138167	Ncbp2	108348149
ENSRNOG00000050981	0.926354	0.966276	-0.0603036	LOC108348155	108348155
ENSRNOG00000014846	0.0210592	0.0922229	-0.205143	Anp32a	108348156
ENSRNOG00000001262	0.0502931	0.168015	0.742376	Spatc1l	108348157
ENSRNOG00000018426	0.296703	0.52247	-0.0838981	NEWGENE_2134	108348160
ENSRNOG00000050172	0.82932	0.917391	0.107351	Thpol1	108348162
ENSRNOG00000059600	0.712286	0.850271	-0.250358	Hoxa2	108348165
ENSRNOG00000045695	0.518396	0.716753	-0.202206	NEWGENE_1559832	108348168
ENSRNOG00000046021	0.845615	0.926106	-0.0925466	LOC108348172	108348172
ENSRNOG00000048996	0.665849	0.819772	0.243935	LOC108348173	108348173
ENSRNOG00000046439	0.469418	0.678591	0.0652703	Vps37c	108348178
ENSRNOG00000002100	0.961138	0.983498	0.00354622	LOC108348180	108348180
ENSRNOG00000003176	0.0304854	0.118461	-0.610434	Mixl1	108348182
ENSRNOG00000038540	0.256335	0.481838	0.495809	NEWGENE_2724	108348185
ENSRNOG00000050582	0.881201	0.944713	-0.0607615	LOC108348189	108348189
ENSRNOG00000051964	0.000947696	0.00863449	-0.402163	LOC108348190	108348190
ENSRNOG00000011119	0.113083	0.289683	-0.159807	Spin1	108348199
ENSRNOG00000058436	0.25504	0.480783	-0.26887	LOC108348215	108348215
ENSRNOG00000017857	2.6702e-06	6.28616e-05	-0.555599	LOC108348250	108348250
ENSRNOG00000060288	0.0266398	0.108155	0.247	LOC100365062	108348260
ENSRNOG00000033680	0.40489	0.622509	-0.525617	Cyp2b1	108348266
ENSRNOG00000016622	0.0157	0.0742506	0.218815	LOC100910438	108348276
ENSRNOG00000011494	0.376862	0.598975	0.120658	Rpl36a	108348287
ENSRNOG00000061608	0.656323	0.813859	0.231866	Hoxa3	108348320
ENSRNOG00000054806	0.0628106	0.196316	0.848998	Cdkl3	108348323
ENSRNOG00000052864	0.581118	0.763595	-0.304677	LOC108348326	108348326
ENSRNOG00000000376	0.895852	0.951242	0.0208939	LOC108349010	108349010
ENSRNOG00000038205	0.863107	0.935799	-0.0590063	Gng5	108349548
ENSRNOG00000031244	0.754755	0.875524	0.0308847	LOC108349606	108349606
ENSRNOG00000032303	0.264791	0.490652	0.157298	LOC108349682	108349682
ENSRNOG00000005116	0.0311636	0.120357	0.245726	LOC108353446	108350502
ENSRNOG00000030963	0.000397456	0.00425508	0.296699	LOC108351137	108351137
ENSRNOG00000031736	0.00546362	0.0334176	1.60819	LOC108351703	108351703
ENSRNOG00000021406	0.61627	0.788629	-0.229641	LOC108351936	108351936
ENSRNOG00000004461	0.0837923	0.237321	-0.388044	NEWGENE_6497122	108352059
ENSRNOG00000024616	0.294446	0.520586	0.134696	C12H7orf61	108352430
ENSRNOG00000004196	0.499232	0.701545	0.0690891	LOC108352650	108352650
ENSRNOG00000005116	0.0311636	0.120357	0.245726	LOC108353446	108353446
ENSRNOG00000031244	0.754755	0.875524	0.0308847	LOC108349606	108353795
ENSRNOG00000010392	0.995061	0.997789	-0.000767034	Nrg1	112400
ENSRNOG00000031364	0.0507362	0.169093	-0.142211	Kif1c	113886
ENSRNOG00000015763	0.80656	0.90498	-0.0561658	Nat8f3	113892
ENSRNOG00000003147	6.0044e-06	0.000124997	0.339214	Sqstm1	113894
ENSRNOG00000021125	0.710732	0.849629	-0.0337133	Prdx5	113898
ENSRNOG00000015519	0.00680387	0.0397772	-0.373045	Ces1d	113902
ENSRNOG00000022392	2.00449e-12	2.38347e-10	0.623119	Hspb8	113906
ENSRNOG00000019082	0.937686	0.972623	-0.0159919	LOC103690016	113907
ENSRNOG00000055257	0.598227	0.775125	-0.0459565	Selenof	113922
ENSRNOG00000017106	0.0177422	0.0810092	0.170406	Csnk1a1	113927
ENSRNOG00000006126	0.232588	0.456171	0.0990805	Nup88	113929
ENSRNOG00000010935	0.0324078	0.123882	-0.163673	Cpb2	113936
ENSRNOG00000054391	0.328538	0.552193	0.804263	Snurf	113938
ENSRNOG00000019838	0.632822	0.799082	-0.0546477	Gmfg	113940
ENSRNOG00000002449	6.08865e-07	1.79475e-05	-0.549817	Maged2	113947
ENSRNOG00000019020	0.243836	0.468729	-0.120531	Bbs2	113948
ENSRNOG00000008816	0.279413	0.505081	0.245054	Gpnmb	113955
ENSRNOG00000055295	0.160803	0.361923	-0.104527	Pecr	113956
ENSRNOG00000003797	0.653223	0.812029	-0.0325589	Mrps7	113958
ENSRNOG00000047800	0.259965	0.485954	0.199218	C5ar1	113959
ENSRNOG00000009675	0.17835	0.385701	-0.0968071	Cdc42bpb	113960
ENSRNOG00000055853	0.735287	0.86391	-0.0244285	Gorasp2	113961
ENSRNOG00000010697	0.0867941	0.242779	-0.129186	Hadh	113965
ENSRNOG00000001449	0.019307	0.0863003	0.187844	Pom121	113975
ENSRNOG00000019180	1.60359e-11	1.54109e-09	0.509857	Acsl4	113976
ENSRNOG00000010308	0.0477253	0.162257	-0.156491	Nr2f2	113984
ENSRNOG00000031032	0.483128	0.688392	0.102493	Hmgn3	113990
ENSRNOG00000018740	3.01799e-05	0.000490108	0.321047	Ugt1a6	113992
ENSRNOG00000057755	0.0709661	0.21258	-0.400057	NEWGENE_1304700	114002
ENSRNOG00000020676	0.391943	0.611582	-0.130446	Ppp1r14a	114004
ENSRNOG00000040242	0.0537187	0.175858	-0.395878	Epm2a	114005
ENSRNOG00000012873	0.0274871	0.110571	0.158702	Gfm1	114017
ENSRNOG00000015768	0.957056	0.981182	-0.0222045	Nat8f5	114020
ENSRNOG00000045760	0.27274	0.498218	-1.04685	Ebna1bp2	114021
ENSRNOG00000003385	0.951907	0.978763	0.00614761	Glrx2	114022
ENSRNOG00000057623	0.320011	0.544384	0.0725624	Copb1	114023
ENSRNOG00000014718	1.38082e-10	1.04726e-08	-1.01235	Acsl3	114024
ENSRNOG00000054962	0.0109036	0.0560397	-0.274724	Dao	114027
ENSRNOG00000052687	0.258801	0.484732	-0.112584	Megf8	114029
ENSRNOG00000009311	0.426308	0.640832	-0.255927	Fstl3	114031
ENSRNOG00000020460	0.133791	0.323102	0.140188	Banf1	114087
ENSRNOG00000019039	0.722338	0.856369	0.0457394	Inpp5e	114089
ENSRNOG00000009342	0.436184	0.649714	-0.300553	Fcnb	114091
ENSRNOG00000005903	0.939836	0.973388	0.0139844	St14	114093
ENSRNOG00000046120	0.592005	0.770759	0.0760754	Uchl3	114094
ENSRNOG00000020392	0.685283	0.833134	0.031113	Stxbp3	114095
ENSRNOG00000010277	1.70717e-12	2.07038e-10	0.518945	Idh3a	114096
ENSRNOG00000003244	0.500493	0.702522	-0.600422	Ltc4s	114097
ENSRNOG00000008305	6.48607e-06	0.000133832	-0.345694	Sc5d	114100
ENSRNOG00000021265	0.0964003	0.261472	0.226873	Cds2	114101
ENSRNOG00000012196	0.358427	0.581899	-0.13007	Asah2	114104
ENSRNOG00000012027	0.0929925	0.254996	-0.678146	Bco1	114106
ENSRNOG00000051487	0.796144	0.89905	-0.0428612	Kremen1	114107
ENSRNOG00000012658	0.524354	0.721437	-0.224603	Pdlim3	114108
ENSRNOG00000002511	0.139269	0.331261	0.175943	Flt4	114110
ENSRNOG00000011416	0.000161685	0.00201654	0.370799	Vegfc	114111
ENSRNOG00000020481	0.625535	0.795152	-0.0683458	Pafah1b3	114113
ENSRNOG00000001813	0.314337	0.539307	0.095734	Dnm1l	114114
ENSRNOG00000002841	0.709765	0.849329	-0.0603411	Cdc42bpa	114116
ENSRNOG00000019570	0.266357	0.492003	-0.238917	Gng3	114117
ENSRNOG00000025040	0.890203	0.948544	0.0107161	Gng10	114119
ENSRNOG00000050231	0.659708	0.816267	-0.038147	Gng12	114120
ENSRNOG00000011586	0.832375	0.919661	-0.0400115	LOC100909712	114121
ENSRNOG00000006916	2.19982e-05	0.000372774	0.383746	Sardh	114123
ENSRNOG00000002373	0.00707292	0.0410423	0.193341	Akap1	114124
ENSRNOG00000053991	0.379486	0.601419	0.066124	P3h1	114200
ENSRNOG00000033653	0.125929	0.310535	0.23522	Mpp3	114202
ENSRNOG00000001425	0.911906	0.959424	-0.0211052	Sh2b2	114203
ENSRNOG00000000901	0.159543	0.360305	0.113895	Crcp	114205
ENSRNOG00000056462	0.711507	0.849992	-0.0479339	Tmf1	114206
ENSRNOG00000020557	0.352341	0.57639	-0.134586	Ryr1	114207
ENSRNOG00000009899	0.343067	0.56637	-0.279279	Skil	114208
ENSRNOG00000018044	0.00324718	0.0223998	0.242474	Phyh	114209
ENSRNOG00000009207	0.00777231	0.0437613	0.301637	Spata2	114210
ENSRNOG00000037509	0.000287894	0.00323155	-0.421387	Chek2	114212
ENSRNOG00000013603	0.373211	0.595476	0.0890021	Dffa	114214
ENSRNOG00000017100	0.245138	0.47011	-1.00069	Yme1l1	114217
ENSRNOG00000020444	0.121392	0.303535	0.301309	Hcn3	114245
ENSRNOG00000014714	0.831133	0.918962	0.0438737	Trpv6	114246
ENSRNOG00000057092	0.0339112	0.127631	-0.686698	Slfn4	114247
ENSRNOG00000016217	0.0026973	0.0195485	0.257208	Gtpbp4	114300
ENSRNOG00000006844	0.961048	0.983498	0.00376815	Dnajc14	114481
ENSRNOG00000009258	0.752255	0.874125	-0.0691973	Cdk6	114483
ENSRNOG00000005908	0.278041	0.503705	0.110888	Dmtf1	114485
ENSRNOG00000010957	0.9637	0.984565	0.00638213	Braf	114486
ENSRNOG00000051905	0.914999	0.960279	0.0269462	Wnt2	114487
ENSRNOG00000005387	5.66556e-06	0.000118824	0.786281	Rbm3	114488
ENSRNOG00000019400	0.767481	0.881871	0.0281264	Dag1	114489
ENSRNOG00000056940	0.0670103	0.204669	-0.256859	Cited2	114490
ENSRNOG00000046607	0.365234	0.587683	-0.262219	Cited4	114491
ENSRNOG00000059640	0.881882	0.944735	-0.0434525	Ccl28	114492
ENSRNOG00000015423	0.238011	0.462027	0.379091	Ccna2	114494
ENSRNOG00000004437	0.0986017	0.265187	-0.328223	Map2k6	114495
ENSRNOG00000042261	0.0351168	0.131183	-0.152422	Hdgf	114499
ENSRNOG00000016299	0.537513	0.731721	-0.117028	Klf4	114505
ENSRNOG00000010960	0.266209	0.491814	-0.108959	Ankh	114506
ENSRNOG00000017637	0.589116	0.769031	-0.183329	Fbp2	114508
ENSRNOG00000002412	0.844319	0.925591	-0.162133	Mapk7	114509
ENSRNOG00000011280	0.0027238	0.0196492	-0.449232	Mllt3	114510
ENSRNOG00000060329	0.0707189	0.212033	0.41838	Emb	114511
ENSRNOG00000002778	0.0172922	0.0796021	0.233813	Aatf	114512
ENSRNOG00000009161	0.0386924	0.140391	0.167375	Clasp2	114514
ENSRNOG00000013557	0.201725	0.418925	0.126526	Lancl1	114515
ENSRNOG00000001518	0.310142	0.535203	0.093525	Itga6	114517
ENSRNOG00000010938	0.178191	0.385476	0.182586	Slc7a10	114518
ENSRNOG00000011668	2.80847e-05	0.000460884	0.479191	Nfil3	114519
ENSRNOG00000060335	0.00837355	0.0459122	0.197335	Strn3	114520
ENSRNOG00000027124	4.54728e-10	2.98273e-08	0.458191	Tdg	114521
ENSRNOG00000003947	0.060894	0.19226	-0.355507	Ntn1	114523
ENSRNOG00000006970	0.481653	0.687494	-0.237068	Ntn3	114524
ENSRNOG00000001480	0.0134447	0.0659239	-0.285952	Ncf1	114553
ENSRNOG00000014675	0.428414	0.642827	-0.0643695	Pi4k2a	114554
ENSRNOG00000033697	0.161748	0.363467	0.168922	Casp4	114555
ENSRNOG00000004476	0.0289097	0.114456	0.738345	Wif1	114557
ENSRNOG00000020513	0.0145977	0.0701199	0.178434	Becn1	114558
ENSRNOG00000012934	0.0582841	0.186156	-0.177106	Arhgef7	114559
ENSRNOG00000000665	0.067027	0.204669	0.174027	Pitpnb	114561
ENSRNOG00000033426	0.74766	0.871673	0.0233976	Cdc37	114562
ENSRNOG00000019282	0.277518	0.50318	0.0797033	Ubqln1	114590
ENSRNOG00000031485	0.342381	0.565703	0.0686007	Dpp3	114591
ENSRNOG00000005659	0.089608	0.248673	-0.234158	Aurkb	114592
ENSRNOG00000005587	0.325018	0.549437	0.0725163	Suclg1	114597
ENSRNOG00000013137	0.823546	0.913548	0.0379565	Clec4f	114598
ENSRNOG00000000841	0.301435	0.527623	0.133916	Ddx39b	114612
ENSRNOG00000018822	0.0204515	0.0902941	-0.354975	Slc5a5	114613
ENSRNOG00000005250	0.213335	0.432779	-0.320012	Abcg5	114628
ENSRNOG00000006878	0.617372	0.789351	0.200511	Slc26a3	114629
ENSRNOG00000001596	0.0132299	0.0651787	0.254907	Atp5mc3	114630
ENSRNOG00000011384	0.0136717	0.0668391	0.204839	Aimp1	114632
ENSRNOG00000014276	0.611163	0.784503	-0.0665	Plce1	114633
ENSRNOG00000001351	0.847004	0.926941	0.0172949	Trafd1	114635
ENSRNOG00000017354	0.615732	0.788117	0.0464126	Zyx	114636
ENSRNOG00000051615	0.00018161	0.00222548	0.334671	Hmgn2	114637
ENSRNOG00000045838	0.334923	0.558363	-0.0822705	Hps1	114638
ENSRNOG00000015616	0.103745	0.273956	-0.36692	Rgs14	114705
ENSRNOG00000014936	0.516684	0.715249	0.100535	Ifitm2	114709
ENSRNOG00000014365	0.128516	0.314751	-0.186731	Gne	114711
ENSRNOG00000011798	0.0433282	0.151856	0.181975	Mapre1	114764
ENSRNOG00000011678	0.277841	0.503407	-0.126977	Wbp4	114765
ENSRNOG00000012999	9.08904e-06	0.000177616	0.323752	Phb2	114766
ENSRNOG00000015717	0.643111	0.804839	-0.114758	Ptpre	114767
ENSRNOG00000016339	0.253465	0.478908	0.105842	Uox	114768
ENSRNOG00000007719	0.00197647	0.0154581	0.22489	Ccnc	114839
ENSRNOG00000002163	0.765679	0.881027	0.0235865	Klf3	114845
ENSRNOG00000028746	0.000570955	0.00567759	-0.250611	Gsto1	114846
ENSRNOG00000000521	0.0415559	0.147538	0.550282	Cdkn1a	114851
ENSRNOG00000003977	1.71103e-05	0.000301981	0.801909	Dusp1	114856
ENSRNOG00000006027	0.00437469	0.0281824	-0.27308	Eif2ak4	114859
ENSRNOG00000009712	0.217236	0.437559	-0.167737	Gale	114860
ENSRNOG00000002358	3.17515e-05	0.000512174	0.345903	Scpep1	114861
ENSRNOG00000013391	0.00564506	0.034336	-0.199556	Sorbs2	114901
ENSRNOG00000012095	0.222183	0.443595	-0.345454	Pkia	114906
ENSRNOG00000051078	0.848009	0.927582	-0.0682034	Zfp37	115768
ENSRNOG00000015030	0.00128463	0.0110662	-0.252244	Tjp2	115769
ENSRNOG00000006663	0.276759	0.50254	-0.122132	Usp2	115771
ENSRNOG00000052704	0.329864	0.552965	0.0736688	Atp6v0a2	116455
ENSRNOG00000012392	0.00224192	0.0169943	0.250851	Dnajc2	116456
ENSRNOG00000058478	0.329601	0.552611	-0.126067	Mapk8ip1	116457
ENSRNOG00000019758	5.5742e-05	0.000827636	0.320997	Ipo13	116458
ENSRNOG00000010248	0.119856	0.301001	0.59897	Serpini1	116459
ENSRNOG00000009875	0.725866	0.857953	0.374212	Akr1b7	116463
ENSRNOG00000018288	0.358781	0.582308	-0.0705026	Ncoa6	116464
ENSRNOG00000012074	0.017267	0.0795119	0.201857	Ifngr1	116465
ENSRNOG00000016437	0.509769	0.709387	-0.0649942	Tm4sf4	116467
ENSRNOG00000001457	0.00459007	0.0292742	-0.294847	Rfc2	116468
ENSRNOG00000009956	0.0422441	0.149114	0.167156	Wnk1	116477
ENSRNOG00000023176	0.522387	0.720071	0.0458952	Kidins220	116478
ENSRNOG00000004414	0.215459	0.435005	-0.0913022	F11r	116479
ENSRNOG00000005149	0.51128	0.710627	-0.0474223	Sacm1l	116482
ENSRNOG00000003743	0.0124071	0.0618855	0.179919	Dars	116483
ENSRNOG00000012081	0.411377	0.628625	0.0729512	Txn1	116484
ENSRNOG00000004672	0.141715	0.335144	-0.14232	Sec14l2	116486
ENSRNOG00000012216	1.11302e-05	0.000209339	-0.322768	Tgfbi	116487
ENSRNOG00000009594	0.682151	0.830749	0.0879493	Snai1	116490
ENSRNOG00000009071	0.584739	0.766343	-0.0421686	Gripap1	116493
ENSRNOG00000048186	0.042991	0.150991	-0.465724	F2rl3	116498
ENSRNOG00000001867	0.112449	0.288794	0.114718	Snap29	116500
ENSRNOG00000002997	0.597002	0.774297	-0.0548719	Slc9a3r2	116501
ENSRNOG00000000485	0.857011	0.933017	0.030007	Bak1	116502
ENSRNOG00000003226	0.163416	0.365518	-0.100519	Mprip	116504
ENSRNOG00000019484	0.570775	0.756664	0.0805348	Slc6a9	116509
ENSRNOG00000010208	0.575084	0.760008	0.156714	Timp1	116510
ENSRNOG00000009118	0.7283	0.859169	0.106468	Pou2f3	116544
ENSRNOG00000004595	0.706672	0.847124	-0.0526781	Pou6f1	116545
ENSRNOG00000002440	0.288812	0.513936	0.104406	Ralb	116546
ENSRNOG00000011557	0.339276	0.562562	0.367399	S100a8	116547
ENSRNOG00000012036	0.574523	0.75981	0.0807376	Pcsk5	116548
ENSRNOG00000005276	0.543556	0.735948	0.051649	Csnk2a1	116549
ENSRNOG00000019223	0.216703	0.436694	0.0963965	Atp5f1c	116550
ENSRNOG00000001517	0.194348	0.40926	0.0941538	Pdk1	116551
ENSRNOG00000007763	0.732103	0.861757	0.024812	Plod1	116552
ENSRNOG00000020155	0.969425	0.98707	-0.00382077	Mapk8	116554
ENSRNOG00000006541	0.558805	0.747772	-0.074012	Nup107	116555
ENSRNOG00000007645	0.618052	0.789862	0.265435	Kcnj9	116560
ENSRNOG00000017506	0.00415717	0.0270921	0.319291	Cltb	116561
ENSRNOG00000001709	0.0455711	0.156833	0.144656	Ap2m1	116563
ENSRNOG00000015991	0.950735	0.978232	-0.0122323	Npr2	116564
ENSRNOG00000009313	0.0388852	0.140836	0.1489	Lrpap1	116565
ENSRNOG00000047697	0.455106	0.666671	0.356964	Ggt1	116568
ENSRNOG00000001849	0.00133788	0.0113907	0.235872	Mapk1	116590
ENSRNOG00000046663	0.126149	0.310743	0.327801	Fcgr2a	116591
ENSRNOG00000021103	0.0145283	0.0699061	-0.395827	Nrxn2	116595
ENSRNOG00000016378	0.988389	0.994577	-0.00193218	Map3k8	116596
ENSRNOG00000006228	0.000191683	0.00231455	-0.279839	Pdia4	116598
ENSRNOG00000011778	0.657283	0.814766	-0.0367806	Blvra	116599
ENSRNOG00000018378	0.00313696	0.0217711	-0.664166	Cacnb2	116600
ENSRNOG00000014055	0.0884564	0.246501	-0.151174	Nat1	116631
ENSRNOG00000049498	0.180543	0.389124	-0.194514	Nat2	116632
ENSRNOG00000006559	0.914643	0.960279	-0.00946443	Akap8	116633
ENSRNOG00000012582	0.0379292	0.138842	0.183205	Eif4ebp1	116636
ENSRNOG00000011406	0.00512571	0.0317242	-0.574485	Ccl4	116637
ENSRNOG00000001424	0.0449238	0.155291	-0.21402	Cux1	116639
ENSRNOG00000018046	0.381309	0.602427	0.0722497	Lgals8	116641
ENSRNOG00000034242	0.560788	0.748946	0.0440333	Vcp	116643
ENSRNOG00000007753	0.0483169	0.163792	0.142481	Plaa	116645
ENSRNOG00000001049	0.204046	0.422189	-0.101379	Tpt1	116646
ENSRNOG00000032776	0.0482569	0.163667	-0.142214	Srp54a	116650
ENSRNOG00000010760	0.00210761	0.0162394	0.46678	E2f5	116651
ENSRNOG00000046023	0.531016	0.726542	-0.124847	Exoc4	116654
ENSRNOG00000007921	0.148985	0.345585	-0.104124	Hnrnpm	116655
ENSRNOG00000017770	0.43227	0.646069	0.0579914	Cdc123	116656
ENSRNOG00000000105	0.534758	0.729669	-0.13385	Cplx2	116657
ENSRNOG00000009781	0.261874	0.48784	0.0814772	Dync1i2	116659
ENSRNOG00000019587	0.0268064	0.108584	-0.407918	Ptprn	116660
ENSRNOG00000021166	0.328462	0.552193	0.17324	Ecm1	116662
ENSRNOG00000023896	0.0850899	0.239835	0.340862	Dusp6	116663
ENSRNOG00000007392	0.0182294	0.0826685	0.184853	Atp6v1f	116664
ENSRNOG00000017940	0.899934	0.952822	-0.00942722	Rere	116665
ENSRNOG00000024470	0.0914577	0.252035	-0.174736	Lman1	116666
ENSRNOG00000013177	0.000338629	0.00371776	-0.535369	Map3k1	116667
ENSRNOG00000019689	0.13446	0.324161	-0.169423	Vwf	116669
ENSRNOG00000004925	0.866792	0.937482	0.0132792	Ppp1r12a	116670
ENSRNOG00000011927	0.0334843	0.126636	-0.256873	Sdc3	116673
ENSRNOG00000008224	0.365225	0.587683	0.143063	Jdp2	116674
ENSRNOG00000020371	0.0171486	0.0792176	-0.214819	Pgap2	116675
ENSRNOG00000055049	0.0164626	0.0768088	-0.513728	Aldh1a2	116676
ENSRNOG00000018003	0.793359	0.897856	-0.101064	F2rl1	116677
ENSRNOG00000010178	0.00355136	0.0239823	0.210031	Cgrrf1	116679
ENSRNOG00000013515	0.734634	0.863576	0.0966082	Ptpru	116680
ENSRNOG00000029993	0.838569	0.922502	-0.016175	Kynu	116682
ENSRNOG00000034177	0.00175514	0.0140401	-0.337653	Efna5	116683
ENSRNOG00000011781	0.169687	0.37394	-0.115156	Oplah	116684
ENSRNOG00000013774	2.5574e-07	8.52324e-06	-0.624348	Lmnb1	116685
ENSRNOG00000014915	4.30777e-07	1.33427e-05	0.364104	Gsr	116686
ENSRNOG00000009291	0.297126	0.522952	0.107655	Dnase1l3	116687
ENSRNOG00000014294	0.509373	0.70917	-0.0512825	Ptpn6	116689
ENSRNOG00000043381	0.99532	0.997789	-0.000504502	Cyth1	116691
ENSRNOG00000021051	0.111167	0.287006	0.123047	Cyth2	116692
ENSRNOG00000001065	0.419853	0.63631	0.104047	Cyth3	116693
ENSRNOG00000019128	0.39213	0.611602	-0.267914	St8sia4	116696
ENSRNOG00000042195	0.623675	0.79365	0.062305	Pabpn1	116697
ENSRNOG00000027487	0.00727938	0.0417476	0.193536	Trim28	116698
ENSRNOG00000018382	0.244858	0.469794	0.290568	Inpp4b	116699
ENSRNOG00000046915	0.777064	0.886933	0.0703962	Ceacam9	116711
ENSRNOG00000055524	0.00926617	0.0498328	-0.31239	Trip10	116717
ENSRNOG00000009718	0.00226203	0.0170743	0.266952	Pex12	116718
ENSRNOG00000000658	1.36992e-11	1.33482e-09	-1.01561	Acacb	116719
ENSRNOG00000034228	0.532997	0.727942	0.0874964	Pik3c2g	116720
ENSRNOG00000029178	0.354943	0.579094	-0.186236	Abcc5	116721
ENSRNOG00000057649	0.289471	0.514323	-0.145548	Psmd10	116722
ENSRNOG00000016724	0.902842	0.954158	0.0317985	Epb41l3	116724
ENSRNOG00000058053	0.000143397	0.00182412	0.281909	Ube2n	116725
ENSRNOG00000029912	0.0589953	0.187957	-0.535587	Septin5	116728
ENSRNOG00000020119	0.000495082	0.00507044	-0.639092	Pcdha13	116741
ENSRNOG00000020119	0.000495082	0.00507044	-0.639092	Pcdha13	116742
ENSRNOG00000013656	0.949638	0.977994	0.0259394	Lpar1	116744
ENSRNOG00000020129	0.819183	0.910701	0.0540134	Cdh3	116777
ENSRNOG00000020119	0.000495082	0.00507044	-0.639092	Pcdha13	116778
ENSRNOG00000020119	0.000495082	0.00507044	-0.639092	Pcdha13	116779
ENSRNOG00000020119	0.000495082	0.00507044	-0.639092	Pcdha13	116781
ENSRNOG00000019265	0.629429	0.797447	0.0640975	Pcdh12	116808
ENSRNOG00000021095	0.227804	0.44987	-0.332573	Fxyd3	116831
ENSRNOG00000051408	0.0385443	0.140071	-0.152061	Magt1	116967
ENSRNOG00000011680	0.6614	0.816982	-0.0640364	Il16	116996
ENSRNOG00000002339	0.932202	0.969371	0.0191809	Mark1	117016
ENSRNOG00000019439	0.83782	0.922325	0.0180195	Polr2g	117017
ENSRNOG00000005301	0.00365383	0.0245115	0.218874	Eif2b4	117019
ENSRNOG00000028426	0.00744412	0.0424933	-0.34093	Mcf2l	117020
ENSRNOG00000013411	0.435541	0.649216	0.0680381	Nup155	117021
ENSRNOG00000061215	0.00138663	0.0116927	-0.43806	Crym	117024
ENSRNOG00000017849	0.329424	0.552511	-0.176422	Apbb3	117026
ENSRNOG00000012852	0.735134	0.863875	-0.0402123	Bin1	117028
ENSRNOG00000049115	0.585521	0.766723	-0.0841464	Ccr5	117029
ENSRNOG00000001348	0.0168875	0.0782781	-0.213934	Erp29	117030
ENSRNOG00000030187	0.213484	0.432803	-0.59718	Mmp12	117033
ENSRNOG00000020288	1.07457e-08	5.19907e-07	0.502836	Slc25a20	117035
ENSRNOG00000002680	0.00102338	0.00917509	0.422442	Lamc1	117036
ENSRNOG00000046698	0.703087	0.844174	-0.0275496	Gps1	117039
ENSRNOG00000011561	0.428813	0.643151	-0.0571746	Nln	117041
ENSRNOG00000025936	0.0440571	0.153467	0.151575	Rpl6	117042
ENSRNOG00000003160	0.595692	0.773116	0.132767	LOC108348096	117043
ENSRNOG00000007051	0.00201703	0.0156618	0.226887	Rraga	117044
ENSRNOG00000052343	2.00075e-05	0.000344448	0.332887	Eif4e	117045
ENSRNOG00000015562	0.506269	0.706742	-0.333427	Cdh17	117048
ENSRNOG00000017074	0.00369816	0.0247443	0.214418	Rab28	117049
ENSRNOG00000006839	0.00757582	0.0430001	-0.200739	Arl5a	117050
ENSRNOG00000013992	0.413237	0.63078	0.0802842	Arfrp1	117051
ENSRNOG00000018320	0.172102	0.377262	0.147204	Rps15a	117053
ENSRNOG00000015403	0.0618368	0.194275	0.780925	Cd52	117054
ENSRNOG00000026910	0.658087	0.815259	-0.0982507	Gjb4	117055
ENSRNOG00000006532	1.52607e-05	0.000274869	0.319745	H3f3a	117056
ENSRNOG00000048152	0.0603358	0.190927	0.22606	Myo1b	117057
ENSRNOG00000055650	0.261702	0.487773	-0.394004	Pou2f2	117058
ENSRNOG00000006816	0.287282	0.512621	0.0899313	Ubr5	117060
ENSRNOG00000000488	0.460406	0.670677	0.129055	Hmga1	117062
ENSRNOG00000017453	0.00789959	0.0442472	0.259146	Ptpn2	117063
ENSRNOG00000002956	0.00978305	0.0517338	-0.268481	Stim2	117087
ENSRNOG00000028822	0.425728	0.64047	0.159313	Bex3	117089
ENSRNOG00000048961	0.983777	0.992929	-0.00696915	Bhlhe41	117095
ENSRNOG00000015430	0.0987097	0.265325	-0.299211	Nlgn2	117096
ENSRNOG00000001736	2.98827e-11	2.6706e-09	-0.685439	Bdh1	117099
ENSRNOG00000014621	0.64703	0.808413	-0.0337069	Rab8a	117103
ENSRNOG00000011158	0.757722	0.876905	0.0231427	Ppp2r2a	117104
ENSRNOG00000002225	0.196083	0.412048	0.113221	Scarb2	117106
ENSRNOG00000020161	0.783723	0.891336	-0.0250949	Zbtb7a	117107
ENSRNOG00000014460	0.47741	0.684643	-0.0833082	Hivep1	117140
ENSRNOG00000007834	0.263735	0.489351	0.0806668	Cand1	117152
ENSRNOG00000061058	0.0154911	0.0734146	0.179214	Csde1	117180
ENSRNOG00000018106	0.759361	0.877723	0.0374795	Neu3	117185
ENSRNOG00000052391	1.50996e-14	2.55256e-12	-0.678881	Sh3bp5	117186
ENSRNOG00000012294	0.463863	0.673612	-0.137731	Heph	117240
ENSRNOG00000001199	0.139383	0.33143	0.132689	Pop5	117241
ENSRNOG00000027341	0.0466358	0.159418	-0.646627	Tenm2	117242
ENSRNOG00000015581	0.000303147	0.00337308	-1.14435	Dnah6	117250
ENSRNOG00000004171	0.0845995	0.238692	-0.416251	Dnah9	117251
ENSRNOG00000017194	0.749004	0.872067	0.0384537	Prdx1	117254
ENSRNOG00000013135	0.064242	0.199471	0.134179	Ptpn12	117255
ENSRNOG00000001783	0.0271476	0.109645	0.222694	Tra2b	117259
ENSRNOG00000001260	0.759596	0.877901	-0.0469823	Nudt1	117260
ENSRNOG00000011598	0.163111	0.364951	0.276585	Slc15a1	117261
ENSRNOG00000018994	0.000186967	0.0022772	0.284059	Psmc4	117262
ENSRNOG00000003951	5.77143e-05	0.00085241	0.295813	Psmc1	117263
ENSRNOG00000019270	0.502863	0.704229	-0.147079	P2ry6	117264
ENSRNOG00000016655	0.938025	0.972738	0.00561854	Pex6	117265
ENSRNOG00000018082	0.0299331	0.117069	-0.564583	Slc26a2	117267
ENSRNOG00000046794	0.0334033	0.126431	0.153712	Khdrbs1	117268
ENSRNOG00000013194	0.405008	0.622621	-0.171407	Rps6ka2	117269
ENSRNOG00000002724	0.844901	0.925864	0.0164921	Prpsap2	117272
ENSRNOG00000050519	0.747774	0.871673	-0.0236027	Rhoa	117273
ENSRNOG00000007229	0.00305416	0.021339	-0.781146	Nr0b2	117274
ENSRNOG00000001750	0.165575	0.368688	-0.244972	Chrd	117275
ENSRNOG00000018911	0.0446032	0.154754	0.322852	Pfkfb3	117276
ENSRNOG00000015753	0.149995	0.346768	0.110964	Epn1	117277
ENSRNOG00000004903	0.00187301	0.0148052	-0.306411	Ebp	117278
ENSRNOG00000012473	0.316294	0.541077	-0.151828	Cflar	117279
ENSRNOG00000033790	0.0102068	0.0534772	0.187767	Hnrnpu	117280
ENSRNOG00000011282	0.000183179	0.00224079	0.270924	Ppp2r1a	117281
ENSRNOG00000019113	0.0205333	0.0904845	0.172483	Hnrnpk	117282
ENSRNOG00000018289	0.267915	0.493323	0.10485	Park7	117287
ENSRNOG00000013736	3.15611e-05	0.000510766	-0.333345	C9	117512
ENSRNOG00000043069	0.0083415	0.0457902	-0.203781	Sec22a	117513
ENSRNOG00000021201	0.265958	0.491461	0.0966549	Txnip	117514
ENSRNOG00000017952	0.97458	0.989585	0.00230029	Septin2	117515
ENSRNOG00000061379	0.0781292	0.226775	-0.382861	C7	117517
ENSRNOG00000020878	0.000176621	0.00217003	0.271701	Keap1	117519
ENSRNOG00000056487	0.0479053	0.162632	-0.160818	Oxr1	117520
ENSRNOG00000006864	0.956066	0.980812	0.00511339	Scaper	117521
ENSRNOG00000004009	0.000204033	0.00242609	-0.420574	Xpnpep2	117522
ENSRNOG00000007483	0.551031	0.742558	-0.141383	Ccnf	117524
ENSRNOG00000001489	0.169332	0.37353	0.142677	Tbp	117526
ENSRNOG00000017250	0.857737	0.933083	0.0558473	Gmpr	117533
ENSRNOG00000018309	0.270073	0.495734	0.0799867	Chd4	117535
ENSRNOG00000008810	0.310966	0.535884	-0.14468	Nsmf	117536
ENSRNOG00000018406	0.397286	0.616084	-0.0932449	Wipf1	117538
ENSRNOG00000016308	0.345801	0.56961	-0.188357	Il10ra	117539
ENSRNOG00000008048	0.412573	0.630177	0.123676	Plscr1	117540
ENSRNOG00000007671	0.166446	0.369707	0.100477	Smu1	117541
ENSRNOG00000004049	0.0316994	0.121889	-0.173224	Baiap2	117542
ENSRNOG00000008236	0.0543035	0.177193	0.162914	Decr1	117543
ENSRNOG00000002128	1.77206e-14	2.95997e-12	0.553477	Ppat	117544
ENSRNOG00000018458	0.264489	0.490296	-0.252508	Ncr1	117547
ENSRNOG00000057626	0.397622	0.616535	0.0618902	Kif1b	117548
ENSRNOG00000002524	0.0304671	0.118461	-0.640854	Gpr37	117549
ENSRNOG00000017466	0.381272	0.602427	0.114248	Kif5b	117550
ENSRNOG00000016535	0.0655113	0.20202	-0.792124	Ccl22	117551
ENSRNOG00000020862	0.956961	0.981156	-0.00495261	Ptpn23	117552
ENSRNOG00000006221	0.0732667	0.217016	0.16062	Uba3	117553
ENSRNOG00000017441	0.267915	0.493323	0.0801054	Tpm3	117557
ENSRNOG00000008235	0.109999	0.285449	-0.552682	Mylk2	117558
ENSRNOG00000021182	0.966736	0.986134	-0.0106179	Sv2a	117559
ENSRNOG00000014215	0.946903	0.976911	-0.0117332	Klf9	117560
ENSRNOG00000011891	8.53523e-06	0.000168673	0.322224	Atp6v1b2	117596
ENSRNOG00000021085	0.00168503	0.0136112	0.227578	Sf1	117855
ENSRNOG00000005957	0.935468	0.971255	-0.0144761	Slc4a7	117955
ENSRNOG00000008555	0.321748	0.546343	0.134156	Rps20	122772
ENSRNOG00000027503	0.671863	0.823527	0.0490988	Rps25	122799
ENSRNOG00000016580	0.386772	0.60709	0.0735144	Rps23	124323
ENSRNOG00000042233	0.448567	0.661118	0.0879421	Rpl41	124440
ENSRNOG00000009756	0.977766	0.990483	-0.00205686	Pacsin2	124461
ENSRNOG00000053691	0.713532	0.851034	-0.0590891	Lama5	140433
ENSRNOG00000001492	0.482683	0.688124	-0.270151	Slc8a2	140447
ENSRNOG00000019472	0.00241934	0.0180083	0.629639	Ackr2	140473
ENSRNOG00000001762	1.57889e-05	0.00028159	0.399221	Pcyt1a	140544
ENSRNOG00000018522	0.139687	0.331689	0.282967	LOC100911186	140547
ENSRNOG00000007551	0.474136	0.682668	0.0530428	Patj	140581
ENSRNOG00000010047	1.51165e-18	6.23824e-16	3.07813	Ddit4l2	140582
ENSRNOG00000031896	0.00405015	0.0265044	-0.209385	Stt3a	140583
ENSRNOG00000008593	0.00573979	0.0347583	0.202671	Ryk	140585
ENSRNOG00000002607	0.576643	0.76128	0.145568	Sox9	140586
ENSRNOG00000027869	0.0417818	0.148032	-0.249768	Sox5	140587
ENSRNOG00000014395	0.3816	0.602532	-0.320244	Gli3	140588
ENSRNOG00000022196	0.661333	0.816982	-0.0831305	Bmpr2	140590
ENSRNOG00000003494	0.706479	0.847014	-0.0926381	Ppfia4	140592
ENSRNOG00000013703	0.0241536	0.100863	0.213548	Siah2	140593
ENSRNOG00000003526	0.327196	0.551193	-0.167604	Sytl4	140594
ENSRNOG00000005138	0.297687	0.523676	-0.0784956	Pip4k2c	140607
ENSRNOG00000000064	0.36438	0.586946	0.0860334	Atp5me	140608
ENSRNOG00000054764	0.789619	0.895357	-0.0660556	Flt3	140635
ENSRNOG00000018436	0.812826	0.907805	-0.022251	Apoa5	140638
ENSRNOG00000036698	8.19309e-07	2.27188e-05	0.357882	Nploc4	140639
ENSRNOG00000017418	0.107157	0.281028	0.177613	Rps3	140654
ENSRNOG00000019578	0.116884	0.296029	0.189158	Rps16	140655
ENSRNOG00000004692	0.503815	0.705	0.342518	A1bg	140656
ENSRNOG00000008523	0.0822886	0.234721	0.126294	Faf1	140657
ENSRNOG00000013874	0.41655	0.633837	0.106104	Rplp1	140661
ENSRNOG00000037607	0.0210436	0.0922049	0.225607	LOC100911575	140662
ENSRNOG00000011582	0.489962	0.694154	0.0833106	Rab3d	140665
ENSRNOG00000010350	0.626577	0.795712	-0.0650977	Rcan2	140666
ENSRNOG00000018650	0.618985	0.790405	0.083534	Ap3m2	140667
ENSRNOG00000002948	3.73475e-06	8.25232e-05	0.719664	Abcc3	140668
ENSRNOG00000018697	0.0263795	0.107315	0.163311	Abcb6	140669
ENSRNOG00000061543	0.142214	0.335917	0.106249	Ap2b1	140670
ENSRNOG00000018725	0.125379	0.309722	0.115326	Phkg2	140671
ENSRNOG00000001494	0.0364617	0.134914	0.150864	Napa	140673
ENSRNOG00000033835	0.326467	0.550613	-0.243488	Dnm1	140694
ENSRNOG00000004697	0.466783	0.676175	-0.240947	Baalc	140720
ENSRNOG00000003195	0.785891	0.893006	0.0573505	Caskin1	140722
ENSRNOG00000003262	0.785261	0.892591	-0.0720785	Cacng4	140725
ENSRNOG00000008921	0.483937	0.689159	0.0510347	Dynll2	140734
ENSRNOG00000008626	0.124678	0.308506	0.119371	Manea	140808
ENSRNOG00000017976	0.371815	0.594551	0.0653547	Slco2b1	140860
ENSRNOG00000022943	0.00369013	0.0247142	-0.218827	Dgka	140866
ENSRNOG00000049075	0.296239	0.522111	0.256862	Fabp5	140868
ENSRNOG00000005506	0.852323	0.929988	-0.0248558	Arhgef5	140898
ENSRNOG00000008017	0.493982	0.697149	0.0603618	Cdk5	140908
ENSRNOG00000032297	1.09564e-14	1.97089e-12	-1.40457	Msmo1	140910
ENSRNOG00000056219	0.561888	0.749558	-0.195562	Olr1	140914
ENSRNOG00000032798	0.946812	0.97689	0.0147279	Slco3a1	140915
ENSRNOG00000018818	0.0758536	0.222518	0.128	Txnl1	140922
ENSRNOG00000009820	0.000331554	0.00366013	0.259862	Bnip3l	140923
ENSRNOG00000003954	0.0394731	0.142377	-0.418961	Il2rg	140924
ENSRNOG00000020081	0.983847	0.992929	-0.00148858	As3mt	140925
ENSRNOG00000000477	0.867385	0.937695	-0.0206132	Daxx	140926
ENSRNOG00000053812	0.0537889	0.176006	1.14977	LOC103689947	140927
ENSRNOG00000013436	0.337599	0.561238	-0.293769	Pde7b	140929
ENSRNOG00000030463	0.741708	0.867459	-0.0448199	Faim	140930
ENSRNOG00000003399	0.399496	0.618007	0.101564	Hnrnph1	140931
ENSRNOG00000020753	0.994679	0.997594	0.000598948	Bnip1	140932
ENSRNOG00000016725	0.933813	0.970584	-0.00671242	Elp1	140934
ENSRNOG00000060665	0.111605	0.287485	-0.353253	Afap1	140935
ENSRNOG00000019428	0.0921623	0.253446	0.16112	Higd1a	140937
ENSRNOG00000020022	0.945423	0.976333	0.0103748	Psmc3ip	140938
ENSRNOG00000054775	0.506041	0.706742	-0.0498497	Fkbp11	140940
ENSRNOG00000015143	9.88854e-06	0.000189285	0.45982	Siah1	140941
ENSRNOG00000057078	3.77951e-05	0.00059451	0.559476	Ddit4	140942
ENSRNOG00000013733	0.0304943	0.118461	0.170229	Ppp4r1	140943
ENSRNOG00000021202	0.00376975	0.0251156	0.235106	Rtn3	140945
ENSRNOG00000002101	0.00644137	0.0380703	0.198548	Paics	140946
ENSRNOG00000018740	3.01799e-05	0.000490108	0.321047	Ugt1a6	154516
ENSRNOG00000017822	1.42998e-06	3.66133e-05	0.348049	Oga	154968
ENSRNOG00000016750	0.536532	0.730953	-0.247192	Cyp26a1	154985
ENSRNOG00000030715	2.88722e-06	6.69596e-05	-0.376592	Cfh	155012
ENSRNOG00000003254	0.182125	0.391512	-0.519807	Il23a	155140
ENSRNOG00000019430	0.266614	0.492154	-0.191007	Coro1a	155151
ENSRNOG00000019981	0.132627	0.320955	-0.110208	Sdf4	155173
ENSRNOG00000012228	0.978283	0.990523	-0.00217782	Skap2	155183
ENSRNOG00000005420	0.0142645	0.0689477	-0.84983	Abcg8	155192
ENSRNOG00000012356	0.951737	0.978661	0.00832718	Slc36a1	155205
ENSRNOG00000007136	6.22733e-05	0.00090931	0.430213	Anxa7	155423
ENSRNOG00000013364	0.714896	0.851546	-0.0906684	Hey2	155430
ENSRNOG00000011593	0.249026	0.474288	0.411971	Hey1	155437
ENSRNOG00000055281	0.0983112	0.264761	-0.463046	Dcbld2	155696
ENSRNOG00000005620	0.64871	0.809571	-0.0572059	Lcp2	155918
ENSRNOG00000033434	0.103576	0.273733	-0.167811	Casp12	156117
ENSRNOG00000018441	0.141298	0.334494	-0.453525	Ggt7	156275
ENSRNOG00000001976	0.000755941	0.00712331	0.431414	Tmprss2	156435
ENSRNOG00000016575	0.00584243	0.0352885	0.362192	Tnfrsf1b	156767
ENSRNOG00000013331	0.804461	0.903937	-0.0183639	Sdha	157074
ENSRNOG00000001339	0.23455	0.458864	0.147399	Psmd9	161475
ENSRNOG00000028021	0.0993799	0.26607	0.142356	Rps13	161477
ENSRNOG00000013766	0.138608	0.330638	0.230006	Acaa2	170465
ENSRNOG00000013973	0.288125	0.513422	-0.265253	Lcn2	170496
ENSRNOG00000002488	0.00148951	0.0123958	0.326794	Galnt10	170501
ENSRNOG00000001379	0.00764276	0.043275	-0.65087	Cyp3a62	170509
ENSRNOG00000009263	0.242856	0.46748	-0.16383	Ifi27	170512
ENSRNOG00000011541	0.938568	0.972738	0.0111684	Cygb	170520
ENSRNOG00000016346	0.555991	0.745518	-0.0542049	Prkcd	170538
ENSRNOG00000057628	0.530065	0.725779	0.0455222	Slc5a6	170551
ENSRNOG00000000588	0.00269017	0.0195076	0.509934	Slc16a10	170566
ENSRNOG00000005291	0.670264	0.822415	-0.151886	Slc38a1	170567
ENSRNOG00000061414	0.222014	0.443595	-0.176872	Acot12	170570
ENSRNOG00000006653	0.482614	0.688097	0.0694029	Slc38a4	170573
ENSRNOG00000010330	0.428927	0.643252	0.0570439	Mark3	170577
ENSRNOG00000008960	0.596329	0.773728	0.184503	Fgf22	170579
ENSRNOG00000020990	1.28391e-06	3.36093e-05	1.52971	Fgf21	170580
ENSRNOG00000023520	0.429552	0.6436	-0.0571157	Cs	170587
ENSRNOG00000015187	0.525066	0.722137	-0.0675438	Acot8	170588
ENSRNOG00000014882	0.0303095	0.118126	-0.323044	Fgf11	170632
ENSRNOG00000058568	0.613232	0.786134	0.105291	Dhrs9	170635
ENSRNOG00000030930	0.431553	0.645673	-0.17437	Samsn1	170637
ENSRNOG00000030149	0.693895	0.837941	-0.100093	Adgrl3	170641
ENSRNOG00000006542	0.0674679	0.205702	0.183396	Atp6v0c	170667
ENSRNOG00000033744	0.0706896	0.212033	-0.389144	Rasgrp4	170668
ENSRNOG00000024629	0.0819666	0.234067	0.130424	Hadha	170670
ENSRNOG00000009760	0.562334	0.749868	-0.0884202	Palm	170673
ENSRNOG00000047493	7.34594e-06	0.000148946	-0.687183	Slco1a4	170698
ENSRNOG00000013305	0.924541	0.965484	-0.00977365	Atp2c1	170699
ENSRNOG00000025715	0.243348	0.468061	0.105115	Dynlrb1	170714
ENSRNOG00000009266	0.0969386	0.262374	0.119996	Anp32b	170724
ENSRNOG00000012084	0.00859124	0.0467767	0.189613	Xpnpep1	170751
ENSRNOG00000018606	0.0276383	0.110883	-0.648143	Olr59	170816
ENSRNOG00000010953	0.00799936	0.0446634	0.256856	Icmt	170818
ENSRNOG00000004962	0.073918	0.218454	-0.177277	Prdm4	170820
ENSRNOG00000014637	0.758194	0.877122	-0.0221956	Atxn10	170821
ENSRNOG00000049471	4.48643e-05	0.000690232	-0.42838	Steap3	170824
ENSRNOG00000004050	0.0396125	0.142522	-0.173384	Snrk	170837
ENSRNOG00000003872	6.49815e-08	2.55394e-06	0.436312	NEWGENE_620180	170840
ENSRNOG00000017887	0.0013595	0.0115288	-0.49877	Mutyh	170841
ENSRNOG00000002828	0.00495305	0.0309573	-0.202924	Tob1	170842
ENSRNOG00000034022	0.523399	0.720901	0.0529622	Taf2	170844
ENSRNOG00000004139	8.59704e-05	0.00118492	-0.283042	Ndel1	170845
ENSRNOG00000001656	0.022906	0.0976199	-1.10843	Kcnj15	170847
ENSRNOG00000024376	0.237344	0.461416	-0.141693	Zfp111	170849
ENSRNOG00000010176	0.0276858	0.110957	0.161336	Map2k1	170851
ENSRNOG00000048563	0.558112	0.747297	0.0632222	Cetn3	170895
ENSRNOG00000000729	0.792478	0.897149	-0.0233797	Tmlhe	170898
ENSRNOG00000045568	0.00649025	0.0383108	0.249088	Rbm14	170900
ENSRNOG00000012502	0.00248414	0.0183749	0.282451	Stk17b	170904
ENSRNOG00000001250	0.934091	0.970744	-0.0146174	Lfng	170905
ENSRNOG00000017342	7.83886e-09	3.88647e-07	0.473953	Zdhhc7	170906
ENSRNOG00000024039	0.649553	0.810049	-0.0327548	Serinc5	170907
ENSRNOG00000017282	0.561165	0.749213	-0.060913	Tesk2	170908
ENSRNOG00000001652	0.423153	0.638726	-0.104203	Erg	170909
ENSRNOG00000006870	0.0374828	0.13764	0.149976	Mtdh	170910
ENSRNOG00000056371	0.634564	0.799817	-0.0346733	Pik3ca	170911
ENSRNOG00000033195	0.160898	0.362078	-0.457607	A1cf	170912
ENSRNOG00000008012	0.0237522	0.0999602	-0.263252	Abcb4	170913
ENSRNOG00000029087	8.96639e-05	0.00122859	0.56841	Nap1l3	170914
ENSRNOG00000046502	0.746331	0.870932	0.0235444	Lonp1	170916
ENSRNOG00000007478	0.00216725	0.0165624	-0.222549	Cry2	170917
ENSRNOG00000017731	0.0666785	0.204049	0.341294	Agpat4	170919
ENSRNOG00000007172	0.475279	0.683564	-0.0536849	Map4k3	170920
ENSRNOG00000018993	0.90037	0.952975	0.0090389	Ilk	170922
ENSRNOG00000014420	0.608492	0.782287	0.140309	Rap2b	170923
ENSRNOG00000010064	3.5414e-07	1.12419e-05	0.802879	Abcc4	170924
ENSRNOG00000020360	0.00839691	0.0459684	0.20718	Clcc1	170927
ENSRNOG00000015084	0.0764182	0.223556	-0.719493	Necab2	170928
ENSRNOG00000047606	0.0251406	0.103933	-0.47627	Bcl2a1	170929
ENSRNOG00000060597	0.122942	0.306388	0.112455	Syf2	170933
ENSRNOG00000036693	0.0510142	0.169616	-0.151175	Slc25a10	170943
ENSRNOG00000055562	0.0185493	0.0837133	0.188246	Dkc1	170944
ENSRNOG00000056248	0.00939786	0.050348	-0.332807	Marf1	170946
ENSRNOG00000001996	0.117704	0.297301	0.114989	Ythdc1	170956
ENSRNOG00000010024	0.976596	0.990238	-0.00215373	Cyb5r4	171015
ENSRNOG00000001809	0.883037	0.945288	-0.0119432	LOC681544	171016
ENSRNOG00000017066	0.0315608	0.121423	-0.183747	Zfp384	171018
ENSRNOG00000006410	0.0436015	0.152407	-0.631296	Akap5	171026
ENSRNOG00000011572	0.316873	0.541548	0.0800432	Klc1	171041
ENSRNOG00000006738	0.0551112	0.179086	-0.250717	Fbxo32	171043
ENSRNOG00000007332	0.39492	0.614355	-0.340188	Sstr3	171044
ENSRNOG00000051499	0.203142	0.420892	0.127088	Tcf3	171046
ENSRNOG00000018397	0.000317738	0.00351869	0.481178	Dnph1	171047
ENSRNOG00000004411	0.169724	0.373963	-0.237729	Tspan8	171048
ENSRNOG00000014980	0.00186092	0.0147268	0.257428	Mob4	171050
ENSRNOG00000001173	1.05097e-06	2.82493e-05	-0.588996	Cabp1	171051
ENSRNOG00000014044	0.0961308	0.260842	0.141043	Pank4	171053
ENSRNOG00000011917	0.377846	0.599927	-0.448815	Cd79b	171055
ENSRNOG00000018509	0.0232735	0.0986723	-0.773155	Cx3cr1	171056
ENSRNOG00000015516	0.786746	0.893398	-0.0316387	Cbwd1	171057
ENSRNOG00000032973	0.0453741	0.156385	-0.607701	Il13ra2	171060
ENSRNOG00000019497	0.144387	0.338948	0.105126	Mrpl17	171061
ENSRNOG00000017749	0.394872	0.614355	-0.19952	Nkg7	171062
ENSRNOG00000016218	0.00130274	0.011166	-0.231638	Gtf3c1	171063
ENSRNOG00000017277	0.642394	0.804635	-0.0816612	Igsf6	171064
ENSRNOG00000003581	0.249479	0.474636	-0.26175	Pou2f1	171068
ENSRNOG00000020296	0.531891	0.727246	0.0891888	LOC103693430	171069
ENSRNOG00000060568	2.43685e-06	5.82479e-05	0.403981	Ptpn21	171070
ENSRNOG00000020938	2.28527e-07	7.78267e-06	0.46748	Ppp1r15a	171071
ENSRNOG00000040215	0.00580202	0.0350624	-2.14466	Sult1c2	171072
ENSRNOG00000049142	0.578912	0.762649	0.0435109	Hdgfl2	171073
ENSRNOG00000000471	0.0930675	0.255095	-0.295256	B3galt4	171079
ENSRNOG00000000187	0.349841	0.573579	0.215068	Csf2rb	171081
ENSRNOG00000015320	0.297905	0.523929	0.0807665	Atp5mc2	171082
ENSRNOG00000015843	0.21324	0.432678	0.0897819	Itfg1	171083
ENSRNOG00000015851	0.177935	0.385108	1.38946	LOC103690139	171084
ENSRNOG00000016405	0.897447	0.951712	0.0162461	Pcsk4	171085
ENSRNOG00000010881	0.505136	0.706107	-0.0520099	Trak2	171086
ENSRNOG00000012415	0.0294729	0.115706	-0.218937	Mpc1	171087
ENSRNOG00000051563	0.232355	0.456152	-0.152286	Giot1	171090
ENSRNOG00000006314	0.026313	0.107083	-0.521802	Zbp1	171091
ENSRNOG00000013186	1.21303e-05	0.000226058	0.316103	G3bp1	171092
ENSRNOG00000050206	2.12556e-09	1.16956e-07	-0.880123	Shank2	171093
ENSRNOG00000054033	0.270245	0.495855	0.464798	Adap1	171097
ENSRNOG00000014761	0.0111783	0.0569714	-1.32137	Rasd2	171099
ENSRNOG00000016678	3.54325e-13	5.07299e-11	-0.772231	Angptl2	171100
ENSRNOG00000020737	0.315528	0.540325	0.10104	Cdc25a	171102
ENSRNOG00000021248	0.516697	0.715249	0.137211	Cdc25b	171103
ENSRNOG00000055229	0.230298	0.453199	-1.10895	LOC108348118	171105
ENSRNOG00000013872	0.0988095	0.265339	-0.213404	P2ry14	171108
ENSRNOG00000014061	0.678601	0.827629	-0.0465699	Dusp5	171109
ENSRNOG00000042086	0.580905	0.763595	0.192325	Rab26	171111
ENSRNOG00000015904	0.145882	0.341227	-0.160016	Wfdc1	171112
ENSRNOG00000024437	0.00221449	0.0168318	0.22674	Blcap	171113
ENSRNOG00000010389	0.000436128	0.00458375	-0.269558	Ndrg2	171114
ENSRNOG00000014443	0.358322	0.581899	-0.219034	Pde5a	171115
ENSRNOG00000001717	0.0848693	0.239299	0.124047	Opa1	171116
ENSRNOG00000036571	0.000100059	0.00133708	1.06535	Ces2c	171118
ENSRNOG00000000648	0.0591361	0.188277	-0.185704	Jmjd1c	171120
ENSRNOG00000015145	0.120361	0.30173	0.113524	Ppp6c	171121
ENSRNOG00000049641	0.949363	0.977994	0.00479592	Rab29	171122
ENSRNOG00000061429	0.854641	0.931232	-0.0176449	Rph3al	171123
ENSRNOG00000046769	0.655756	0.813835	0.0378683	Mms19	171124
ENSRNOG00000058906	0.0117953	0.0594878	-0.547358	Ptprh	171125
ENSRNOG00000011461	0.441319	0.654422	-0.0554983	Ap3m1	171126
ENSRNOG00000012290	0.826621	0.915928	0.018849	Gchfr	171128
ENSRNOG00000014901	0.01284	0.0636377	-0.219356	Uggt1	171129
ENSRNOG00000011535	0.404647	0.622339	-0.0611625	Gcsh	171133
ENSRNOG00000008539	0.000126643	0.00165296	-0.885992	Lgals2	171134
ENSRNOG00000014475	0.449996	0.662389	-0.0550106	Slc31a1	171135
ENSRNOG00000001982	0.00503514	0.031286	-0.29712	Cblb	171136
ENSRNOG00000047628	0.562101	0.749673	-0.0479144	Khsrp	171137
ENSRNOG00000008222	1.00065e-09	6.13109e-08	0.667123	Timm9	171139
ENSRNOG00000009783	0.355203	0.579297	0.109625	Camk2g	171140
ENSRNOG00000001770	0.00466432	0.029647	-0.313714	Ehhadh	171142
ENSRNOG00000020714	0.183958	0.394281	0.176089	Trpm4	171143
ENSRNOG00000018375	2.00889e-09	1.10971e-07	0.556518	Eif2b3	171145
ENSRNOG00000015741	0.0119948	0.0603222	0.628788	Slc2a13	171147
ENSRNOG00000018510	0.0106733	0.0552388	0.262287	Cdk7	171150
ENSRNOG00000008931	0.00420082	0.0273258	0.290042	Slc25a21	171151
ENSRNOG00000061102	0.0685382	0.207971	0.307561	Taf9b	171152
ENSRNOG00000050761	0.893101	0.950128	0.0590805	LOC100909524	171154
ENSRNOG00000010800	0.00087178	0.00805263	0.246621	Hadhb	171155
ENSRNOG00000006412	0.173167	0.378837	0.0985508	Zhx1	171159
ENSRNOG00000024689	0.668892	0.82136	0.118096	Hopx	171160
ENSRNOG00000012876	4.70316e-08	1.92105e-06	-0.559757	Slc6a13	171163
ENSRNOG00000031743	1.50724e-09	8.59676e-08	-0.887353	Gbp2	171164
ENSRNOG00000032959	0.235173	0.459313	-0.216452	Adh7	171178
ENSRNOG00000012387	0.437905	0.651218	0.0731967	Glyatl2	171179
ENSRNOG00000030018	0.423525	0.638849	0.377555	Gzmc	171290
ENSRNOG00000011453	0.03085	0.119453	-0.74978	Kif6	171291
ENSRNOG00000020206	0.0060143	0.0361432	0.229866	Ctsd	171293
ENSRNOG00000011619	0.291342	0.516531	-0.118885	Myo9a	171296
ENSRNOG00000003812	0.767431	0.881871	0.0737047	Nlgn3	171297
ENSRNOG00000056069	0.124055	0.307813	-0.2442	Kif11	171304
ENSRNOG00000030126	0.11994	0.301159	-0.14039	Clk3	171305
ENSRNOG00000023202	0.0719706	0.214354	0.130845	Usp15	171329
ENSRNOG00000007270	0.68876	0.834758	-0.130626	Il12rb2	171334
ENSRNOG00000021177	0.0994039	0.26607	0.123515	Cox8a	171335
ENSRNOG00000007048	0.955577	0.980792	-0.00430974	Rap1b	171337
ENSRNOG00000026914	0.134262	0.323904	-0.314037	Dnah1	171339
ENSRNOG00000007743	0.318502	0.543265	-0.0836987	Mgst1	171341
ENSRNOG00000013520	0.0140851	0.0682654	0.311757	Mat2a	171347
ENSRNOG00000008639	0.247319	0.472578	0.135934	Pabpc1	171350
ENSRNOG00000046643	0.0173513	0.0796976	0.543622	Cyp3a9	171352
ENSRNOG00000009419	0.0243265	0.101434	0.35741	Ptprg	171357
ENSRNOG00000009439	0.994539	0.997594	0.000568609	Eef1a1	171361
ENSRNOG00000006961	0.0319485	0.122598	0.155402	Snrpb	171365
ENSRNOG00000019813	0.263286	0.4891	0.0834727	Ppp4c	171366
ENSRNOG00000018488	0.65827	0.815414	0.106451	Cd40	171369
ENSRNOG00000002964	0.744697	0.86965	-0.111169	Xcl1	171371
ENSRNOG00000018111	0.588031	0.768289	-0.261943	Slc12a5	171373
ENSRNOG00000002840	0.0951015	0.25915	0.135351	Atp5f1b	171374
ENSRNOG00000046299	0.399312	0.617927	0.0604856	LOC100911417	171375
ENSRNOG00000009745	1.0761e-05	0.000203486	0.459298	Ppp3cc	171378
ENSRNOG00000009271	0.916014	0.960726	-0.0077267	Smarca4	171379
ENSRNOG00000028891	0.000487077	0.00501039	-0.273606	Cyp2t1	171380
ENSRNOG00000003884	0.26946	0.495178	-0.2487	Acmsd	171385
ENSRNOG00000014828	0.353411	0.577601	-0.084292	Avpi1	171386
ENSRNOG00000000781	1.33214e-05	0.000243693	-0.588095	Rnf39	171387
ENSRNOG00000011156	0.0887763	0.247	0.904324	Clstn3	171393
ENSRNOG00000009037	0.0138028	0.067342	-0.531898	Sulf1	171396
ENSRNOG00000049826	0.0365361	0.13511	-0.439993	UST4r	171397
ENSRNOG00000061890	4.62048e-06	9.94326e-05	-0.832039	Ust5r	171398
ENSRNOG00000006331	9.56681e-05	0.00129442	-0.467312	Elovl5	171400
ENSRNOG00000048949	0.267313	0.493056	-0.29077	LOC102549542	171402
ENSRNOG00000049985	0.253973	0.479544	-0.114728	Gprasp1	171407
ENSRNOG00000050315	0.0502249	0.167947	-0.177827	Dcxr	171408
ENSRNOG00000028041	0.210404	0.429592	-0.312333	Tnnt1	171409
ENSRNOG00000011381	0.471672	0.680325	0.193192	Acsbg1	171410
ENSRNOG00000008465	0.257989	0.483992	-0.0913296	Tmem176b	171411
ENSRNOG00000007568	0.286041	0.511332	-0.218204	Spata6	171413
ENSRNOG00000002094	0.490149	0.694254	-0.0506245	Atg3	171415
ENSRNOG00000015437	6.4869e-08	2.55394e-06	0.432406	Tmem14c	171432
ENSRNOG00000011168	0.0194062	0.0865233	-0.174833	Micu2	171433
ENSRNOG00000026985	0.33442	0.557937	-0.172863	Phldb1	171434
ENSRNOG00000008424	0.808127	0.905729	0.0245001	Aagab	171435
ENSRNOG00000019657	0.35821	0.581853	-0.208618	Mk1	171436
ENSRNOG00000014933	0.525707	0.722656	0.0490793	Dnttip1	171437
ENSRNOG00000005096	4.54924e-10	2.98273e-08	0.636917	Bzw2	171439
ENSRNOG00000008510	0.859016	0.933895	0.0243197	Abtb2	171440
ENSRNOG00000020201	0.54587	0.738013	-0.04403	Yif1a	171441
ENSRNOG00000048487	0.0557535	0.180248	0.208608	Slc12a9	171443
ENSRNOG00000020350	0.41887	0.635726	-0.144412	Pacs1	171444
ENSRNOG00000017780	0.0110422	0.0565245	0.184935	Akr7a2	171445
ENSRNOG00000032660	0.0268302	0.108645	-0.159551	Adgrl2	171447
ENSRNOG00000037850	0.549349	0.740719	-0.0440443	2020-03-02	171451
ENSRNOG00000020349	0.627151	0.796196	-0.100257	Rab3il1	171452
ENSRNOG00000002864	0.983522	0.992929	0.00165693	Nacc1	171454
ENSRNOG00000060266	0.159574	0.360305	0.106688	Exoc2	171455
ENSRNOG00000016530	0.0535616	0.175507	0.144402	Nsa2	171456
ENSRNOG00000004127	0.00814533	0.0451728	-0.301743	Cep170	171457
ENSRNOG00000000609	0.795562	0.899042	-0.0201271	Ipmk	171458
ENSRNOG00000002241	0.0931072	0.25513	0.188058	Hspbap1	171460
ENSRNOG00000023841	0.458561	0.66924	0.0610222	Cd99l2	171485
ENSRNOG00000014089	0.476173	0.684075	-0.192604	Map3k2	171492
ENSRNOG00000014948	3.19224e-08	1.36556e-06	1.1193	Osgin1	171493
ENSRNOG00000014251	0.0348573	0.130492	-0.294576	Capn5	171495
ENSRNOG00000033573	8.1894e-06	0.000162987	-0.865263	Sgk2	171497
ENSRNOG00000049052	0.543201	0.735751	0.0791631	Sgk3	171498
ENSRNOG00000049828	0.635621	0.800557	0.0610642	Crlf2	171499
ENSRNOG00000013956	0.843489	0.925171	-0.030539	Rnf38	171501
ENSRNOG00000021781	0.0436591	0.152535	-0.147766	Camk1	171503
ENSRNOG00000017531	8.60004e-09	4.23394e-07	-0.620316	Akr1c3	171516
ENSRNOG00000021924	3.84204e-06	8.44949e-05	-0.688408	Cyp2c22	171518
ENSRNOG00000049464	7.48935e-07	2.12438e-05	-0.474391	Cyp2c13	171521
ENSRNOG00000032261	0.143655	0.337851	-0.190488	Cyp2d4	171522
ENSRNOG00000060626	0.576323	0.761097	-0.0711403	Polk	171525
ENSRNOG00000049976	0.507589	0.707599	-0.456526	Gzmbl2	171528
ENSRNOG00000016752	0.64569	0.807242	-0.110843	Crispld2	171547
ENSRNOG00000016343	0.683129	0.831542	0.107824	Dkk3	171548
ENSRNOG00000018101	0.383718	0.604598	0.238366	Klc3	171549
ENSRNOG00000018396	0.721516	0.855845	0.0269417	Prpf18	171552
ENSRNOG00000005935	0.87458	0.940973	-0.0482312	A3galt2	171553
ENSRNOG00000006462	0.300062	0.526276	0.0864372	Ero1a	171562
ENSRNOG00000014530	0.307798	0.532864	-0.121563	Nav2	171563
ENSRNOG00000000386	0.0266021	0.108033	0.163482	Pbld1	171564
ENSRNOG00000012227	0.55646	0.746005	-0.051538	Stambp	171565
ENSRNOG00000002898	0.853225	0.930412	0.0193954	Nme7	171566
ENSRNOG00000006033	1.2148e-05	0.000226058	-0.627402	LOC100910790	171569
ENSRNOG00000018205	0.296161	0.522039	-0.12861	Ttl	171572
ENSRNOG00000026490	0.895395	0.951188	-0.0499473	Dnm3	171574
ENSRNOG00000023830	0.0899786	0.249455	-0.154448	Dnase2	171575
ENSRNOG00000007906	0.464028	0.673714	-0.332623	Bub1b	171576
ENSRNOG00000015667	0.0145194	0.0698875	-0.225453	Epcam	171577
ENSRNOG00000057569	0.219153	0.44003	-0.122045	Ahnak	191572
ENSRNOG00000017672	0.902312	0.953842	0.010079	Akr1c14	191574
ENSRNOG00000002693	0.850176	0.928819	0.0216618	Nme1	191575
ENSRNOG00000021808	0.0498987	0.167295	-0.14469	Tecr	191576
ENSRNOG00000019306	0.00761255	0.0431388	-0.717141	Syt12	191595
ENSRNOG00000019616	0.187335	0.399136	-0.409684	Prss8	192107
ENSRNOG00000047686	0.803785	0.903621	-0.0702147	Pou3f1	192110
ENSRNOG00000000483	0.0171763	0.0792505	-0.375081	Syngap1	192117
ENSRNOG00000055226	6.36498e-08	2.52386e-06	-0.549062	Dab2ip	192126
ENSRNOG00000003967	0.319642	0.543954	0.0954337	Vmp1	192129
ENSRNOG00000057676	0.00197544	0.0154581	0.223527	Polr2m	192147
ENSRNOG00000014617	7.12214e-05	0.00101556	0.296514	Tgoln2	192152
ENSRNOG00000001448	0.878779	0.943536	-0.017203	Hip1	192154
ENSRNOG00000000185	0.00931697	0.0500484	-0.187669	Mpst	192172
ENSRNOG00000007439	0.938668	0.972738	-0.0180742	Unc13d	192177
ENSRNOG00000024907	0.0560096	0.180833	-0.179097	Tnrc6b	192178
ENSRNOG00000004613	0.181248	0.390284	-0.388269	Gpm6b	192179
ENSRNOG00000020391	6.90127e-09	3.47067e-07	0.509078	Nip7	192180
ENSRNOG00000012495	0.0478395	0.162488	-0.238044	Podxl	192181
ENSRNOG00000006403	0.00810092	0.0450547	-0.263426	Nectin1	192183
ENSRNOG00000007584	0.0408106	0.145666	0.196203	Ehd4	192204
ENSRNOG00000017876	0.00502173	0.0312738	0.214351	Dnajc21	192210
ENSRNOG00000061012	0.207264	0.426474	0.112028	Kat5	192218
ENSRNOG00000003955	0.279554	0.505271	-0.120914	Spata7	192225
ENSRNOG00000015072	0.984636	0.992985	0.00198282	Ptgr1	192227
ENSRNOG00000046666	0.298506	0.524591	-0.163407	Haus1	192228
ENSRNOG00000024924	0.638604	0.802531	0.0366521	Cep19	192229
ENSRNOG00000038160	0.00200766	0.0156237	0.222732	Eif2b5	192234
ENSRNOG00000010944	1.64966e-06	4.17053e-05	-0.361876	Hyou1	192235
ENSRNOG00000001991	0.0610442	0.192648	0.18237	Atp5po	192241
ENSRNOG00000013004	0.180429	0.388999	-0.193147	Akr1d1	192242
ENSRNOG00000030314	0.00116468	0.0102008	-0.340247	Golgb1	192243
ENSRNOG00000020922	0.022221	0.0956435	-0.283311	Hspb6	192245
ENSRNOG00000024170	0.351893	0.575964	0.0784156	Phf5a	192246
ENSRNOG00000009350	0.0079214	0.0443516	-0.616767	Sez6	192247
ENSRNOG00000014371	0.759996	0.87815	0.0843241	Cdh13	192248
ENSRNOG00000007744	0.483165	0.688392	0.0809557	Ehd3	192249
ENSRNOG00000017850	0.195228	0.410559	-0.159494	Dctpp1	192252
ENSRNOG00000007346	0.326853	0.55088	0.213029	Grasp	192254
ENSRNOG00000042271	0.0828592	0.23563	0.135251	Ubb	192255
ENSRNOG00000015528	0.427238	0.641887	-0.0575065	Pja2	192256
ENSRNOG00000011635	0.804496	0.903937	-0.0459391	Ces2e	192257
ENSRNOG00000001679	0.107384	0.28147	-0.511663	Gabrr3	192258
ENSRNOG00000024144	0.629086	0.797426	0.0428838	Cdipt	192260
ENSRNOG00000011971	1.10542e-11	1.0998e-09	-0.523751	C1s	192262
ENSRNOG00000003070	0.0199041	0.0882661	0.311262	Pigl	192263
ENSRNOG00000031612	0.434076	0.647928	0.0836658	Gls2	192268
ENSRNOG00000050563	0.566341	0.753778	0.0618186	Sub1	192269
ENSRNOG00000008116	0.0194001	0.0865233	-0.218675	Plpp3	192270
ENSRNOG00000010134	1.95136e-09	1.08649e-07	0.666671	Acot2	192272
ENSRNOG00000017964	0.0845989	0.238692	0.248949	Slc22a25	192273
ENSRNOG00000009090	0.19872	0.41513	-0.0925768	Dad1	192275
ENSRNOG00000046980	0.44546	0.658478	0.203377	LOC108348151	192276
ENSRNOG00000021164	0.00397195	0.0261362	0.207749	Stip1	192277
ENSRNOG00000011474	0.285336	0.510716	-0.145737	Ppp1r3b	192280
ENSRNOG00000001369	0.0901716	0.249891	-0.681912	Oas1a	192281
ENSRNOG00000008258	0.187902	0.399584	0.161641	Fnbp1	192348
ENSRNOG00000006000	0.835891	0.921175	0.0222393	Cdk12	192350
ENSRNOG00000009217	0.74985	0.872805	0.035005	Fbxo6	192351
ENSRNOG00000060010	0.100667	0.268426	-0.3072	Ss18l1	192352
ENSRNOG00000018128	0.3559	0.579847	0.0706538	Unc50	192356
ENSRNOG00000020216	0.137662	0.329389	-0.126522	Gmpr2	192357
ENSRNOG00000004083	0.258828	0.484732	-0.0842653	Zc3h14	192359
ENSRNOG00000030127	0.310544	0.535354	0.0925332	Eml2	192360
ENSRNOG00000001733	0.0306167	0.118768	0.156831	Ppp1r2	192361
ENSRNOG00000002667	0.143998	0.338336	-0.493481	Lamc2	192362
ENSRNOG00000042929	0.644991	0.806656	0.0898736	LOC100361087	192363
ENSRNOG00000007971	0.259959	0.485954	-0.0836942	Wbp2	192645
ENSRNOG00000011057	0.0135823	0.0664711	0.179727	Mfn1	192647
ENSRNOG00000000542	0.984702	0.992985	-0.00982598	Dnah8	207117
ENSRNOG00000050437	0.399876	0.61839	-0.158169	Bod1l1	207118
ENSRNOG00000017420	0.159843	0.360305	0.132374	Nudt6	207120
ENSRNOG00000011317	0.129646	0.316304	0.112333	Pkn2	207122
ENSRNOG00000014668	0.00342787	0.0232687	-0.238795	RGD621098	207123
ENSRNOG00000028896	0.452663	0.66499	0.178855	A2m	24153
ENSRNOG00000032908	0.824415	0.914344	0.0165644	Acaa1a	24157
ENSRNOG00000009845	0.0920289	0.253237	-0.129812	Acadm	24158
ENSRNOG00000016924	0.714224	0.851239	-0.0552671	Acly	24159
ENSRNOG00000005260	0.204031	0.422189	-0.0917606	Acp1	24161
ENSRNOG00000013594	0.332658	0.556055	-0.0701486	Acp2	24162
ENSRNOG00000029762	0.515226	0.713778	-0.180649	Acr	24163
ENSRNOG00000010265	0.751307	0.873806	0.0530837	Ada	24165
ENSRNOG00000012098	0.00762986	0.0432195	0.407383	Adcyap1r1	24167
ENSRNOG00000013039	6.34716e-05	0.000919459	-0.287188	Add1	24170
ENSRNOG00000012436	0.886107	0.94618	-0.0270119	Adh6	24172
ENSRNOG00000060087	0.00343553	0.0232981	-0.278975	Adra1b	24173
ENSRNOG00000013887	0.998081	0.999007	0.000530658	Adra2b	24174
ENSRNOG00000019217	0.413135	0.630693	-0.15266	Adrb2	24176
ENSRNOG00000002889	0.0989007	0.265435	-0.226998	Afp	24177
ENSRNOG00000018445	1.57944e-05	0.00028159	0.60269	Agt	24179
ENSRNOG00000018346	0.00197889	0.0154684	-0.24008	Agtr1a	24180
ENSRNOG00000000122	0.0211401	0.0925193	0.189219	Ak2	24184
ENSRNOG00000028629	0.00817459	0.0452235	0.190676	Akt1	24185
ENSRNOG00000002911	0.629863	0.797618	0.054613	Alb	24186
ENSRNOG00000017619	0.169873	0.37414	0.405663	Aldh1a1	24188
ENSRNOG00000052802	1.11767e-16	2.5772e-14	0.730279	Aldoa	24189
ENSRNOG00000006807	0.529524	0.725562	0.0534037	Aldob	24190
ENSRNOG00000011452	0.253064	0.478343	-0.24986	Aldoc	24191
ENSRNOG00000009513	0.748172	0.871712	-0.0379825	Akr1b1	24192
ENSRNOG00000033529	1.40292e-08	6.58341e-07	-0.429265	Amy1a	24203
ENSRNOG00000020423	0.47107	0.679858	-0.0961987	Apc	24205
ENSRNOG00000029572	0.736853	0.864736	-0.0241789	Apeh	24206
ENSRNOG00000047503	0.876058	0.941986	-0.0133085	Apoc3	24207
ENSRNOG00000005639	0.070397	0.21178	-1.03034	Ar	24208
ENSRNOG00000020434	0.220672	0.442098	0.497085	Ascl2	24209
ENSRNOG00000018693	0.0864491	0.242351	-0.130367	Asgr1	24210
ENSRNOG00000030019	0.26972	0.495345	0.0835399	Atp1a1	24211
ENSRNOG00000007290	0.963627	0.984565	-0.00861483	Atp1a2	24212
ENSRNOG00000011227	0.165368	0.368431	-0.368571	Atp1b2	24214
ENSRNOG00000030269	2.1148e-08	9.47786e-07	-0.96313	Atp2b2	24215
ENSRNOG00000012878	0.0288526	0.114296	-0.236258	Atp7b	24218
ENSRNOG00000017123	0.802911	0.903275	-0.0206516	B2m	24223
ENSRNOG00000010549	0.13017	0.317107	0.360707	Tspo	24230
ENSRNOG00000051235	0.00126971	0.01097	-0.236251	C2	24231
ENSRNOG00000046834	0.777022	0.886933	-0.0268735	C3	24232
ENSRNOG00000047657	0.486658	0.691333	0.0906291	C4a	24233
ENSRNOG00000004062	0.414321	0.631885	-0.0746355	C4bpa	24235
ENSRNOG00000004125	0.998593	0.999443	-0.000213501	C4bpb	24236
ENSRNOG00000024115	0.00378362	0.025184	-0.324158	C6	24237
ENSRNOG00000026474	0.587767	0.768158	0.0511609	Cad	24240
ENSRNOG00000004060	0.929663	0.967735	0.0064842	Calm1	24242
ENSRNOG00000016770	0.0993918	0.26607	0.153724	Calm2	24244
ENSRNOG00000011589	0.369097	0.591525	-0.129097	Camk2d	24246
ENSRNOG00000002265	0.010646	0.0551399	-0.825103	Casr	24247
ENSRNOG00000008364	2.46886e-05	0.00041288	-0.493588	Cat	24248
ENSRNOG00000029528	0.450715	0.662991	0.110114	Cbs	24250
ENSRNOG00000017874	0.0187814	0.084489	-0.271702	Cd53	24251
ENSRNOG00000010918	5.97675e-05	0.000878113	-0.398391	Cebpa	24252
ENSRNOG00000057347	0.0035945	0.024224	0.381987	Cebpb	24253
ENSRNOG00000055103	0.00815678	0.0451914	-0.711563	Cftr	24255
ENSRNOG00000038101	0.377449	0.599568	-0.372875	LOC102557319	24256
ENSRNOG00000014698	0.293996	0.519987	-0.187565	Chrnb1	24261
ENSRNOG00000010872	0.448858	0.661366	-0.132757	Ckb	24264
ENSRNOG00000001889	3.1304e-12	3.51381e-10	-0.537321	Comt	24267
ENSRNOG00000011913	0.0032731	0.0225166	-0.243501	Cp	24268
ENSRNOG00000030111	0.983961	0.992929	0.00660024	Cyp11b3	24294
ENSRNOG00000019500	0.00522309	0.0322416	-0.834257	Cyp1a1	24296
ENSRNOG00000016173	2.03129e-06	5.00703e-05	-0.479787	Cyp1a2	24297
ENSRNOG00000000428	0.0110116	0.0563923	0.531661	Cyp21a1	24298
ENSRNOG00000020817	0.162084	0.363697	-0.139751	Cyp2a1	24299
ENSRNOG00000033680	0.40489	0.622509	-0.525617	Cyp2b1	24300
ENSRNOG00000029179	0.0327882	0.12481	-0.253906	Cyp2d3	24303
ENSRNOG00000030154	0.145529	0.340661	-0.458924	Cyp4a2	24306
ENSRNOG00000055078	0.0406329	0.145179	0.20422	Cyp4b1	24307
ENSRNOG00000021027	6.94104e-10	4.42681e-08	-0.455563	Dbp	24309
ENSRNOG00000062101	0.0270195	0.109285	0.567679	Ace	24310
ENSRNOG00000004327	0.000212907	0.0025119	-0.267543	Ddc	24311
ENSRNOG00000013521	0.742755	0.868322	0.0329652	Dhfr	24312
ENSRNOG00000012772	0.116536	0.29552	0.570205	Nqo1	24314
ENSRNOG00000012721	0.21206	0.431455	-0.434608	Ednra	24326
ENSRNOG00000004332	0.0936734	0.256094	-0.24386	Egfr	24329
ENSRNOG00000019422	0.200579	0.417602	0.620401	Egr1	24330
ENSRNOG00000004725	0.00810543	0.0450547	-0.365126	Cela1	24331
ENSRNOG00000017895	4.60623e-05	0.000705568	0.345487	Eno1	24333
ENSRNOG00000013141	0.875445	0.941471	-0.117566	Eno2	24334
ENSRNOG00000006450	0.629302	0.797447	0.175423	Erbb2	24337
ENSRNOG00000015438	0.528051	0.724676	-0.0558824	LOC501233	24346
ENSRNOG00000008941	0.256424	0.481838	-0.0824949	Ets1	24356
ENSRNOG00000006675	9.05233e-08	3.44209e-06	-0.469702	Fabp1	24360
ENSRNOG00000016889	0.138098	0.329814	-0.201301	Fancc	24361
ENSRNOG00000017597	0.895664	0.951211	0.0101575	Fbp1	24362
ENSRNOG00000007092	0.000456661	0.00476742	0.484354	Fgb	24366
ENSRNOG00000025074	0.0214495	0.093378	0.353372	Fgg	24367
ENSRNOG00000003653	0.00777999	0.0437824	0.259692	Fh	24368
ENSRNOG00000009325	0.159053	0.359774	0.105803	Fuca1	24375
ENSRNOG00000056728	0.182109	0.391512	0.235232	G6pd	24377
ENSRNOG00000000007	0.748179	0.871712	0.127537	Gad1	24379
ENSRNOG00000024563	0.0967329	0.262019	-0.232704	Ganc	24382
ENSRNOG00000018630	0.0153372	0.0728737	0.223308	LOC108351137	24383
ENSRNOG00000003119	0.69471	0.838176	-0.0363333	Gc	24384
ENSRNOG00000061527	1.08905e-05	0.000205383	-1.6866	Gck	24385
ENSRNOG00000002919	0.379115	0.60099	-0.212417	Gfap	24387
ENSRNOG00000059461	0.462917	0.672797	-0.0721879	B4galt1	24390
ENSRNOG00000000805	0.464218	0.673914	-0.103465	Gja1	24392
ENSRNOG00000056246	0.781346	0.889642	-0.03588	Gls	24398
ENSRNOG00000057367	0.177009	0.384221	0.107251	Glud1	24399
ENSRNOG00000016638	0.917554	0.96191	-0.0074658	Gnb1	24400
ENSRNOG00000016356	2.51072e-09	1.34457e-07	1.47539	Got1	24401
ENSRNOG00000048812	0.437265	0.650702	-0.110195	Gpx1	24404
ENSRNOG00000020310	0.0575378	0.184447	-0.45604	Grik5	24407
ENSRNOG00000014096	0.0110788	0.0566494	-0.183928	Nr3c1	24413
ENSRNOG00000013171	0.0226407	0.0968214	-0.565615	Grm2	24415
ENSRNOG00000046271	0.163981	0.366239	0.100558	Gspt1	24420
ENSRNOG00000013484	0.0227699	0.0971668	0.179143	Gsta1	24421
ENSRNOG00000000201	0.00285246	0.020399	-0.35459	Gsta5	24422
ENSRNOG00000029726	0.0434263	0.152034	0.159562	Gstm1	24423
ENSRNOG00000018937	0.0282197	0.112646	-0.177009	Gstm7	24424
ENSRNOG00000018237	0.000203402	0.00242064	0.449868	Gstp1	24426
ENSRNOG00000000913	0.424341	0.639436	-0.0582156	Gusb	24434
ENSRNOG00000014743	2.40125e-05	0.000403014	-0.309987	Hagh	24439
ENSRNOG00000058105	0.312495	0.537481	0.172837	Hbb	24440
ENSRNOG00000010262	0.0252229	0.10415	-0.610535	Hdc	24443
ENSRNOG00000007027	0.247247	0.472503	-0.0962599	Hgf	24446
ENSRNOG00000019120	0.026217	0.106921	0.183576	Hmgcs2	24450
ENSRNOG00000014117	2.03518e-84	2.85556e-80	3.163	Hmox1	24451
ENSRNOG00000014964	0.0039836	0.0261464	0.26875	Hp	24464
ENSRNOG00000048561	0.611943	0.785273	-0.0656285	LOC103689983	24465
ENSRNOG00000034066	0.00564923	0.0343433	0.285902	Hspa8	24468
ENSRNOG00000019417	4.50496e-05	0.000692322	-0.438606	Hsd3b5	24470
ENSRNOG00000023546	0.589084	0.769031	-0.108783	Hspb1	24471
ENSRNOG00000015020	9.22993e-05	0.00125368	-0.296211	Idh1	24479
ENSRNOG00000004517	2.47753e-10	1.74684e-08	-0.493758	Igf1	24482
ENSRNOG00000020369	0.849879	0.928639	0.0423798	Igf2	24483
ENSRNOG00000061910	0.236443	0.460692	0.210758	Igfbp3	24484
ENSRNOG00000004575	0.678181	0.827368	-0.0597589	Il1a	24493
ENSRNOG00000004649	0.797177	0.899565	-0.0596086	Il1b	24494
ENSRNOG00000020811	0.0941473	0.25705	0.124253	Il6r	24499
ENSRNOG00000020630	0.755981	0.876388	-0.038346	Il9r	24500
ENSRNOG00000008144	0.450751	0.662991	0.104393	Irf1	24508
ENSRNOG00000010966	0.475586	0.683564	0.0518664	Itgb1	24511
ENSRNOG00000009421	0.660853	0.816956	-0.0323392	Ivd	24513
ENSRNOG00000059968	0.0212513	0.0928031	-0.196446	Jak2	24514
ENSRNOG00000026293	0.0144068	0.0693932	0.656216	Jun	24516
ENSRNOG00000042838	4.70987e-08	1.92105e-06	0.858032	Junb	24517
ENSRNOG00000019568	0.195865	0.411651	0.218534	Jund	24518
ENSRNOG00000003634	0.549115	0.740604	0.231938	Zfp354a	24522
ENSRNOG00000009338	0.213416	0.432786	0.142113	Kras	24525
ENSRNOG00000019573	0.289211	0.514202	0.081697	Lcat	24530
ENSRNOG00000013009	0.0315405	0.121412	0.203574	Ldha	24533
ENSRNOG00000013000	0.0768505	0.22441	0.416892	Ldhb	24534
ENSRNOG00000023664	0.669971	0.822213	0.0763948	Lepr	24536
ENSRNOG00000060338	0.194405	0.409297	-0.0986383	Lipc	24538
ENSRNOG00000012181	0.575882	0.760704	-0.11679	Lpl	24539
ENSRNOG00000009005	3.88078e-27	3.88938e-24	-0.796554	Slco2a1	24546
ENSRNOG00000016516	0.148187	0.344761	0.334648	Mbp	24547
ENSRNOG00000011706	0.00299199	0.021064	-0.218317	Mbl1	24548
ENSRNOG00000008103	1.9146e-07	6.71594e-06	0.44184	Mdh1	24551
ENSRNOG00000009715	1.40573e-09	8.11679e-08	0.818029	Me1	24552
ENSRNOG00000052745	0.623274	0.793428	-0.0762013	Met	24553
ENSRNOG00000000775	0.00385614	0.0255818	-0.71533	Mog	24558
ENSRNOG00000002141	0.617893	0.789802	-0.134041	Cd200	24560
ENSRNOG00000020571	0.177782	0.385006	0.145957	Mpg	24561
ENSRNOG00000022305	0.13805	0.329814	0.385367	Abcc1	24565
ENSRNOG00000019680	0.797926	0.900049	0.0189086	Mst1	24566
ENSRNOG00000038047	4.0601e-17	1.07485e-14	0.847558	Mt1	24567
ENSRNOG00000019766	0.986457	0.993752	-0.00206268	Exoc8	245709
ENSRNOG00000020539	0.118316	0.298309	-0.435334	Muc1	24571
ENSRNOG00000001959	1.95558e-06	4.83929e-05	-1.1321	Mx1	24575
ENSRNOG00000004500	1.11729e-08	5.35039e-07	1.21061	Myc	24577
ENSRNOG00000057880	0.245179	0.47011	-0.366952	Myh11	24582
ENSRNOG00000017645	0.33755	0.561223	-0.314788	Mylpf	24584
ENSRNOG00000031890	0.812823	0.907805	-0.0767766	Ncam1	24586
ENSRNOG00000009514	0.300489	0.526689	-0.549909	Mme	24590
ENSRNOG00000019885	0.0179698	0.081884	-0.287057	Magi3	245903
ENSRNOG00000032942	0.857968	0.933262	0.0196742	Neu1	24591
ENSRNOG00000007923	0.000249157	0.00286786	0.611844	Cgref1	245918
ENSRNOG00000013780	0.272866	0.498255	-0.191363	Nf1	24592
ENSRNOG00000022256	0.151836	0.350011	-0.384332	Cxcl10	245920
ENSRNOG00000004828	0.721795	0.856015	-0.0811531	Acvr1c	245921
ENSRNOG00000012644	0.115235	0.293282	0.16516	Nup58	245922
ENSRNOG00000002104	0.710323	0.849591	0.030778	Scaf4	245924
ENSRNOG00000017299	0.146373	0.342122	0.111769	Phrf1	245925
ENSRNOG00000016919	0.100811	0.268759	-0.121417	Scaf8	245926
ENSRNOG00000047714	0.592234	0.770886	0.0621689	Tmem37	245953
ENSRNOG00000003217	0.0409334	0.145975	-0.344674	Lgals3bp	245955
ENSRNOG00000021637	0.843982	0.925438	-0.014193	Ddx46	245957
ENSRNOG00000049912	0.710405	0.849615	0.0476263	Atp5f1e	245958
ENSRNOG00000008289	2.20708e-05	0.000373553	0.372607	Slc25a3	245959
ENSRNOG00000005392	0.418047	0.635226	-0.269523	Ngfr	24596
ENSRNOG00000014511	0.995742	0.997789	0.0012612	Alg10	245960
ENSRNOG00000023588	0.413617	0.631136	0.0621848	Dmgdh	245961
ENSRNOG00000004737	0.226287	0.448261	-0.117503	Cd48	245962
ENSRNOG00000019388	0.214421	0.433952	0.169533	Egfl7	245963
ENSRNOG00000014625	0.0342614	0.128742	0.239011	Atp5f1d	245965
ENSRNOG00000061100	0.067553	0.205872	-0.198714	Tmem150a	245966
ENSRNOG00000050582	0.881201	0.944713	-0.0607615	LOC108348189	245974
ENSRNOG00000001699	0.000415383	0.00440532	0.30735	Setd4	245975
ENSRNOG00000000988	0.738838	0.86585	-0.0269855	Xab2	245976
ENSRNOG00000011154	1.82815e-05	0.000319438	0.369651	Adgrf5	245977
ENSRNOG00000012752	0.985645	0.993291	-0.00264089	Cklf	245978
ENSRNOG00000001130	0.683801	0.831765	-0.129385	Nos1	24598
ENSRNOG00000016892	0.0359684	0.133547	-0.195442	Nr2f6	245980
ENSRNOG00000008140	0.0370084	0.136326	0.157847	Rpl15	245981
ENSRNOG00000014496	0.00716857	0.0413617	0.771909	Coro6	245982
ENSRNOG00000015068	0.894552	0.950868	-0.0147792	Il11ra1	245983
ENSRNOG00000016701	0.313442	0.538102	-0.255504	Gng8	245986
ENSRNOG00000009348	0.997371	0.998581	0.000385349	Nos3	24600
ENSRNOG00000014684	0.76778	0.881998	0.026249	Npr1	24603
ENSRNOG00000025701	1.35751e-06	3.51374e-05	0.493774	Nifk	246042
ENSRNOG00000012178	0.0177002	0.0808697	0.174474	Lmbrd1	246046
ENSRNOG00000048982	0.577562	0.761848	-0.557497	LOC100912282	246047
ENSRNOG00000023079	0.0246962	0.102579	-0.19602	Nras	24605
ENSRNOG00000059500	0.736199	0.864403	-0.0644411	Cdkn1c	246060
ENSRNOG00000013552	0.22778	0.44987	0.524246	Scd	246074
ENSRNOG00000005424	0.00312328	0.0217267	0.215622	Odc1	24609
ENSRNOG00000019142	0.177237	0.384479	-0.205459	Fas	246097
ENSRNOG00000000177	0.016625	0.0774181	0.222458	Plpp2	246115
ENSRNOG00000002625	0.703762	0.844768	0.036557	Ptpn4	246116
ENSRNOG00000015059	0.37803	0.599947	-0.0732552	Mcfd2	246117
ENSRNOG00000017209	0.581759	0.764079	0.155991	Tubb3	246118
ENSRNOG00000001385	0.65886	0.815928	0.0370054	Plbd2	246120
ENSRNOG00000030654	0.652646	0.811677	-0.0326463	Man2c1	246136
ENSRNOG00000007137	0.351459	0.575429	-0.454899	Ly6i	246138
ENSRNOG00000007886	6.18232e-05	0.000905471	0.700732	Orm1	24614
ENSRNOG00000007529	2.02754e-49	9.4828e-46	-1.57665	Bmf	246142
ENSRNOG00000020936	0.131007	0.318164	-0.587121	Nradd	246143
ENSRNOG00000001325	0.0557865	0.180313	-0.356882	Il3ra	246144
ENSRNOG00000017795	0.180155	0.388676	0.113132	Hspbp1	246146
ENSRNOG00000011821	0.500613	0.702551	-0.171294	S100a4	24615
ENSRNOG00000026319	0.508986	0.708883	-0.0686608	Akap9	246150
ENSRNOG00000029068	0.87364	0.940558	0.0187736	Wdr44	246152
ENSRNOG00000004302	8.91163e-06	0.000175125	0.409992	Pah	24616
ENSRNOG00000001414	0.633012	0.799082	-0.084749	Serpine1	24617
ENSRNOG00000059491	0.948218	0.977262	-0.0119233	Fgd4	246174
ENSRNOG00000047905	0.0193836	0.0864869	0.171861	Dus1l	246185
ENSRNOG00000010714	0.552016	0.743029	-0.0839421	Fgl1	246186
ENSRNOG00000020049	0.190712	0.403925	0.115618	Slc7a6os	246187
ENSRNOG00000002470	0.048542	0.164396	-0.360059	Ifi47	246208
ENSRNOG00000019257	0.508931	0.708883	-0.229326	Kif27	246209
ENSRNOG00000019080	0.00107008	0.00950869	-0.290862	Hsd3b7	246211
ENSRNOG00000007646	0.590603	0.770204	0.0544092	Sipa1l1	246212
ENSRNOG00000059344	0.290676	0.515935	-0.0759846	Tpcn1	246215
ENSRNOG00000020897	0.000714477	0.00677022	0.245522	Prpf19	246216
ENSRNOG00000016653	0.000153143	0.00192641	-0.4559	Ngef	246217
ENSRNOG00000045605	0.817981	0.91023	0.0181896	Uxs1	246232
ENSRNOG00000021174	0.0373395	0.137293	-0.179789	Macrod1	246233
ENSRNOG00000008747	4.79699e-06	0.000102601	-0.360147	Plekha5	246237
ENSRNOG00000021644	0.772181	0.884603	-0.0377601	Slc15a3	246239
ENSRNOG00000015869	0.453801	0.665754	0.0548061	Pccb	24624
ENSRNOG00000020465	0.0711438	0.212794	-0.310771	Ripk3	246240
ENSRNOG00000008393	0.215546	0.435092	0.0905917	Tax1bp1	246244
ENSRNOG00000003510	0.0199803	0.0885201	0.4279	Fmo2	246245
ENSRNOG00000008190	0.000577788	0.00572928	0.254632	Pnpla7	246246
ENSRNOG00000003400	1.19123e-07	4.42172e-06	-0.450187	Fmo4	246247
ENSRNOG00000018076	0.371969	0.594601	0.171701	Fmo5	246248
ENSRNOG00000058545	0.107767	0.281901	-0.228559	Arhgap4	246249
ENSRNOG00000011330	0.908538	0.957466	-0.0165107	Ces2a	246252
ENSRNOG00000001821	0.146815	0.342757	-0.283978	Adipoq	246253
ENSRNOG00000018666	0.272011	0.497309	0.176917	Gpsm1	246254
ENSRNOG00000016940	0.000188584	0.00229263	0.400712	Ppp2r2d	246255
ENSRNOG00000005905	9.88289e-09	4.81482e-07	-0.787851	Pde4b	24626
ENSRNOG00000007202	0.116155	0.294715	-0.283536	Sema3d	246262
ENSRNOG00000042084	0.372759	0.595201	-0.0679645	Acsm2	246263
ENSRNOG00000020777	0.00815835	0.0451914	-0.375996	Zfp382	246264
ENSRNOG00000012843	9.80661e-05	0.00131797	0.443838	Aspg	246266
ENSRNOG00000033220	0.00174469	0.0139884	-0.496976	Oas1f	246268
ENSRNOG00000042536	0.791951	0.896769	-0.0414469	Pde4d	24627
ENSRNOG00000017856	0.940599	0.973436	-0.028061	Fev	246271
ENSRNOG00000003239	0.0358873	0.133281	0.156149	Cant1	246272
ENSRNOG00000007319	1.60492e-27	1.73221e-24	1.78998	Trib3	246273
ENSRNOG00000029336	0.0616353	0.193896	0.150057	Zfp180	246279
ENSRNOG00000017197	0.885266	0.946054	0.0548881	Pdgfb	24628
ENSRNOG00000000962	0.754956	0.875654	0.025104	Slc15a4	246280
ENSRNOG00000012524	0.258019	0.483992	-0.0816236	Zfp91	246282
ENSRNOG00000056703	0.470336	0.679148	-0.0903389	Atrx	246284
ENSRNOG00000018461	0.509015	0.708883	-0.0661025	Pdgfrb	24629
ENSRNOG00000017941	0.0430576	0.151035	-0.14755	Optn	246294
ENSRNOG00000025000	0.000367394	0.00398274	-0.326992	Cep104	246295
ENSRNOG00000003669	0.317938	0.542492	-0.337552	Myocd	246297
ENSRNOG00000014090	0.991875	0.996135	-0.00119867	Retsat	246298
ENSRNOG00000050016	0.226128	0.448073	0.0963059	Gtf3a	246299
ENSRNOG00000016704	0.676193	0.826205	0.0391984	Pcyox1	246302
ENSRNOG00000005890	0.00010939	0.00144934	0.280243	Serbp1	246303
ENSRNOG00000003882	0.759933	0.87815	-0.0574235	Cep350	246304
ENSRNOG00000020202	0.000222585	0.00260692	-0.282395	Asrgl1	246307
ENSRNOG00000046548	0.262554	0.488127	-0.316768	Rhox5	24631
ENSRNOG00000043150	0.580337	0.76357	-0.0423461	Arfgap1	246310
ENSRNOG00000012343	0.495538	0.698433	-0.119578	Pdp2	246311
ENSRNOG00000003946	0.0405617	0.145	0.157606	Tor1aip1	246314
ENSRNOG00000042189	0.864872	0.936555	0.0213468	Rab31	246324
ENSRNOG00000022686	0.313723	0.538452	0.141186	Zdhhc2	246326
ENSRNOG00000031993	0.730361	0.860283	-0.0762521	Prim1	246327
ENSRNOG00000009788	0.354542	0.578777	-0.0738143	Serpina4	246328
ENSRNOG00000010744	0.32347	0.548134	-0.104344	Nrp1	246331
ENSRNOG00000002941	0.860791	0.934821	0.037173	Uhmk1	246332
ENSRNOG00000046021	0.845615	0.926106	-0.0925466	LOC108348172	246333
ENSRNOG00000001924	0.0263057	0.107083	-0.464362	Tp63	246334
ENSRNOG00000000165	0.0224449	0.0961894	0.287649	Pfkfb1	24638
ENSRNOG00000004162	0.615383	0.787813	0.0732856	Pfkfb2	24640
ENSRNOG00000050585	0.000184429	0.00225216	0.342061	Pgam1	24642
ENSRNOG00000058249	0.044111	0.153611	0.191493	Pgk1	24644
ENSRNOG00000009889	0.546742	0.738622	-0.0438433	Pgm1	24645
ENSRNOG00000008012	0.0237522	0.0999602	-0.263252	Abcb4	24646
ENSRNOG00000032669	0.563927	0.751233	0.0563561	Serpina1	24648
ENSRNOG00000000529	0.42577	0.64047	0.119772	Pim1	24649
ENSRNOG00000010771	0.285192	0.510529	0.126469	Pkd1	24650
ENSRNOG00000020420	0.0150489	0.0718447	-0.30273	Pklr	24651
ENSRNOG00000002657	0.00808841	0.0450351	-0.394358	Pla2g4a	24653
ENSRNOG00000004810	0.139436	0.33143	-0.23158	Plcb1	24654
ENSRNOG00000032238	0.304974	0.53064	0.169932	Plcd1	24655
ENSRNOG00000003338	0.204378	0.42258	-0.274289	Pmp22	24660
ENSRNOG00000012686	0.0390178	0.14117	0.397715	Pomc	24664
ENSRNOG00000005916	0.0475994	0.162025	-0.142931	Ppm1a	24666
[truncated: 11,421 more rows]

## Sheet: BB_5h
Ensembl Gene ID	pval	qval	log(FC)	Ensembl Gene Name	Enrrez Gene ID
ENSRNOG00000030351	0.272221	0.763945	-1.86381	AABR07006627.1
ENSRNOG00000002509	0.55493	0.899024	0.0376557	Gnl3l	100034253
ENSRNOG00000021691	0.837252	0.97242	-0.101712	Ccdc92	100036765
ENSRNOG00000022540	0.249561	0.748722	0.0969458	Trex1	100049583
ENSRNOG00000022431	0.00197674	0.0547802	0.543673	Zfp867	100125361
ENSRNOG00000015597	0.292927	0.777762	-0.0682459	LOC100125364	100125364
ENSRNOG00000005558	0.109707	0.566332	0.166552	LOC100125367	100125367
ENSRNOG00000043289	0.00665151	0.122597	0.455419	LOC102551539	100125368
ENSRNOG00000016936	0.916279	0.984214	-0.00687508	Nadk	100125370
ENSRNOG00000015438	0.813032	0.96872	-0.0303237	LOC501233	100125372
ENSRNOG00000009248	0.753387	0.956334	-0.0199545	Pnrc2	100125373
ENSRNOG00000056148	0.785467	0.963492	0.0295206	Nudcd3	100125378
ENSRNOG00000030355	0.421709	0.85762	0.0584965	Mroh1	100125385
ENSRNOG00000050510	0.637359	0.92367	-0.0297392	Rab1b	100126191
ENSRNOG00000050407	0.641618	0.925414	0.0306241	Hiatl3	100134827
ENSRNOG00000061299	0.691322	0.941804	0.109057	LOC100134871	100134871
ENSRNOG00000050072	0.881528	0.980514	0.022185	Jmjd7	100137086
ENSRNOG00000046357	0.255475	0.754017	0.0914495	Adh5	100145871
ENSRNOG00000009958	0.186172	0.688635	0.094334	Nkapd1	100151767
ENSRNOG00000006925	0.309354	0.791695	-0.203937	Zfp786	100158223
ENSRNOG00000007436	0.659283	0.933125	-0.0387958	Tedc2	100158225
ENSRNOG00000006726	0.0102333	0.163447	-0.351763	Zfp9	100158232
ENSRNOG00000024801	0.813349	0.968742	-0.0163212	Slc35a2	100158233
ENSRNOG00000048357	0.329962	0.806537	-0.0863704	LOC103690164	100169747
ENSRNOG00000039877	0.60069	0.913629	-0.0585191	Smim11a	100174909
ENSRNOG00000013738	0.155201	0.649325	-0.109243	LOC100174910	100174910
ENSRNOG00000008605	0.708864	0.945704	-0.0281609	Ost4	100188932
ENSRNOG00000038999	0.421549	0.85762	0.119733	RT1-A1	100188935
ENSRNOG00000042961	0.76971	0.960021	0.0571191	Ormdl1	100188936
ENSRNOG00000030237	0.819979	0.96955	-0.0205276	Cox7c	100188937
ENSRNOG00000014806	0.635804	0.923432	0.0298691	Pnkd	100188944
ENSRNOG00000033378	0.318744	0.797891	0.0623066	Rnf123	100190936
ENSRNOG00000059744	0.487635	0.879797	-0.044032	Atxn7l3b	100192313
ENSRNOG00000049661	0.514234	0.887292	-0.0847557	Inafm1	100192314
ENSRNOG00000009778	0.459636	0.870313	0.0484059	Tmem59	100196907
ENSRNOG00000036667	0.579852	0.90708	0.0387161	Hexd	100216475
ENSRNOG00000046085	0.994229	0.999594	-0.000588536	Gon7	100233176
ENSRNOG00000043223	0.0362465	0.338151	0.269728	Zfp949	100233177
ENSRNOG00000033881	0.206036	0.705789	-0.190576	Insyn2a	100233213
ENSRNOG00000057040	0.227561	0.728283	-0.110748	Spns2	100270678
ENSRNOG00000061876	0.209341	0.710936	-0.0871001	Tas1r2	100270683
ENSRNOG00000012204	0.205474	0.705427	-0.0793582	LOC100294508	100294508
ENSRNOG00000046958	0.824104	0.970016	0.0492242	Abo	100301568
ENSRNOG00000030410	0.997375	0.999594	0.000446048	Zfp958	100302405
ENSRNOG00000047115	0.654661	0.930833	0.0327022	Cox16	100302447
ENSRNOG00000025940	0.806877	0.967616	-0.0152739	Mettl9	100302453
ENSRNOG00000019129	0.433211	0.862539	-0.196436	Fcgbp	100303643
ENSRNOG00000004682	0.292971	0.777762	0.517918	Parpbp	100310874
ENSRNOG00000057231	0.978135	0.997268	-0.00200111	Ddx3	100312982
ENSRNOG00000060496	0.980463	0.997573	0.00188503	Kdm5d	100312983
ENSRNOG00000060048	0.928666	0.987828	-0.00574851	Eif2s3y	100312984
ENSRNOG00000025726	0.628303	0.921293	-0.10831	Prr30	100322897
ENSRNOG00000037556	0.199862	0.700932	-0.219692	Zfp420	100359464
ENSRNOG00000047123	0.402463	0.84896	-0.100534	Tstd1	100359478
ENSRNOG00000038622	0.469025	0.873418	0.0706016	Zfp628	100359484
ENSRNOG00000032303	0.342037	0.815271	0.0699697	LOC108349682	100359498
ENSRNOG00000060436	0.816575	0.969102	-0.0155903	Vti1b	100359512
ENSRNOG00000008450	0.271513	0.763945	0.278098	LOC100359539	100359539
ENSRNOG00000046391	0.364123	0.831566	-0.0806546	Fam177a1	100359558
ENSRNOG00000006762	0.418975	0.856814	0.0542401	Snu13	100359574
ENSRNOG00000025731	0.975494	0.99647	0.014523	Ptma	100359583
ENSRNOG00000000802	0.297803	0.779846	-0.156038	Tbc1d32	100359595
ENSRNOG00000030058	0.810788	0.967874	0.112914	LOC100359600	100359600
ENSRNOG00000046585	0.418511	0.856814	-0.065483	AABR07054370.1	100359642
ENSRNOG00000043128	0.6874	0.940926	0.0566275	Armcx4	100359678
ENSRNOG00000016643	0.205277	0.705278	-0.172127	Lpcat2	100359680
ENSRNOG00000045785	0.70936	0.945923	-0.0321899	LOC100359687	100359687
ENSRNOG00000002276	0.587909	0.909476	-0.0504035	LOC103690175	100359714
ENSRNOG00000037221	0.50222	0.883895	0.0842624	Tipinl1	100359731
ENSRNOG00000046455	0.602373	0.914017	0.114522	LOC100911224	100359821
ENSRNOG00000016686	0.882756	0.980514	-0.0118406	Tmem167a	100359823
ENSRNOG00000031995	0.938509	0.990048	0.00508867	Smim15	100359861
ENSRNOG00000039336	0.0509191	0.401956	0.598068	Hrct1	100359865
ENSRNOG00000021302	0.187052	0.689484	0.461956	Tmem91	100359879
ENSRNOG00000013579	0.398025	0.846883	-0.110152	LOC100359916	100359916
ENSRNOG00000039649	0.174524	0.671761	-0.444153	Lnp1	100359918
ENSRNOG00000006283	0.219636	0.719928	0.0908809	LOC100359922	100359922
ENSRNOG00000038106	0.0011407	0.0361964	0.393837	AABR07026424.1	100359928
ENSRNOG00000019425	0.880163	0.980514	-0.0124223	Gabarapl2	100359937
ENSRNOG00000042283	0.818991	0.969525	-0.027554	Zfp267	100359945
ENSRNOG00000029627	0.688483	0.941329	0.0316667	LOC100359951	100359951
ENSRNOG00000048394	0.161912	0.657184	0.18075	Zfp560	100359967
ENSRNOG00000003150	0.321987	0.800253	0.076376	Mpc2	100359982
ENSRNOG00000059381	0.56398	0.901701	-0.0558147	Mrps6	100360017
ENSRNOG00000017249	0.710457	0.946357	-0.122852	Zfp366	100360041
ENSRNOG00000011104	0.711998	0.946446	0.0287889	LOC100360057	100360057
ENSRNOG00000002039	0.0822781	0.495991	-0.112352	Evi5	100360066
ENSRNOG00000001418	0.519946	0.888438	-0.0527745	Znhit1	100360077
ENSRNOG00000031506	0.933911	0.988999	0.00625736	Ftl1	100360087
ENSRNOG00000048672	0.0395568	0.35492	0.246505	Tmem207	100360091
ENSRNOG00000043131	0.824518	0.970016	-0.0653504	LOC100360095	100360095
ENSRNOG00000019223	0.269118	0.761435	0.0792315	Atp5f1c	100360100
ENSRNOG00000032635	0.386403	0.84206	0.0580859	LOC100360117	100360117
ENSRNOG00000048341	0.719115	0.947412	-0.0797145	LOC688335	100360143
ENSRNOG00000000985	0.35297	0.821776	-0.0585306	Cpsf4	100360200
ENSRNOG00000013170	0.715001	0.946491	-0.127487	Il13ra1	100360218
ENSRNOG00000019122	0.209188	0.71092	-0.102444	Sec16a	100360302
ENSRNOG00000051615	0.284595	0.771896	-0.085888	Hmgn2	100360316
ENSRNOG00000016134	0.475713	0.875844	-0.0581631	Msh6	100360342
ENSRNOG00000008101	0.0982	0.538253	0.171112	Tmem251	100360358
ENSRNOG00000051606	0.62416	0.920957	0.05441	LOC100360380	100360380
ENSRNOG00000002980	0.063939	0.444806	0.116311	Tsr1	100360406
ENSRNOG00000000150	0.258167	0.754093	0.0719401	Dnajc1	100360412
ENSRNOG00000051885	0.895925	0.981745	0.0108784	LOC100360413	100360413
ENSRNOG00000015708	0.392652	0.844373	0.05668	E2f4	100360427
ENSRNOG00000054275	0.620199	0.920543	-0.20372	Nsun3	100360437
ENSRNOG00000026716	0.8412	0.97249	-0.0209888	LOC100360449	100360449
ENSRNOG00000061438	0.834789	0.97242	0.0715754	LOC100360491	100360491
ENSRNOG00000016416	0.262451	0.755504	0.0702951	Rnh1	100360501
ENSRNOG00000047848	0.499424	0.883553	0.175698	Cbr1	100360507
ENSRNOG00000023614	0.862549	0.978302	0.0261084	Hsh2d	100360518
ENSRNOG00000013874	0.531985	0.891877	0.0549696	Rplp1	100360522
ENSRNOG00000007722	0.245187	0.74519	0.171258	Tlcd3a	100360533
ENSRNOG00000016119	0.0422594	0.36653	0.277061	Fzd7	100360552
ENSRNOG00000016411	0.253688	0.752753	0.0815398	Rps12	100360573
ENSRNOG00000003650	0.498707	0.883553	0.0857127	Nt5c	100360582
ENSRNOG00000016689	0.0507886	0.401495	0.227348	Fanci	100360594
ENSRNOG00000017294	0.97698	0.996891	-0.00219253	Zranb1	100360606
ENSRNOG00000053623	0.128934	0.600147	-0.715981	LOC100360619	100360619
ENSRNOG00000020148	0.0260165	0.282119	0.268608	Il4i1	100360621
ENSRNOG00000025406	0.647899	0.92823	-0.0432207	Iqgap2	100360623
ENSRNOG00000018936	0.60169	0.913824	-0.118065	Zfp780b-ps1	100360638
ENSRNOG00000017836	0.694538	0.942866	0.028116	Rrp36	100360664
ENSRNOG00000031127	0.510291	0.886259	-0.0488339	Snrpe	100360682
ENSRNOG00000031024	0.740112	0.953867	0.0913949	Sirpd	100360722
ENSRNOG00000049370	0.765905	0.960021	-0.065327	Lsm6	100360750
ENSRNOG00000042404	0.963443	0.994721	0.0119159	Ccdc122	100360752
ENSRNOG00000058437	0.233745	0.734239	-0.241848	LOC684773	100360754
ENSRNOG00000028661	0.579125	0.906966	-0.224903	Ctcfl	100360757
ENSRNOG00000024056	0.924673	0.986771	0.00884235	Zfp17	100360772
ENSRNOG00000007341	0.516167	0.888321	-0.222084	Mroh8	100360777
ENSRNOG00000033803	0.967002	0.995044	-0.00431308	LOC100360841	100360781
ENSRNOG00000033517	0.192657	0.693489	-0.257467	LOC100360791	100360791
ENSRNOG00000023086	0.208863	0.710153	0.0871368	LOC100360828	100360828
ENSRNOG00000033803	0.967002	0.995044	-0.00431308	LOC100360841	100360841
ENSRNOG00000011827	0.97081	0.995742	0.00470222	LOC100360846	100360846
ENSRNOG00000032401	0.964057	0.995044	-0.00319098	H3f3c	100360868
ENSRNOG00000010889	0.555962	0.899425	-0.0620796	Fbxw7	100360914
ENSRNOG00000000576	0.454707	0.868199	0.0564654	Anapc16	100360936
ENSRNOG00000055068	0.761639	0.959575	0.0540795	Ppial4d	100360977
ENSRNOG00000033235	0.129067	0.600147	-0.314251	Relb	100360982
ENSRNOG00000004090	0.0288796	0.301016	-0.355973	LOC100361025	100361025
ENSRNOG00000025179	0.962191	0.99451	-0.0186186	AABR07045322.1	100361061
ENSRNOG00000042929	0.101537	0.546686	-0.366525	LOC100361087	100361087
ENSRNOG00000033351	0.0624382	0.439524	0.152926	Zfp869	100361114
ENSRNOG00000017166	0.537479	0.894632	-0.0427398	Mycbp	100361133
ENSRNOG00000024112	0.168103	0.665301	-0.0942064	Dgkq	100361138
ENSRNOG00000052003	0.733084	0.95162	-0.0864618	Mkrn2os	100361147
ENSRNOG00000028690	0.595459	0.911694	0.0579431	LOC100362366	100361180
ENSRNOG00000015848	0.049148	0.396258	0.149508	Etfrf1	100361188
ENSRNOG00000042163	0.0213802	0.256701	0.214507	Btbd19	100361234
ENSRNOG00000002345	0.0606406	0.434456	0.570008	Rasgef1b	100361238
ENSRNOG00000006283	0.219636	0.719928	0.0908809	LOC100359922	100361259
ENSRNOG00000011932	0.138597	0.618118	0.114156	Snrpa1	100361269
ENSRNOG00000032948	0.00392039	0.0871192	-0.181069	Tyk2	100361294
ENSRNOG00000060105	0.304276	0.786849	-0.187927	Astn2	100361323
ENSRNOG00000010643	3.20594e-09	1.91167e-06	-0.547329	Kank2	100361376
ENSRNOG00000031716	0.155162	0.649325	-0.205806	LOC100910978	100361383
ENSRNOG00000021041	0.706484	0.944888	-0.056305	Fam171a2	100361389
ENSRNOG00000036658	0.190102	0.6916	0.0828969	Tbcd	100361417
ENSRNOG00000031097	0.0336298	0.325092	0.21001	Syce1l	100361431
ENSRNOG00000011490	0.00254952	0.0648165	-0.655743	Angptl8	100361444
ENSRNOG00000053452	0.968892	0.995469	-0.00282512	LOC100361457	100361457
ENSRNOG00000049976	0.456333	0.868808	0.476039	Gzmbl2	100361468
ENSRNOG00000046675	0.0320229	0.316491	-0.173463	Gpbp1l2	100361476
ENSRNOG00000001466	0.0316136	0.314838	0.918906	LOC100361492	100361492
ENSRNOG00000007792	0.0121873	0.182058	-0.197952	Gcc1	100361513
ENSRNOG00000001273	0.0898126	0.515829	0.172261	Psmg3	100361517
ENSRNOG00000018729	0.332757	0.808849	0.10866	Rad9a	100361529
ENSRNOG00000020016	0.905602	0.982304	-0.00741636	Lamtor1	100361543
ENSRNOG00000054181	0.90132	0.981745	0.033549	LOC100361547	100361547
ENSRNOG00000032401	0.964057	0.995044	-0.00319098	H3f3c	100361558
ENSRNOG00000054999	0.282282	0.771385	0.138802	Hilpda	100361568
ENSRNOG00000010408	0.775747	0.960582	0.0302256	Polr2k	100361574
ENSRNOG00000028765	0.80726	0.967616	-0.0476223	Ttc24	100361582
ENSRNOG00000016780	0.371658	0.836049	-0.0912991	RGD1310951	100361585
ENSRNOG00000028083	0.433413	0.862539	0.185025	Tmem35b	100361631
ENSRNOG00000033346	0.400055	0.848254	-0.179697	LOC100361636	100361636
ENSRNOG00000031951	0.694374	0.942866	-0.0614792	LOC100361645	100361645
ENSRNOG00000033059	0.552831	0.898634	-0.114661	Galnt6	100361647
ENSRNOG00000022720	0.0683599	0.457019	-0.140701	Usp37	100361658
ENSRNOG00000049856	0.562134	0.901064	-0.0793602	Zfp617	100361660
ENSRNOG00000016932	0.344683	0.816622	0.106525	Simc1	100361684
ENSRNOG00000058590	0.070842	0.463567	0.767662	AABR07034739.3	100361706
ENSRNOG00000021680	0.281046	0.770203	-0.102439	Setdb2	100361710
ENSRNOG00000002196	0.472565	0.874098	-0.0719624	Ociad2	100361733
ENSRNOG00000051310	0.863233	0.978302	0.0356694	AABR07039345.1	100361756
ENSRNOG00000008365	0.727302	0.950088	0.0612776	Hoxb2	100361765
ENSRNOG00000016910	0.0612043	0.436617	0.238997	Ralgps1	100361774
ENSRNOG00000017146	0.611214	0.917144	0.0478075	Nfatc1	100361818
ENSRNOG00000013046	0.0381229	0.347722	-0.347203	Tram2	100361830
ENSRNOG00000029512	0.719968	0.947707	0.0279687	LOC100361854	100361854
ENSRNOG00000057056	0.804565	0.967429	0.0156987	Rab5a	100361891
ENSRNOG00000033038	0.901556	0.981745	0.0274443	Chchd4	100361898
ENSRNOG00000052604	0.654782	0.930833	0.0333702	LOC100361907	100361907
ENSRNOG00000056651	0.414639	0.854691	0.103503	LOC103690068	100361913
ENSRNOG00000005535	0.70002	0.943708	0.157798	Ikzf4	100361923
ENSRNOG00000020700	0.330224	0.806595	0.107009	Rnaseh2c	100361939
ENSRNOG00000039249	0.978925	0.997573	-0.00338655	AABR07035539.1	100361974
ENSRNOG00000025810	0.400573	0.848394	-0.0803833	Grcc10	100362005
ENSRNOG00000042449	0.312382	0.793345	0.0719004	Cdc42se2	100362023
ENSRNOG00000032825	0.560918	0.900649	0.0852098	LOC100362027	100362027
ENSRNOG00000050650	0.243217	0.742941	0.187647	Ttc16	100362059
ENSRNOG00000031478	0.00963598	0.157366	1.01434	Zfp663	100362089
ENSRNOG00000054557	0.362414	0.830023	0.0658478	Lsm14b	100362102
ENSRNOG00000030481	0.39425	0.845338	0.304885	LOC100362110	100362110
ENSRNOG00000030069	0.0401017	0.35672	-1.69474	Faim	100362113
ENSRNOG00000046305	0.728074	0.950088	0.0672141	LOC103690114	100362119
ENSRNOG00000014071	0.0218697	0.25991	-0.194071	Ddb2	100362121
ENSRNOG00000016545	0.892111	0.981476	-0.0151396	Ift140	100362124
ENSRNOG00000029627	0.688483	0.941329	0.0316667	LOC100359951	100362149
ENSRNOG00000014811	0.570528	0.904286	-0.0359605	Cyhr1	100362155
ENSRNOG00000042504	0.198214	0.699762	-0.164836	Zfp964	100362170
ENSRNOG00000059415	0.326704	0.803161	0.198256	LOC100362172	100362172
ENSRNOG00000059319	0.678599	0.939466	0.0387595	AABR07028013.1	100362197
ENSRNOG00000017557	4.09204e-06	0.000547301	-0.826159	LOC100362216	100362216
ENSRNOG00000019528	0.545247	0.896931	-0.0556349	Plekhg6	100362241
ENSRNOG00000016306	0.893545	0.981512	-0.0179274	Adgrv1	100362255
ENSRNOG00000016618	0.734783	0.952249	0.108329	Tmem52	100362283
ENSRNOG00000024677	0.370751	0.835155	-0.15244	Arhgap33	100362311
ENSRNOG00000024930	0.490199	0.880088	0.0447455	Smim19	100362321
ENSRNOG00000010369	0.397125	0.846377	-0.0580471	Dhx29	100362324
ENSRNOG00000004843	0.828593	0.97141	0.0394821	Pole3	100362333
ENSRNOG00000050554	0.76529	0.959849	-0.038186	LOC100362342	100362342
ENSRNOG00000004685	0.0736315	0.472283	-0.134089	Mta3	100362346
ENSRNOG00000007758	0.37872	0.838021	-0.492638	LOC100362350	100362350
ENSRNOG00000028690	0.595459	0.911694	0.0579431	LOC100362366	100362366
ENSRNOG00000006283	0.219636	0.719928	0.0908809	LOC100359922	100362400
ENSRNOG00000049515	0.571785	0.904631	0.31859	Obp1f	100362409
ENSRNOG00000019811	0.179771	0.678771	0.0853126	LOC100362432	100362432
ENSRNOG00000001893	0.303852	0.786453	0.0827013	LOC100362453	100362453
ENSRNOG00000023577	0.209775	0.711805	-0.0820643	Gigyf2	100362458
ENSRNOG00000024266	0.175766	0.673724	0.0922309	Haus5	100362495
ENSRNOG00000025619	0.0528381	0.407417	0.150277	Ap1g2	100362547
ENSRNOG00000014291	0.832037	0.97242	-0.0134289	Elp3	100362548
ENSRNOG00000012017	0.377046	0.837614	0.102158	Otulin	100362554
ENSRNOG00000052310	0.560878	0.900649	0.151475	Pkd1l3	100362565
ENSRNOG00000003285	0.595728	0.91172	-0.0536408	Mpv17l	100362572
ENSRNOG00000053805	0.00511236	0.103484	-0.914564	Akain1	100362606
ENSRNOG00000061499	0.518657	0.888438	0.0409017	Kmt2d	100362634
ENSRNOG00000003201	0.313482	0.794735	0.0666538	Rps4x	100362640
ENSRNOG00000014834	0.803673	0.967314	0.0224613	Epc1	100362678
ENSRNOG00000029627	0.688483	0.941329	0.0316667	LOC100359951	100362684
ENSRNOG00000046489	0.571429	0.904631	0.150476	LOC100362690	100362690
ENSRNOG00000016728	0.824558	0.970016	-0.0359995	Tiam2	100362710
ENSRNOG00000003742	0.697719	0.943708	-0.0568991	Cdkl5	100362725
ENSRNOG00000047276	0.739569	0.953854	-0.0359956	AABR07044711.1	100362738
ENSRNOG00000001043	0.0902535	0.516028	0.134613	Ddx55	100362764
ENSRNOG00000024616	0.129063	0.600147	0.276355	C12H7orf61	100362783
ENSRNOG00000013469	0.760602	0.959113	-0.0194819	Txndc5	100362805
ENSRNOG00000000885	0.747307	0.955225	0.0903322	Auts2	100362819
ENSRNOG00000027694	0.571825	0.904631	0.229617	AABR07050545.1	100362830
ENSRNOG00000024450	0.055415	0.416392	-0.141838	Poc1b	100362836
ENSRNOG00000031099	0.258777	0.754093	-0.218816	Tmprss12	100362912
ENSRNOG00000053247	0.569758	0.903889	0.0474851	Snx21	100362940
ENSRNOG00000047506	0.743253	0.954388	0.0229112	LOC100362980	100362980
ENSRNOG00000034226	0.202976	0.704046	-0.294987	LOC100362981	100362981
ENSRNOG00000004239	0.47449	0.874749	0.222714	LOC100362999	100362999
ENSRNOG00000051442	0.185579	0.688037	0.135159	Zfp11	100363065
ENSRNOG00000020832	0.724134	0.949535	0.0539851	C2cd4d	100363111
ENSRNOG00000033429	0.233034	0.7336	0.255997	LOC100363112	100363112
ENSRNOG00000052273	0.395324	0.845426	0.0630828	LOC100363116	100363116
ENSRNOG00000018434	0.307588	0.789576	-0.129252	Stab1	100363145
ENSRNOG00000015788	0.54697	0.897313	-0.106747	Adora3	100363178
ENSRNOG00000038299	0.226002	0.72665	-0.235058	LOC100363193	100363193
ENSRNOG00000020179	0.308635	0.790847	-0.0708074	Nt5c2	100363253
ENSRNOG00000049067	0.223476	0.72275	-0.204683	Igip	100363266
ENSRNOG00000026646	0.946051	0.99121	-0.00540122	Ndufs5	100363268
ENSRNOG00000012991	0.337673	0.811103	-0.167011	Adgra2	100363275
ENSRNOG00000003956	0.610611	0.917144	-0.0964491	Arhgap6	100363276
ENSRNOG00000010657	0.146792	0.634935	0.323522	LOC100363289	100363289
ENSRNOG00000018775	0.00478422	0.0992686	0.340135	Cystm1	100363310
ENSRNOG00000027847	0.970541	0.995742	-0.00768235	Nxpe2	100363350
ENSRNOG00000021026	0.765249	0.959849	0.0235571	Zfp687	100363361
ENSRNOG00000057227	0.630914	0.922175	-0.0542512	LOC100363372	100363372
ENSRNOG00000011279	0.888502	0.981275	0.0173662	Cmc2	100363376
ENSRNOG00000046629	0.394009	0.845338	0.220183	AABR07048419.2	100363405
ENSRNOG00000052141	0.543002	0.89609	-0.0638066	Rps10	100363439
ENSRNOG00000031579	0.493132	0.881289	-0.19692	LOC100363469	100363469
ENSRNOG00000000641	6.29935e-12	9.015e-09	0.622283	Nrbf2	100363472
ENSRNOG00000032885	0.829709	0.97215	0.0228055	LOC100363502	100363502
ENSRNOG00000025388	0.914681	0.983816	0.0100651	Mrpl33	100363539
ENSRNOG00000011119	0.445001	0.86716	0.0859922	Spin1	100363675
ENSRNOG00000050510	0.637359	0.92367	-0.0297392	Rab1b	100363782
ENSRNOG00000055111	0.0587957	0.427422	0.409097	AABR07000658.2	100364016
ENSRNOG00000011329	0.147481	0.636017	0.156833	Pkm	100364062
ENSRNOG00000046469	0.0990584	0.54046	-0.40218	Zfp300	100364132
ENSRNOG00000057589	0.692197	0.941804	-0.0269825	Rnf11l1	100364162
ENSRNOG00000049128	0.153249	0.646448	-0.207912	Nktr	100364165
ENSRNOG00000012088	0.993317	0.999472	0.00356845	LOC100364265	100364265
ENSRNOG00000046533	0.759853	0.958676	-0.0440257	AABR07043421.1	100364335
ENSRNOG00000025648	0.28516	0.772476	0.227615	Dhrs7l1	100364391
ENSRNOG00000042499	0.628948	0.921293	0.0582813	LOC100364435	100364435
ENSRNOG00000028449	0.0106489	0.168081	2.07247	Rpl9	100364457
ENSRNOG00000048951	0.776268	0.960582	0.10816	LOC100364500	100364500
ENSRNOG00000050067	0.0427678	0.369805	-0.279761	AABR07026058.1	100364509
ENSRNOG00000054294	0.395224	0.845426	-0.0682923	Rprd2	100364568
ENSRNOG00000021198	0.997905	0.999594	0.000218387	Hist1h2bq	100364835
ENSRNOG00000048849	0.946679	0.991484	0.0097595	Pdss1	100364990
ENSRNOG00000043023	0.89187	0.981476	-0.0189332	Msmp	100365008
ENSRNOG00000021198	0.997905	0.999594	0.000218387	Hist1h2bq	100365043
ENSRNOG00000060288	0.443834	0.867063	0.0663884	LOC100365062	100365062
ENSRNOG00000036571	0.297345	0.779503	0.11105	Ces2c	100365112
ENSRNOG00000050806	0.161836	0.657184	-0.18459	Spty2d1	100365259
ENSRNOG00000059492	0.143029	0.626218	0.140959	LOC100365363	100365363
ENSRNOG00000047598	0.165641	0.661251	-0.211888	Ctdsp2	100365370
ENSRNOG00000046172	0.728512	0.950088	0.0262082	Sf3b6	100365504
ENSRNOG00000049378	0.547448	0.897313	-0.0602796	AABR07062583.1	100365679
ENSRNOG00000011771	0.0402342	0.357189	0.402242	Ptp4a1	100365697
ENSRNOG00000046428	0.169312	0.66658	0.318501	Lrrc75b	100365744
ENSRNOG00000014465	0.0830874	0.49925	-0.210983	Oca2	100365773
ENSRNOG00000037428	0.711297	0.946357	0.0496615	Zfp605	100365779
ENSRNOG00000045885	0.540518	0.89527	0.117019	LOC100365810	100365810
ENSRNOG00000048109	0.711503	0.946357	0.0863164	LOC100365839	100365839
ENSRNOG00000030247	0.0520341	0.404048	0.49474	Eif4ebp3	100365872
ENSRNOG00000052134	0.0525447	0.406168	0.166657	Pigy	100365921
ENSRNOG00000000414	0.345009	0.816752	0.175204	Cep85l	100365935
ENSRNOG00000029651	0.365838	0.832045	0.160412	LOC100365958	100365958
ENSRNOG00000008794	0.738432	0.953594	-0.0226982	Ube2e1	100366017
ENSRNOG00000045913	0.64144	0.925371	-0.0614962	Prdm16	100366024
ENSRNOG00000049446	0.177879	0.675593	-0.250206	LOC100366030	100366030
ENSRNOG00000048878	0.299258	0.781672	-0.0929275	Smim24	100366121
ENSRNOG00000050932	0.465465	0.871472	0.0711764	Pfdn4	100366237
ENSRNOG00000030247	0.0520341	0.404048	0.49474	Eif4ebp3	100529260
ENSRNOG00000048101	0.64999	0.92887	0.0539051	Zfp397	100909408
ENSRNOG00000046159	0.509346	0.886259	0.0433643	Gns	100909505
ENSRNOG00000059572	0.288387	0.775096	-0.0701935	Tsen34l1	100909510
ENSRNOG00000048988	0.278909	0.76901	0.216956	Serpina10	100909524
ENSRNOG00000014992	0.704742	0.944817	-0.0241279	M6pr	100909548
ENSRNOG00000047854	0.451447	0.867871	0.315716	RT1-DMa	100909593
ENSRNOG00000008376	0.594665	0.911628	0.17989	LOC100909595	100909595
ENSRNOG00000060066	0.358435	0.826948	0.302961	LOC100911511	100909604
ENSRNOG00000042380	0.414799	0.854691	0.163221	Znf442	100909622
ENSRNOG00000049491	0.259842	0.754093	0.145393	RT1-DMb	100909630
ENSRNOG00000003160	0.37177	0.836049	-0.55367	LOC108348096	100909655
ENSRNOG00000014552	0.0544629	0.414364	0.293326	LOC100909657	100909657
ENSRNOG00000059843	0.587426	0.909459	-0.115957	LOC100909680	100909680
ENSRNOG00000039278	0.0212745	0.255856	0.155272	Mcart1	100909697
ENSRNOG00000011586	0.226558	0.727294	0.0755476	LOC100909712	100909712
ENSRNOG00000020598	0.00185761	0.0524344	0.394538	LOC100909725	100909725
ENSRNOG00000054140	0.130193	0.60161	0.123565	Myl6	100909726
ENSRNOG00000050146	0.191241	0.692349	-0.509436	LOC100909732	100909732
ENSRNOG00000009371	0.124226	0.592693	-0.643454	Abl1	100909750
ENSRNOG00000048973	0.257839	0.754093	0.101611	NEWGENE_1306399	100909771
ENSRNOG00000000787	0.490025	0.880088	-0.278603	AABR07044364.1	100909797
ENSRNOG00000046338	0.979792	0.997573	-0.00617059	LOC100909824	100909824
ENSRNOG00000047604	0.421637	0.85762	-0.120228	Kbtbd6	100909827
ENSRNOG00000017427	0.61036	0.917144	0.160257	LOC100909840	100909840
ENSRNOG00000059244	0.0718194	0.466337	0.113014	LOC100909849	100909849
ENSRNOG00000050240	0.488705	0.879797	0.549895	Mtf1	100909856
ENSRNOG00000014581	0.652384	0.930125	-0.0377294	Trappc2l	100909916
ENSRNOG00000046941	0.294124	0.77852	-0.336799	LOC100909964	100909964
ENSRNOG00000058484	0.0918376	0.521815	-0.14719	Anp32a	100909983
ENSRNOG00000036571	0.297345	0.779503	0.11105	Ces2c	100910040
ENSRNOG00000018885	0.604908	0.915217	0.0431572	LOC100910046	100910046
ENSRNOG00000061989	0.401228	0.848902	0.270052	Nkrf	100910054
ENSRNOG00000047369	0.388422	0.843107	-0.21225	LOC100910057	100910057
ENSRNOG00000045790	0.28762	0.774581	-0.29223	Fam50a	100910130
ENSRNOG00000001160	0.518958	0.888438	0.0423933	Triap1	100910137
ENSRNOG00000050374	0.587823	0.909476	-0.590444	LOC100910143	100910143
ENSRNOG00000036571	0.297345	0.779503	0.11105	Ces2c	100910144
ENSRNOG00000047977	5.58174e-05	0.00399047	1.0826	Tcim	100910163
ENSRNOG00000053979	0.967232	0.995044	0.00367345	Egf	100910178
ENSRNOG00000047618	0.233879	0.734239	0.431563	LOC103690050	100910196
ENSRNOG00000021198	0.997905	0.999594	0.000218387	Hist1h2bq	100910200
ENSRNOG00000040045	0.643234	0.926237	0.090045	Crnkl1	100910202
ENSRNOG00000000070	0.711928	0.946446	0.0277045	LOC100910207	100910207
ENSRNOG00000053115	0.288786	0.775096	0.227963	Zfp82	100910231
ENSRNOG00000018681	0.0969435	0.535836	-0.359805	Nes	100910255
ENSRNOG00000002217	0.576761	0.906003	0.0548588	Plac8	100910270
ENSRNOG00000049965	0.865841	0.978738	0.0328341	LOC100910275	100910275
ENSRNOG00000046308	0.258626	0.754093	-0.919012	LOC100910308	100910308
ENSRNOG00000049062	0.354102	0.822923	0.0822505	Trappc2b	100910318
ENSRNOG00000048199	0.576131	0.906003	0.0515776	Rps19l2	100910336
ENSRNOG00000047019	0.446963	0.867871	0.108455	Bbip1	100910342
ENSRNOG00000001073	0.30386	0.786453	-0.15152	RGD1563482	100910427
ENSRNOG00000048118	0.0753243	0.476554	-1.64235	LOC108348276	100910438
ENSRNOG00000050497	0.801731	0.967132	-0.0656977	Zfp7	100910444
ENSRNOG00000010412	0.732475	0.951281	0.0926857	Ccdc180	100910460
ENSRNOG00000030111	0.830028	0.97215	-0.047208	Cyp11b3	100910462
ENSRNOG00000050059	0.596027	0.911843	0.155192	AABR07035776.1	100910497
ENSRNOG00000003054	0.272549	0.76397	-0.259138	AABR07037009.1	100910506
ENSRNOG00000007489	0.749386	0.955665	-0.0313861	Zfp41	100910508
ENSRNOG00000050885	0.0571729	0.421305	-0.383119	LOC100910526	100910526
ENSRNOG00000023407	0.96698	0.995044	0.00411592	LOC100910528	100910528
ENSRNOG00000001387	0.681599	0.939491	0.0297364	LOC100910540	100910540
ENSRNOG00000033583	0.727245	0.950088	-0.0385024	LOC100910577	100910577
ENSRNOG00000050881	0.0611717	0.436617	-0.647426	LOC100910581	100910581
ENSRNOG00000049192	0.029418	0.304631	1.59157	Hmgn5	100910616
ENSRNOG00000024425	0.718849	0.947412	-0.0861571	LOC100910636	100910636
ENSRNOG00000002824	0.321154	0.80013	0.139576	Rlim	100910646
ENSRNOG00000046526	0.426381	0.859845	-0.125189	LOC100911489	100910668
ENSRNOG00000033017	0.804537	0.967429	-0.0712007	LOC100910669	100910669
ENSRNOG00000052664	0.952111	0.992651	0.00378409	Tnks2	100910717
ENSRNOG00000030522	0.192917	0.693489	-0.203691	LOC500331	100910725
ENSRNOG00000001747	0.763058	0.959849	0.0194255	LOC100910732	100910732
ENSRNOG00000037744	0.54853	0.897313	-0.584791	Oas1i	100910735
ENSRNOG00000018860	0.151717	0.643327	0.1024	Mtg1	100910751
ENSRNOG00000025025	0.919181	0.985279	-0.00665988	Dnttip2	100910753
ENSRNOG00000059663	0.987656	0.998882	0.00233915	LOC100910755	100910755
ENSRNOG00000006033	0.431049	0.862206	-0.0951742	LOC100910790	100910790
ENSRNOG00000059510	0.676185	0.939287	0.177328	AABR07027870.1	100910792
ENSRNOG00000048193	0.0477927	0.389943	-0.151391	Hnrnph3	100910795
ENSRNOG00000031689	0.279366	0.769048	0.201363	Trim15	100910806
ENSRNOG00000028899	0.601989	0.914017	-0.0623733	LOC100910807	100910807
ENSRNOG00000055466	0.629247	0.921293	0.0304265	Derl2	100910823
ENSRNOG00000047507	0.030413	0.308511	-0.28371	LOC100910829	100910829
ENSRNOG00000024641	0.423149	0.858339	-0.24736	LOC100910838	100910838
ENSRNOG00000021960	0.548216	0.897313	-0.0477365	AC109958.1	100910850
ENSRNOG00000006114	0.825558	0.970636	0.0346465	Cfap69	100910867
ENSRNOG00000054063	0.657905	0.932206	-0.051775	Naa80	100910872
ENSRNOG00000027368	0.00521402	0.104851	0.290544	Ubald1	100910875
ENSRNOG00000032560	0.256998	0.754093	0.228316	Cyp3a23/3a1	100910877
ENSRNOG00000049814	0.157735	0.652076	-0.518506	LOC100910882	100910882
ENSRNOG00000008249	0.324369	0.801589	-0.200875	Brms1l	100910898
ENSRNOG00000014125	0.332141	0.808378	-0.136215	Evi2b	100910940
ENSRNOG00000045555	0.541548	0.895479	-0.0483438	LOC100910944	100910944
ENSRNOG00000019542	0.864974	0.978471	-0.119418	MGC108823	100910979
ENSRNOG00000046990	0.0284869	0.298445	2.19174	Rbm12	100910990
ENSRNOG00000048933	0.638246	0.923754	0.103241	LOC691918	100911033
ENSRNOG00000045686	0.703048	0.944544	0.0248911	Nfs1	100911034
ENSRNOG00000042975	0.692532	0.941804	0.116311	Tmem45a	100911041
ENSRNOG00000050964	0.749648	0.955665	-0.0357216	LOC100911068	100911068
ENSRNOG00000058050	0.499326	0.883553	0.0443044	Bclaf1	100911069
ENSRNOG00000061813	0.261979	0.755504	-0.620686	Ly6c	100911104
ENSRNOG00000019566	0.0781478	0.486038	-0.862007	LOC100911109	100911109
ENSRNOG00000004252	0.130019	0.601558	0.0959188	LOC108348062	100911110
ENSRNOG00000019417	0.439766	0.865114	0.0845474	Hsd3b5	100911116
ENSRNOG00000025156	0.406013	0.849341	0.0616827	Timm17b	100911130
ENSRNOG00000056363	0.467529	0.872638	0.253363	Ccdc110	100911140
ENSRNOG00000010528	0.00131614	0.0401344	0.31027	LOC100911166	100911166
ENSRNOG00000047565	0.53449	0.893087	0.0463862	Echs1	100911186
ENSRNOG00000028628	0.958258	0.994134	0.00397653	LOC100911196	100911196
ENSRNOG00000053873	0.827647	0.971119	-0.0372196	LOC100911215	100911215
ENSRNOG00000053037	0.939086	0.990148	0.0527048	AABR07024139.1	100911216
ENSRNOG00000046455	0.602373	0.914017	0.114522	LOC100911224	100911224
ENSRNOG00000047000	0.617881	0.919695	0.110197	Fuom	100911225
ENSRNOG00000007053	0.143505	0.627254	0.13049	Med7	100911235
ENSRNOG00000049229	0.926034	0.986781	0.00713523	Pomp	100911238
ENSRNOG00000001868	0.0575294	0.422857	-0.121395	LOC100911248	100911248
ENSRNOG00000049104	0.406515	0.849787	-0.10331	LOC100911256	100911256
ENSRNOG00000048226	0.172011	0.670931	-0.0853275	Hmgn1	100911295
ENSRNOG00000048668	0.129633	0.600936	0.204463	LOC100911305	100911305
ENSRNOG00000050108	0.749451	0.955665	0.08624	LOC100911319	100911319
ENSRNOG00000050600	0.887631	0.980918	0.0288828	Zfp872	100911320
ENSRNOG00000027006	0.194317	0.694705	0.84969	LOC100911361	100911361
ENSRNOG00000045747	0.0976725	0.537364	-0.17087	Capns1	100911363
ENSRNOG00000045795	0.00136762	0.0411176	0.284504	LOC100911365	100911365
ENSRNOG00000060344	0.975379	0.99647	0.00297735	AABR07073045.1	100911371
ENSRNOG00000007663	0.391447	0.844373	0.070404	LOC100911372	100911372
ENSRNOG00000058670	0.0993508	0.541435	-0.560439	LOC100911383	100911383
ENSRNOG00000018448	0.0047862	0.0992686	0.860594	Cend1	100911402
ENSRNOG00000045611	0.00342837	0.0790071	0.568934	Ms4a4a	100911403
ENSRNOG00000016000	0.655489	0.930833	0.0272365	Atp5pb	100911417
ENSRNOG00000051591	0.672808	0.937907	0.262477	LOC100911422	100911422
ENSRNOG00000018450	0.0138743	0.196394	0.401154	Slc25a22	100911440
ENSRNOG00000046022	0.26273	0.755504	0.6234	Wdr77	100911453
ENSRNOG00000047911	0.187398	0.689652	-0.823395	Miip	100911456
ENSRNOG00000052004	0.35259	0.821776	0.0771359	Txnl4a	100911462
ENSRNOG00000020602	0.941786	0.990148	-0.00519896	Ndufa13	100911483
ENSRNOG00000000156	0.959134	0.994217	0.00677156	LOC100911486	100911486
ENSRNOG00000046526	0.426381	0.859845	-0.125189	LOC100911489	100911489
ENSRNOG00000060066	0.358435	0.826948	0.302961	LOC100911511	100911511
ENSRNOG00000050669	0.937884	0.989754	0.0192312	LOC100911515	100911515
ENSRNOG00000051286	0.790641	0.964295	-0.0560864	LOC100911516	100911516
ENSRNOG00000049179	0.995459	0.999594	-0.000630622	LOC100911519	100911519
ENSRNOG00000047113	0.544479	0.896763	0.591541	Spsb2	100911548
ENSRNOG00000045991	0.839273	0.97242	0.0538025	LOC100911558	100911558
ENSRNOG00000046779	0.853203	0.976688	0.0237019	LOC100911562	100911562
ENSRNOG00000002116	0.922244	0.986342	0.0105111	Rplp2	100911575
ENSRNOG00000050800	0.820031	0.96955	0.0235655	LOC100911576	100911576
ENSRNOG00000045949	0.892916	0.981512	-0.00880431	Faah	100911581
ENSRNOG00000004860	0.953834	0.993401	-0.070622	Myh9	100911597
ENSRNOG00000047551	0.561324	0.900649	0.536339	LOC100911615	100911615
ENSRNOG00000017187	0.00295824	0.0713965	0.345972	Prmt6	100911617
ENSRNOG00000047104	0.0782566	0.486081	-1.62177	Hells	100911660
ENSRNOG00000018456	0.0430294	0.369919	0.12583	LOC100911664	100911664
ENSRNOG00000049575	0.0203634	0.248229	-0.239393	Atn1	100911672
ENSRNOG00000005408	0.685441	0.940404	0.0567461	Natd1	100911674
ENSRNOG00000036864	0.123331	0.591486	0.614389	Actl10	100911682
ENSRNOG00000046271	0.989205	0.999328	-0.000850402	Gspt1	100911685
ENSRNOG00000050158	0.991095	0.999328	0.00377141	LOC100911692	100911692
ENSRNOG00000050660	0.0614067	0.437339	-1.82953	LOC100911713	100911713
ENSRNOG00000050201	0.0365877	0.339962	0.261757	Slc29a2	100911721
ENSRNOG00000020656	0.284975	0.77231	-0.220794	Pfkfb4	100911725
ENSRNOG00000019215	0.899536	0.981745	0.0583502	LOC100911730	100911730
ENSRNOG00000047790	0.69716	0.943635	0.136504	LOC108348055	100911746
ENSRNOG00000049324	0.846099	0.974843	0.0353918	Tspan4	100911766
ENSRNOG00000055809	0.531759	0.891877	-0.457109	Epb41l1	100911769
ENSRNOG00000050223	0.943938	0.990747	-0.0308202	Rin1	100911794
ENSRNOG00000015788	0.54697	0.897313	-0.106747	Adora3	100911796
ENSRNOG00000046663	0.460469	0.870419	-0.139878	Fcgr2a	100911825
ENSRNOG00000047132	0.451894	0.867871	-0.0809504	Zfp182	100911831
ENSRNOG00000049255	0.478608	0.877368	-0.525753	LOC100911837	100911837
ENSRNOG00000020117	0.69302	0.942053	0.0290685	LOC108348098	100911841
ENSRNOG00000018774	0.464073	0.87134	0.0659548	LOC100911847	100911847
ENSRNOG00000050305	0.372603	0.836049	-0.074099	LOC100911854	100911854
ENSRNOG00000019351	0.980691	0.997573	-0.0148513	Chid1	100911881
ENSRNOG00000020821	0.0189745	0.237364	1.38663	LOC108348122	100911911
ENSRNOG00000005059	0.257208	0.754093	-0.739989	LOC100911917	100911917
ENSRNOG00000049910	0.719115	0.947412	-0.0797145	LOC100360143	100911945
ENSRNOG00000018018	0.826164	0.970709	-0.0375229	Kcnip2	100911951
ENSRNOG00000004316	0.96517	0.995044	-0.0115708	Llph	100911956
ENSRNOG00000009151	0.32367	0.801589	0.146958	Mipol1	100911970
ENSRNOG00000050855	0.680438	0.939466	-0.169481	LOC100911994	100911994
ENSRNOG00000005247	0.906089	0.982304	0.00963317	LOC100912008	100912008
ENSRNOG00000004540	0.699476	0.943708	0.102323	Clec3b	100912012
ENSRNOG00000047150	0.908758	0.982929	0.0251	LOC100912026	100912026
ENSRNOG00000047045	0.0549072	0.415535	0.183316	LOC108348111	100912030
ENSRNOG00000034246	0.248355	0.746997	0.0992799	Rps27a	100912032
ENSRNOG00000050469	0.705328	0.944817	-0.116159	LOC100912034	100912034
ENSRNOG00000047187	0.572714	0.904631	0.0467546	Surf2	100912042
ENSRNOG00000057619	0.381905	0.83916	0.448867	LOC100912068	100912068
ENSRNOG00000001341	0.0171772	0.223084	0.312956	Zfp113	100912096
ENSRNOG00000013250	0.752303	0.956098	-0.198602	Pdcd5	100912106
ENSRNOG00000019206	0.172467	0.671438	0.295665	Nupr1	100912108
ENSRNOG00000005101	0.0838704	0.49925	-0.11245	Mia2	100912115
ENSRNOG00000016391	0.0933215	0.525797	-0.10827	Arid4b	100912163
ENSRNOG00000031022	0.686385	0.940767	0.0390226	LOC108348287	100912182
ENSRNOG00000046036	0.00493643	0.100922	0.521778	Itprip	100912218
ENSRNOG00000046449	0.268569	0.761086	-0.502352	Npy	100912228
ENSRNOG00000027002	0.609178	0.916714	-0.0780685	NEWGENE_1310139	100912235
ENSRNOG00000050193	0.316433	0.795835	0.17259	LOC100912262	100912262
ENSRNOG00000003176	0.582812	0.908477	0.0875245	Mixl1	100912275
ENSRNOG00000015447	0.00669518	0.122997	0.224323	Calcoco1	100912282
ENSRNOG00000018621	0.649172	0.92862	0.0450963	Leng9	100912286
ENSRNOG00000050910	0.506498	0.885691	0.0901679	LOC688583	100912369
ENSRNOG00000050287	0.0775991	0.484943	0.276048	LOC108348080	100912375
ENSRNOG00000048194	0.0976725	0.537364	-0.17087	LOC100912380	100912380
ENSRNOG00000045895	0.00490876	0.100788	-0.664416	Dcp2	100912393
ENSRNOG00000050275	0.495847	0.882636	-0.486903	LOC100912399	100912399
ENSRNOG00000047150	0.908758	0.982929	0.0251	LOC100912026	100912405
ENSRNOG00000030222	0.745808	0.955109	-0.0462336	Tcaf2	100912416
ENSRNOG00000030807	0.254033	0.753153	0.230833	LOC100912427	100912427
ENSRNOG00000046920	0.995835	0.999594	-0.00101467	NEWGENE_1359268	100912429
ENSRNOG00000048431	0.342006	0.815271	-0.170292	Nynrin	100912447
ENSRNOG00000050854	0.326434	0.802956	-0.795797	LOC108348101	100912455
ENSRNOG00000053260	0.684978	0.940308	0.191467	Lilrb3a	100912456
ENSRNOG00000025216	0.000767239	0.0284561	-0.32953	Alkbh6	100912458
ENSRNOG00000046950	0.693891	0.942599	0.135649	LOC100912481	100912481
ENSRNOG00000014865	0.706417	0.944888	-0.120837	LOC100912483	100912483
ENSRNOG00000045653	0.283251	0.771729	-1.03688	LOC100912498	100912498
ENSRNOG00000042897	0.857658	0.977464	-0.0267361	Nmrk2	100912521
ENSRNOG00000001748	0.0528685	0.407432	0.175174	Polr2h	100912534
ENSRNOG00000007956	0.0141069	0.19812	-0.261534	Styx	100912536
ENSRNOG00000047112	0.798633	0.966368	-0.0377172	LOC100912537	100912537
ENSRNOG00000050877	0.519403	0.888438	0.52583	LOC100912538	100912538
ENSRNOG00000050933	0.880053	0.980514	-0.0507962	LOC100912564	100912564
ENSRNOG00000050595	0.807059	0.967616	-0.0606231	Mup5	100912565
ENSRNOG00000021609	0.557473	0.899538	0.103344	RGD1563072	100912566
ENSRNOG00000049598	0.566939	0.902599	0.0672155	LOC100912571	100912571
ENSRNOG00000030689	0.105339	0.555638	0.394152	Ms4a6bl	100912573
ENSRNOG00000002412	0.257498	0.754093	-0.339224	Mapk7	100912585
ENSRNOG00000037426	0.154626	0.648359	0.119597	LOC100912590	100912590
ENSRNOG00000058498	0.647393	0.928062	0.264319	LOC100912596	100912596
ENSRNOG00000023387	0.628641	0.921293	0.0420025	LOC100912599	100912599
ENSRNOG00000046379	0.421985	0.857694	-0.508181	Srm	100912604
ENSRNOG00000025580	0.411966	0.853481	-0.0519718	LOC100912618	100912618
ENSRNOG00000049991	0.359089	0.827657	-0.183523	Mcpt8l3	100912724
ENSRNOG00000015386	0.890698	0.981476	-0.0214653	LOC100912849	100912849
ENSRNOG00000038449	0.00284408	0.0698141	0.296306	Tigd2	100912924
ENSRNOG00000037684	0.849789	0.975873	0.0406426	RGD1566159	100912937
ENSRNOG00000020125	0.0780826	0.485884	-0.434106	Cd79a	100913063
ENSRNOG00000042686	0.679155	0.939466	-0.0308994	Trim34	101241893
ENSRNOG00000039848	0.000219683	0.0114323	0.284915	Ak6	102238592
ENSRNOG00000023233	0.580528	0.907476	0.0868848	LOC102546648	102546648
ENSRNOG00000056435	0.678458	0.939466	-0.038602	Cmc4	102546764
ENSRNOG00000022426	0.508276	0.886259	-0.179713	LOC102546864	102546864
ENSRNOG00000061316	0.47744	0.877216	-0.124516	Ulbp1	102547056
ENSRNOG00000061899	0.883886	0.980514	-0.0272186	Mosmo	102547219
ENSRNOG00000052023	0.975034	0.99647	0.00917638	AABR07002885.1	102547241
ENSRNOG00000016462	0.662629	0.934366	0.0479179	LOC102547287	102547287
ENSRNOG00000015196	0.286426	0.772661	0.20425	LOC102547897	102547897
ENSRNOG00000009302	0.959055	0.994217	0.00554302	Zfp623	102547932
ENSRNOG00000009273	0.965557	0.995044	0.0078071	LOC259244	102548083
ENSRNOG00000022894	0.301827	0.784783	-0.0900839	Bivm	102548228
ENSRNOG00000057116	0.266014	0.758352	-0.0703449	LOC102548286	102548286
ENSRNOG00000010587	0.208543	0.709739	-0.0920592	Crnkl1	102548514
ENSRNOG00000049135	0.865563	0.978738	-0.0329638	LOC102548541	102548541
ENSRNOG00000045644	0.763624	0.959849	0.0776826	LOC684762	102548682
ENSRNOG00000042777	0.662281	0.934366	0.0677059	Zfp28	102548693
ENSRNOG00000055608	0.0478458	0.390155	0.38322	LOC102548695	102548695
ENSRNOG00000004361	0.281192	0.770317	-0.0675835	Parp10	102548778
ENSRNOG00000045644	0.763624	0.959849	0.0776826	LOC684762	102549173
ENSRNOG00000048949	0.000526999	0.0227165	-0.752261	LOC102549542	102549542
ENSRNOG00000020342	0.020496	0.249296	-0.281548	Samd11	102549710
ENSRNOG00000013459	0.0472205	0.389642	0.138631	Ints9	102549712
ENSRNOG00000057086	0.0254394	0.280172	-0.262982	Nat8f4	102549803
ENSRNOG00000049259	0.551048	0.89808	-0.0794844	LOC102549842	102549842
ENSRNOG00000052637	0.0767499	0.482112	0.220957	Samd1	102550189
ENSRNOG00000055525	0.744467	0.954922	0.0280429	Kmt2b	102550344
ENSRNOG00000047970	0.540126	0.89527	0.0553852	Lyrm4	102550385
ENSRNOG00000030870	0.303383	0.78629	-0.132507	LOC102550396	102550396
ENSRNOG00000024616	0.129063	0.600147	0.276355	C12H7orf61	102550456
ENSRNOG00000049090	0.321891	0.800171	-0.143618	LOC102550892	102550892
ENSRNOG00000051006	0.506415	0.885691	0.0732117	Ufsp1	102550903
ENSRNOG00000012141	0.961206	0.99429	-0.00675361	Xrcc3	102551085
ENSRNOG00000047145	0.925284	0.986781	0.0109437	LOC102551340	102551340
ENSRNOG00000029529	0.0681156	0.456311	0.202852	Eef1akmt4	102551435
ENSRNOG00000048864	0.00665151	0.122597	0.455419	LOC100125368	102551539
ENSRNOG00000019873	0.0103378	0.164933	0.174659	Eml3	102551660
ENSRNOG00000025970	0.440765	0.866216	-0.296546	AABR07068127.1	102551819
ENSRNOG00000007655	0.189573	0.6916	0.164136	Zfp174	102551846
ENSRNOG00000049489	0.0823835	0.496208	-0.507507	LOC102552166	102552166
ENSRNOG00000056036	0.127558	0.597799	0.180766	LOC103691005	102552284
ENSRNOG00000039455	0.442296	0.866971	-0.271387	Pcdhgb6	102552497
ENSRNOG00000052406	0.470333	0.873467	-0.0938901	LOC102552527	102552527
ENSRNOG00000021183	0.307475	0.789515	-0.406226	Rcor2l1	102552640
ENSRNOG00000039459	0.424683	0.859457	-0.265775	Pcdhgb4	102552705
ENSRNOG00000058372	0.179955	0.678771	-0.216109	Ac1576	102552783
ENSRNOG00000027022	0.997069	0.999594	0.000490231	AABR07043654.1	102552913
ENSRNOG00000003187	0.055823	0.416607	0.248955	Armcx5	102552920
ENSRNOG00000028116	0.516435	0.888321	0.134684	LOC102552988	102552988
ENSRNOG00000031113	0.127708	0.598244	-0.266881	Zscan22	102553002
ENSRNOG00000049740	0.270994	0.76332	0.789906	AABR07034273.1	102553099
ENSRNOG00000014212	0.241765	0.741408	-0.123669	Mettl21a	102553119
ENSRNOG00000042372	0.785826	0.963492	-0.0783686	LOC102553278	102553278
ENSRNOG00000053557	0.605457	0.915217	-0.0335237	LOC102553386	102553386
ENSRNOG00000045683	0.792134	0.964488	0.258395	LOC102553715	102553715
ENSRNOG00000029490	0.59424	0.911389	-0.0368963	Znf768	102553763
ENSRNOG00000045973	0.894475	0.981512	0.0602863	Gzmb	102553861
ENSRNOG00000031003	0.609009	0.91669	0.0522568	Zfp764	102553866
ENSRNOG00000046480	0.235397	0.735305	0.154101	Zfp764l1	102553962
ENSRNOG00000031202	0.0258179	0.281616	-0.158586	Trim30c	102554102
ENSRNOG00000049287	0.0818742	0.494806	1.70711	MGC94199	102554232
ENSRNOG00000018379	0.825585	0.970636	0.0258968	Zfp688	102554302
ENSRNOG00000006112	0.459184	0.870267	-0.132896	LOC102554315	102554315
ENSRNOG00000005780	0.949146	0.992177	0.00437525	Adamts13	102554393
ENSRNOG00000058180	0.945827	0.991118	-0.0259005	LOC102554748	102554748
ENSRNOG00000008067	0.862313	0.978302	-0.0382719	Rcor1	102554884
ENSRNOG00000050651	0.0122208	0.182154	0.636105	LOC102555083	102555083
ENSRNOG00000009878	0.548552	0.897313	0.0550969	Crtapl1	102555086
ENSRNOG00000050510	0.637359	0.92367	-0.0297392	Rab1b	102555167
ENSRNOG00000006796	0.087809	0.509751	0.138329	LOC102555183	102555183
ENSRNOG00000050729	0.00201203	0.055267	0.947479	LOC102555217	102555217
ENSRNOG00000030579	0.457202	0.869389	0.239127	AC126572.2	102555274
ENSRNOG00000020006	0.964621	0.995044	-0.0045951	Wdr90	102555298
ENSRNOG00000026569	0.90221	0.981745	0.010865	LOC102555377	102555377
ENSRNOG00000019542	0.864974	0.978471	-0.119418	MGC108823	102555392
ENSRNOG00000028993	0.37031	0.834971	1.58487	LOC102555453	102555453
ENSRNOG00000018747	0.891706	0.981476	-0.00953905	LOC102555457	102555457
ENSRNOG00000023431	0.0930461	0.525128	-0.179385	LOC102555635	102555635
ENSRNOG00000022971	0.621207	0.920582	0.0899207	AC115666.1	102555919
ENSRNOG00000021705	0.144454	0.629367	-0.172921	LOC102556092	102556092
ENSRNOG00000042990	0.778369	0.96157	-0.09046	AABR07021804.1	102556096
ENSRNOG00000029678	0.783115	0.962965	-0.0507895	Znf354b	102556119
ENSRNOG00000045933	0.0254394	0.280172	-0.262982	LOC102556148	102556148
ENSRNOG00000060052	0.360969	0.830023	0.108273	Tdrd15	102556253
ENSRNOG00000015428	0.378777	0.838021	0.0564988	Mff	102556337
ENSRNOG00000049911	0.0839182	0.49925	0.208084	LOC102556347	102556347
ENSRNOG00000033729	0.468756	0.873304	0.0822308	LOC102556967	102556967
ENSRNOG00000038101	0.35924	0.827872	0.168057	LOC102557319	102557319
ENSRNOG00000018711	0.0891841	0.514021	-0.223431	Ppcdc	103689921
ENSRNOG00000047951	0.19393	0.694065	-0.571073	LOC103689922	103689922
ENSRNOG00000047719	0.362526	0.830023	-0.51277	LOC103689927	103689927
ENSRNOG00000022202	0.77928	0.961816	-0.0186385	Trappc8	103689930
ENSRNOG00000003645	0.634651	0.923349	0.0304777	Hnrnpab	103689931
ENSRNOG00000052925	0.819185	0.96955	-0.0806402	NEWGENE_621351	103689932
ENSRNOG00000005505	0.483861	0.879281	0.0474102	Wbp11	103689936
ENSRNOG00000049397	0.572686	0.904631	0.169813	LOC103689941	103689941
ENSRNOG00000046222	0.476941	0.877032	-0.235143	Ceacam4	103689942
ENSRNOG00000002314	0.846983	0.975233	-0.0314208	LOC103689943	103689943
ENSRNOG00000009596	0.434992	0.86288	-0.649913	LOC103689945	103689945
ENSRNOG00000047158	0.255307	0.754017	0.0891434	Selenbp1	103689947
ENSRNOG00000046647	0.839008	0.97242	0.012771	Impad1	103689950
ENSRNOG00000048049	0.950946	0.992559	-0.0389064	LOC103689951	103689951
ENSRNOG00000049132	0.946664	0.991484	0.0466626	Map2k3	103689956
ENSRNOG00000025523	0.0411718	0.361731	-0.164361	Armh3	103689959
ENSRNOG00000048738	0.666223	0.936797	-0.0277957	Hdac6	103689963
ENSRNOG00000058793	0.945198	0.990747	0.00926642	Vma21	103689964
ENSRNOG00000000443	0.57746	0.906003	-0.0904797	LOC103689965	103689965
ENSRNOG00000009113	0.61663	0.919336	-0.0409945	Marcksl1	103689966
ENSRNOG00000010589	5.37475e-05	0.00388475	0.706664	Zfp622	103689968
ENSRNOG00000052721	0.10614	0.557347	-0.10889	Kdm6a	103689969
ENSRNOG00000047880	0.820497	0.969664	-0.0293272	LOC103689975	103689975
ENSRNOG00000009508	0.574131	0.904921	0.045454	Casp6	103689977
ENSRNOG00000024794	0.242903	0.742543	-0.150583	Senp5	103689978
ENSRNOG00000002407	0.429268	0.861423	-0.0793701	Pdxdc1	103689979
ENSRNOG00000052600	0.268909	0.761145	-0.0723718	Mboat7l1	103689982
ENSRNOG00000031367	0.312813	0.793595	0.0798854	Hprt1	103689983
ENSRNOG00000036598	0.48707	0.879797	-0.111738	Tbc1d12	103689984
ENSRNOG00000020616	0.994574	0.999594	0.000575693	Yif1b	103689986
ENSRNOG00000015502	0.897051	0.981745	0.042062	Mfsd14a	103689987
ENSRNOG00000055142	0.629865	0.92137	-0.0737445	Ect2l	103689991
ENSRNOG00000058909	0.17119	0.669134	0.142024	Rps9	103689992
ENSRNOG00000003713	0.379645	0.838336	0.716924	Pbsn	103689993
ENSRNOG00000046031	0.378419	0.838021	-0.352491	LOC103689996	103689996
ENSRNOG00000046051	0.625696	0.921206	-0.314768	LOC103689999	103689999
ENSRNOG00000020781	0.720951	0.948418	-0.292345	Tbcb	103690005
ENSRNOG00000022082	0.374539	0.836601	0.678283	LOC103690006	103690006
ENSRNOG00000012020	0.505628	0.885144	0.064575	Nsun4	103690007
ENSRNOG00000001847	0.491056	0.880198	0.0444317	Ccdc91	103690009
ENSRNOG00000026277	0.688457	0.941329	0.0513463	Zc3h6	103690012
ENSRNOG00000049622	0.112964	0.570437	0.128593	LOC103690013	103690013
ENSRNOG00000033146	0.553602	0.898865	0.205429	LOC103690015	103690015
ENSRNOG00000019082	0.334585	0.810347	0.311392	LOC103690016	103690016
ENSRNOG00000009300	0.714002	0.946446	-0.0264064	LOC103690017	103690017
ENSRNOG00000008513	0.455245	0.868437	0.446485	LOC103690019	103690019
ENSRNOG00000005906	0.147013	0.634937	0.883922	LOC103690020	103690020
ENSRNOG00000051382	0.238087	0.736588	-0.0835888	Ntan1	103690022
ENSRNOG00000052541	0.748975	0.955665	0.165185	LOC103690023	103690023
ENSRNOG00000010407	0.472648	0.874098	-0.0572649	LOC103690024	103690024
ENSRNOG00000050431	0.857137	0.977464	-0.0462546	Aspn	103690027
ENSRNOG00000010589	5.37475e-05	0.00388475	0.706664	Zfp622	103690028
ENSRNOG00000017067	0.807623	0.967616	0.140295	LOC108348136	103690034
ENSRNOG00000046937	0.286178	0.772587	-0.192109	Zfp74	103690038
ENSRNOG00000049964	0.130822	0.602187	0.903211	LOC103690044	103690044
ENSRNOG00000027002	0.609178	0.916714	-0.0780685	NEWGENE_1310139	103690045
ENSRNOG00000047618	0.233879	0.734239	0.431563	LOC103690050	103690050
ENSRNOG00000027171	0.137292	0.615779	1.56788	Ndst2	103690051
ENSRNOG00000020799	0.173574	0.671552	0.164676	LOC103690054	103690054
ENSRNOG00000050645	0.41463	0.854691	-0.067647	LOC103690067	103690067
ENSRNOG00000020628	0.299259	0.781672	-0.333327	LOC100361913	103690068
ENSRNOG00000059741	0.361421	0.830023	-0.241217	Tmc4	103690093
ENSRNOG00000001746	0.379173	0.838336	-0.0563849	Ncbp2	103690107
ENSRNOG00000047706	0.511903	0.886625	-0.522275	LOC103690108	103690108
ENSRNOG00000015322	0.590204	0.910277	0.088437	Zfp78	103690110
ENSRNOG00000061895	0.137464	0.616233	-0.775317	LOC690045	103690111
ENSRNOG00000020774	0.987666	0.998882	-0.0130792	LOC103690163	103690114
ENSRNOG00000039560	0.000937422	0.0318657	0.638542	LOC103690116	103690116
ENSRNOG00000024414	0.268198	0.760791	-0.0743818	Ate1	103690122
ENSRNOG00000059600	0.770046	0.960021	0.211412	Hoxa2	103690123
ENSRNOG00000061608	0.909307	0.982929	0.0520945	Hoxa3	103690130
ENSRNOG00000011304	0.264332	0.757276	0.35105	LOC103690131	103690131
ENSRNOG00000056962	0.0641944	0.445459	1.66656	Nat8b	103690139
ENSRNOG00000046617	0.364387	0.831566	0.212658	LOC103690149	103690149
ENSRNOG00000061733	0.395421	0.845426	-0.178335	LOC103690156	103690156
ENSRNOG00000045545	0.64342	0.926263	0.103293	Eid2b	103690162
ENSRNOG00000020774	0.987666	0.998882	-0.0130792	LOC103690163	103690163
ENSRNOG00000048357	0.329962	0.806537	-0.0863704	LOC103690164	103690164
ENSRNOG00000055496	0.00704969	0.125327	0.301094	LOC103690166	103690166
ENSRNOG00000031222	0.691976	0.941804	-0.173071	RGD1561327	103690171
ENSRNOG00000002276	0.587909	0.909476	-0.0504035	LOC103690175	103690175
ENSRNOG00000017837	0.989465	0.999328	-0.00130368	Znf48	103690203
ENSRNOG00000053541	0.386203	0.841901	-0.104546	Kansl2	103690317
ENSRNOG00000058697	0.32178	0.800171	0.539306	LOC103690319	103690319
ENSRNOG00000051867	0.124555	0.592785	-0.116451	Zfp600	103690343
ENSRNOG00000058841	0.473096	0.874107	0.0892089	Bag5l1	103690404
ENSRNOG00000051858	0.689397	0.941556	-0.117112	AC120727.1	103690796
ENSRNOG00000043348	0.500455	0.883895	0.0636198	LOC103693375	103690821
ENSRNOG00000032303	0.342037	0.815271	0.0699697	LOC108349682	103690996
ENSRNOG00000056036	0.127558	0.597799	0.180766	LOC103691005	103691005
ENSRNOG00000014791	0.807112	0.967616	-0.0243875	Peg3	103691034
ENSRNOG00000056212	0.0285371	0.298534	-0.366782	Flt3lg	103691134
ENSRNOG00000019884	0.20435	0.704226	-0.210255	LOC103691238	103691238
ENSRNOG00000000091	0.588984	0.909909	-0.107133	Smad9	103691556
ENSRNOG00000028382	0.668241	0.937104	-0.225985	Rfxapl1	103691557
ENSRNOG00000051964	0.0907813	0.518425	0.228738	LOC108348190	103691699
ENSRNOG00000057089	0.768783	0.960021	0.0699863	LOC103691744	103691744
ENSRNOG00000046745	0.252997	0.751423	0.205649	LOC691918	103691872
ENSRNOG00000059891	0.976484	0.99666	-0.00242407	NEWGENE_1308612	103691995
ENSRNOG00000042149	0.0770846	0.482397	-0.362104	Atp6v1fnb	103692087
ENSRNOG00000046361	0.951861	0.992636	-0.022887	LOC100911622	103692126
ENSRNOG00000009022	0.914761	0.983816	-0.0582463	Rtkn	103692165
ENSRNOG00000060514	0.271634	0.763945	0.429247	LOC103692166	103692166
ENSRNOG00000051433	0.00714334	0.126364	0.344559	LOC103692167	103692167
ENSRNOG00000052279	0.498397	0.883506	0.0539561	LOC103692169	103692169
ENSRNOG00000058785	0.576725	0.906003	-0.0845587	LOC103692170	103692170
ENSRNOG00000054176	0.519631	0.888438	0.0409431	LOC103692171	103692171
ENSRNOG00000061902	0.545266	0.896931	-0.45016	Wbp1	103692173
ENSRNOG00000025558	0.537353	0.894632	0.146733	Palm2	103692368
ENSRNOG00000040303	0.993364	0.999472	0.00111806	Cebpzos	103692531
ENSRNOG00000058973	0.390735	0.844373	0.0696855	Atad2b	103692579
ENSRNOG00000011398	0.0718606	0.466393	0.215901	LOC103692719	103692719
ENSRNOG00000043348	0.500455	0.883895	0.0636198	LOC103693375	103692785
ENSRNOG00000043348	0.500455	0.883895	0.0636198	LOC103693375	103692831
ENSRNOG00000051156	0.816131	0.969102	0.0604919	LOC103692939	103692939
ENSRNOG00000055738	0.622309	0.920598	-0.160454	LOC103692976	103692976
ENSRNOG00000054297	0.782419	0.962939	-0.0845925	Senp1	103692995
ENSRNOG00000049584	0.999178	0.999753	0.00028162	LOC103693129	103693129
ENSRNOG00000049330	0.973949	0.996367	0.00303277	NEWGENE_1308196	103693219
ENSRNOG00000061524	0.371513	0.835962	0.310235	AABR07068285.2	103693239
ENSRNOG00000048608	0.156567	0.650969	0.105834	LOC108348298	103693266
ENSRNOG00000043348	0.500455	0.883895	0.0636198	LOC103693375	103693375
ENSRNOG00000052096	0.193946	0.694065	0.101193	Cox11	103693419
ENSRNOG00000042869	0.499719	0.883553	0.0557679	Atp5md	103693430
ENSRNOG00000050347	0.060729	0.434547	0.326478	Ptges3l	103693432
ENSRNOG00000047517	0.525488	0.890498	0.0678233	Oxld1	103693495
ENSRNOG00000043107	0.710326	0.946338	0.206609	LOC103693563	103693563
ENSRNOG00000061814	0.328019	0.80429	0.0613118	Dgcr2	103693608
ENSRNOG00000025923	0.157435	0.652076	-0.13157	LOC103693776	103693776
ENSRNOG00000005130	0.555367	0.899024	0.0373547	LOC103693780	103693780
ENSRNOG00000019346	0.801272	0.967132	-0.0394559	LOC103693999	103693999
ENSRNOG00000019473	0.790784	0.964295	-0.0216471	NEWGENE_1582994	103694000
ENSRNOG00000043348	0.500455	0.883895	0.0636198	LOC103693375	103694169
ENSRNOG00000061132	0.796539	0.965549	0.0488101	LOC103694210	103694210
ENSRNOG00000038766	0.759112	0.958638	-0.0582159	LOC103694328	103694328
ENSRNOG00000000836	0.765588	0.959849	-0.0856232	Ltb	103694381
ENSRNOG00000043348	0.500455	0.883895	0.0636198	LOC103693375	103694404
ENSRNOG00000046062	0.68944	0.941556	-0.0274342	LOC103694506	103694506
ENSRNOG00000058664	0.336252	0.810385	-0.121516	Usp9y	103694559
ENSRNOG00000060629	0.522704	0.889899	0.517848	LOC103694855	103694855
ENSRNOG00000054582	0.996393	0.999594	-0.00195888	LOC103694857	103694857
ENSRNOG00000055765	0.913075	0.9837	0.0282235	Rasl10b	103694863
ENSRNOG00000061904	0.579569	0.907065	0.147538	LOC103694864	103694864
ENSRNOG00000054871	0.838523	0.97242	-0.0197753	LOC103694865	103694865
ENSRNOG00000052099	0.232236	0.732054	-0.0791209	LOC103694869	103694869
ENSRNOG00000053231	0.990225	0.999328	-0.00124714	LOC103694872	103694872
ENSRNOG00000054959	0.126296	0.59592	0.674134	Mmp11	103694874
ENSRNOG00000055498	0.17516	0.672943	0.293207	LOC103694875	103694875
ENSRNOG00000061740	0.0974157	0.53712	-0.160339	LOC103694876	103694876
ENSRNOG00000056076	0.140754	0.621113	0.187478	LOC103694877	103694877
ENSRNOG00000060114	0.712993	0.946446	0.0536814	LOC103694878	103694878
ENSRNOG00000052360	0.484447	0.879281	0.0764627	LOC103694879	103694879
ENSRNOG00000059348	0.21057	0.712119	0.114118	Ube2b	103694902
ENSRNOG00000056485	0.538748	0.894715	0.0461377	LOC103694903	103694903
ENSRNOG00000056701	0.886786	0.980806	-0.0128284	LOC103695118	103695118
ENSRNOG00000017893	0.222084	0.72275	0.221927	Baiap3	106146145
ENSRNOG00000050223	0.943938	0.990747	-0.0308202	Rin1	108348044
ENSRNOG00000049951	0.794535	0.965156	0.0877686	Tmem151a	108348045
ENSRNOG00000046663	0.460469	0.870419	-0.139878	Fcgr2a	108348047
ENSRNOG00000046414	0.688084	0.941329	-0.0423008	Vwa5a	108348048
ENSRNOG00000050713	0.804613	0.967429	-0.137534	LOC108348050	108348050
ENSRNOG00000014811	0.570528	0.904286	-0.0359605	Cyhr1	108348051
ENSRNOG00000050201	0.0365877	0.339962	0.261757	Slc29a2	108348052
ENSRNOG00000002462	0.609481	0.916797	-0.330545	B9d1	108348055
ENSRNOG00000020807	0.0661787	0.449707	0.998448	NEWGENE_1306714	108348056
ENSRNOG00000059891	0.976484	0.99666	-0.00242407	NEWGENE_1308612	108348058
ENSRNOG00000013484	0.349007	0.820407	0.0803893	Gsta1	108348061
ENSRNOG00000004252	0.130019	0.601558	0.0959188	LOC108348062	108348062
ENSRNOG00000046968	0.165598	0.661251	0.850545	Nol8	108348063
ENSRNOG00000027295	0.0906859	0.518086	0.259729	Aph1b	108348064
ENSRNOG00000047281	0.621412	0.920582	0.40552	LOC108348065	108348065
ENSRNOG00000001160	0.518958	0.888438	0.0423933	Triap1	108348066
ENSRNOG00000020197	0.144507	0.629367	-0.790629	LOC100911932	108348067
ENSRNOG00000047594	0.0309519	0.311938	0.197059	LOC108348069	108348069
ENSRNOG00000010218	0.39545	0.845426	0.0568546	Eif5	108348073
ENSRNOG00000012818	0.464306	0.871393	0.0803309	Ksr1	108348076
ENSRNOG00000055012	0.395835	0.845609	-0.0540995	LOC108348078	108348078
ENSRNOG00000045760	0.765519	0.959849	-0.0514449	Ebna1bp2	108348080
ENSRNOG00000049132	0.946664	0.991484	0.0466626	Map2k3	108348082
ENSRNOG00000020110	0.640819	0.925125	-0.034034	B4gat1	108348085
ENSRNOG00000005814	0.71119	0.946357	-0.0580516	NEWGENE_1582771	108348092
ENSRNOG00000036571	0.297345	0.779503	0.11105	Ces2c	108348093
ENSRNOG00000048973	0.257839	0.754093	0.101611	NEWGENE_1306399	108348094
ENSRNOG00000047786	0.307509	0.789515	0.51154	Ogn	108348095
ENSRNOG00000020117	0.69302	0.942053	0.0290685	LOC108348098	108348098
ENSRNOG00000001742	0.392469	0.844373	0.0982309	Clcn2	108348101
ENSRNOG00000047943	0.556878	0.899425	0.132252	LOC108348106	108348106
ENSRNOG00000045654	0.0550443	0.415966	1.75027	LOC108348108	108348108
ENSRNOG00000013250	0.752303	0.956098	-0.198602	Pdcd5	108348109
ENSRNOG00000047045	0.0549072	0.415535	0.183316	LOC108348111	108348111
ENSRNOG00000000461	0.736896	0.952901	0.0213238	LOC108348112	108348112
ENSRNOG00000047573	0.448235	0.867871	0.173906	LOC108348114	108348114
ENSRNOG00000037897	0.181008	0.678771	0.114273	Rps19l2	108348115
ENSRNOG00000055229	0.194552	0.695016	-0.773849	LOC108348118	108348118
ENSRNOG00000025864	0.871714	0.979736	-0.013584	LOC108348120	108348120
ENSRNOG00000002556	0.95615	0.993774	0.00406651	Tsr2	108348124
ENSRNOG00000020830	0.031002	0.312166	1.68767	LOC108348128	108348128
ENSRNOG00000054671	0.0225911	0.264568	1.33691	LOC108348129	108348129
ENSRNOG00000003872	0.417596	0.856683	-0.0747092	NEWGENE_620180	108348131
ENSRNOG00000017067	0.807623	0.967616	0.140295	LOC108348136	108348136
ENSRNOG00000046862	0.858912	0.977755	-0.0261019	LOC108348137	108348137
ENSRNOG00000051002	0.290011	0.776202	0.133607	LOC108348139	108348139
ENSRNOG00000032635	0.386403	0.84206	0.0580859	LOC100360117	108348142
ENSRNOG00000052226	0.659633	0.933176	0.039354	LOC108348144	108348144
ENSRNOG00000050695	0.605394	0.915217	-0.0670261	LOC108348145	108348145
ENSRNOG00000049743	0.112402	0.569754	0.308745	Gstm5	108348148
ENSRNOG00000001746	0.379173	0.838336	-0.0563849	Ncbp2	108348149
ENSRNOG00000050981	0.140317	0.621113	0.614468	LOC108348155	108348155
ENSRNOG00000014846	0.00158728	0.0460763	-0.215149	Anp32a	108348156
ENSRNOG00000001262	0.0419772	0.364746	0.763976	Spatc1l	108348157
ENSRNOG00000018426	0.549176	0.897313	-0.0626791	NEWGENE_2134	108348160
ENSRNOG00000046850	0.805628	0.967429	-0.0186254	Thpo	108348162
ENSRNOG00000059600	0.770046	0.960021	0.211412	Hoxa2	108348165
ENSRNOG00000045695	0.865874	0.978738	0.133632	NEWGENE_1559832	108348168
ENSRNOG00000046021	0.256196	0.754093	0.395411	LOC108348172	108348172
ENSRNOG00000048996	0.571693	0.904631	-0.107088	LOC108348173	108348173
ENSRNOG00000046439	0.351163	0.821488	-0.0696235	Vps37c	108348178
ENSRNOG00000002100	0.941254	0.990148	0.00467802	LOC108348180	108348180
ENSRNOG00000003176	0.582812	0.908477	0.0875245	Mixl1	108348182
ENSRNOG00000038540	0.181209	0.678771	0.543873	NEWGENE_2724	108348185
ENSRNOG00000004484	0.783672	0.962965	-0.0177585	Commd5	108348189
ENSRNOG00000051964	0.0907813	0.518425	0.228738	LOC108348190	108348190
ENSRNOG00000011119	0.445001	0.86716	0.0859922	Spin1	108348199
ENSRNOG00000058436	0.632591	0.922584	0.0741993	LOC108348215	108348215
ENSRNOG00000017857	0.867242	0.978738	0.0147061	LOC108348250	108348250
ENSRNOG00000060288	0.443834	0.867063	0.0663884	LOC100365062	108348260
ENSRNOG00000033680	4.18601e-06	0.000551178	1.21361	Cyp2b1	108348266
ENSRNOG00000048118	0.0753243	0.476554	-1.64235	LOC108348276	108348276
ENSRNOG00000031022	0.686385	0.940767	0.0390226	LOC108348287	108348287
ENSRNOG00000061608	0.909307	0.982929	0.0520945	Hoxa3	108348320
ENSRNOG00000054806	0.577302	0.906003	-0.253998	Cdkl3	108348323
ENSRNOG00000009718	0.402859	0.84896	0.0701248	Pex12	108348326
ENSRNOG00000042160	0.160902	0.656522	-0.111904	Tmem167b	108349010
ENSRNOG00000015936	0.995846	0.999594	0.000371436	LOC108349548	108349548
ENSRNOG00000031244	0.699516	0.943708	0.0252762	LOC108349606	108349606
ENSRNOG00000032303	0.342037	0.815271	0.0699697	LOC108349682	108349682
ENSRNOG00000028939	0.0632697	0.442141	-0.596481	Rps29	108350501
ENSRNOG00000005116	0.787956	0.963814	0.0238259	LOC108353446	108350502
ENSRNOG00000030963	0.428803	0.861095	0.054315	LOC108351137	108351137
ENSRNOG00000028939	0.0632697	0.442141	-0.596481	Rps29	108351482
ENSRNOG00000004461	0.596247	0.911926	0.104052	NEWGENE_6497122	108352059
ENSRNOG00000024616	0.129063	0.600147	0.276355	C12H7orf61	108352430
ENSRNOG00000004196	0.839707	0.97242	-0.020271	LOC108352650	108352650
ENSRNOG00000005116	0.787956	0.963814	0.0238259	LOC108353446	108353446
ENSRNOG00000031244	0.699516	0.943708	0.0252762	LOC108349606	108353795
ENSRNOG00000010392	0.506141	0.885691	-0.0728672	Nrg1	112400
ENSRNOG00000031364	0.0587972	0.427422	-0.120319	Kif1c	113886
ENSRNOG00000015763	0.395331	0.845426	0.335055	Nat8f3	113892
ENSRNOG00000003147	0.0259392	0.282119	-0.191217	Sqstm1	113894
ENSRNOG00000021125	0.0563701	0.418365	0.181618	Prdx5	113898
ENSRNOG00000015519	0.0375826	0.346296	0.361903	Ces1d	113902
ENSRNOG00000022392	0.775613	0.960582	-0.0178842	Hspb8	113906
ENSRNOG00000019082	0.334585	0.810347	0.311392	LOC103690016	113907
ENSRNOG00000006010	0.387797	0.842738	0.199615	Slc6a20	113918
ENSRNOG00000057180	0.980113	0.997573	-0.00639086	Gpx5	113919
ENSRNOG00000055257	0.466664	0.872176	0.0625802	Selenof	113922
ENSRNOG00000017106	0.0841913	0.499528	-0.108205	Csnk1a1	113927
ENSRNOG00000006126	0.687357	0.940926	-0.028068	Nup88	113929
ENSRNOG00000010935	0.744664	0.955004	0.0230285	Cpb2	113936
ENSRNOG00000054391	0.332533	0.808849	0.510184	Snurf	113938
ENSRNOG00000019838	0.627993	0.921293	0.0469226	Gmfg	113940
ENSRNOG00000002449	0.0677392	0.45549	-0.218089	Maged2	113947
ENSRNOG00000019020	0.216392	0.717702	0.104997	Bbs2	113948
ENSRNOG00000008816	0.678873	0.939466	0.0923728	Gpnmb	113955
ENSRNOG00000055295	0.494524	0.882404	0.0461165	Pecr	113956
ENSRNOG00000003797	0.297483	0.779723	0.0655088	Mrps7	113958
ENSRNOG00000047800	0.654366	0.930833	0.0570812	C5ar1	113959
ENSRNOG00000009675	0.607858	0.916529	-0.0324817	Cdc42bpb	113960
ENSRNOG00000055853	0.308059	0.790503	-0.0642341	Gorasp2	113961
ENSRNOG00000010697	0.67612	0.939287	-0.0294909	Hadh	113965
ENSRNOG00000001449	0.403231	0.84896	0.0660108	Pom121	113975
ENSRNOG00000019180	0.000580888	0.0241659	0.233092	Acsl4	113976
ENSRNOG00000010308	3.69987e-05	0.00289338	-0.332617	Nr2f2	113984
ENSRNOG00000031032	0.812518	0.968661	-0.0223776	Hmgn3	113990
ENSRNOG00000018740	0.220558	0.722194	0.0944561	Ugt1a6	113992
ENSRNOG00000057755	0.149509	0.639943	-0.181961	NEWGENE_1304700	114002
ENSRNOG00000020676	0.217621	0.71859	-0.148623	Ppp1r14a	114004
ENSRNOG00000040242	0.0570095	0.420974	-0.533711	Epm2a	114005
ENSRNOG00000012873	0.265237	0.757474	0.0698023	Gfm1	114017
ENSRNOG00000045760	0.765519	0.959849	-0.0514449	Ebna1bp2	114021
ENSRNOG00000003385	0.0337187	0.325092	0.163823	Glrx2	114022
ENSRNOG00000057623	0.930856	0.988568	-0.00554644	Copb1	114023
ENSRNOG00000014718	0.00317351	0.0751922	-0.295342	Acsl3	114024
ENSRNOG00000054962	0.484635	0.879281	0.0916553	Dao	114027
ENSRNOG00000052687	0.595308	0.911694	-0.0437341	Megf8	114029
ENSRNOG00000009311	0.0111207	0.172053	0.856621	Fstl3	114031
ENSRNOG00000020460	0.483664	0.879281	0.0518087	Banf1	114087
ENSRNOG00000019039	0.510148	0.886259	0.0679705	Inpp5e	114089
ENSRNOG00000009342	0.549824	0.897313	-0.179918	Fcnb	114091
ENSRNOG00000005903	0.646076	0.927474	0.0600296	St14	114093
ENSRNOG00000046120	0.00110104	0.03534	-2.65627	Uchl3	114094
ENSRNOG00000020392	0.447426	0.867871	-0.0499387	Stxbp3	114095
ENSRNOG00000010277	0.0306127	0.30983	0.142361	Idh3a	114096
ENSRNOG00000003244	0.980983	0.997573	-0.0190265	Ltc4s	114097
ENSRNOG00000008305	0.000182344	0.00984728	-0.260677	Sc5d	114100
ENSRNOG00000021265	0.840126	0.97249	-0.0257694	Cds2	114101
ENSRNOG00000012196	0.531121	0.89179	0.0838882	Asah2	114104
ENSRNOG00000012027	0.194958	0.695102	-0.322032	Bco1	114106
ENSRNOG00000051487	0.150992	0.643101	-0.204296	Kremen1	114107
ENSRNOG00000002511	0.40021	0.848254	-0.0912832	Flt4	114110
ENSRNOG00000011416	0.594778	0.911628	-0.0462245	Vegfc	114111
ENSRNOG00000020481	0.627289	0.921293	0.0568312	Pafah1b3	114113
ENSRNOG00000001813	0.92254	0.986441	0.00733755	Dnm1l	114114
ENSRNOG00000002841	0.093007	0.525128	-0.21362	Cdc42bpa	114116
ENSRNOG00000019570	0.629413	0.921299	0.0646776	Gng3	114117
ENSRNOG00000047080	0.704075	0.944685	-0.110644	Gng4	114118
ENSRNOG00000025040	0.130259	0.60161	-0.115055	Gng10	114119
ENSRNOG00000050231	0.275896	0.767027	-0.0831327	Gng12	114120
ENSRNOG00000011586	0.226558	0.727294	0.0755476	LOC100909712	114121
ENSRNOG00000006916	0.429118	0.861423	0.0705207	Sardh	114123
ENSRNOG00000002373	0.128276	0.59897	-0.0947687	Akap1	114124
ENSRNOG00000019338	0.681447	0.939466	0.13309	Dll3	114125
ENSRNOG00000053991	0.106265	0.557669	0.114752	P3h1	114200
ENSRNOG00000033653	0.150785	0.642855	0.176274	Mpp3	114202
ENSRNOG00000001425	0.926858	0.986924	-0.0133799	Sh2b2	114203
ENSRNOG00000000901	0.102422	0.548976	0.148106	Crcp	114205
ENSRNOG00000056462	0.850715	0.976231	0.0158973	Tmf1	114206
ENSRNOG00000020557	0.509535	0.886259	-0.110943	Ryr1	114207
ENSRNOG00000009899	0.875129	0.98012	0.0316972	Skil	114208
ENSRNOG00000018044	0.121616	0.587594	0.231023	Phyh	114209
ENSRNOG00000009207	0.615292	0.91885	-0.0484617	Spata2	114210
ENSRNOG00000037509	0.8347	0.97242	0.0225964	Chek2	114212
ENSRNOG00000013603	0.440681	0.866169	0.0607693	Dffa	114214
ENSRNOG00000055012	0.395835	0.845609	-0.0540995	LOC108348078	114217
ENSRNOG00000008831	0.920303	0.98537	0.0347582	Hcn2	114244
ENSRNOG00000020444	0.0210912	0.255144	-0.518915	Hcn3	114245
ENSRNOG00000014714	0.919764	0.985279	-0.0185754	Trpv6	114246
ENSRNOG00000057092	0.370172	0.834971	0.118228	Slfn4	114247
ENSRNOG00000016217	0.0317292	0.315112	0.17967	Gtpbp4	114300
ENSRNOG00000006844	0.356461	0.825188	-0.0609679	Dnajc14	114481
ENSRNOG00000004487	0.119218	0.582296	0.879406	Nek2	114482
ENSRNOG00000009258	0.237694	0.736287	-0.299703	Cdk6	114483
ENSRNOG00000005908	0.169768	0.666913	-0.0970297	Dmtf1	114485
ENSRNOG00000010957	0.584974	0.909342	-0.0630315	Braf	114486
ENSRNOG00000051905	0.728534	0.950088	-0.0598911	Wnt2	114487
ENSRNOG00000005387	0.00223199	0.0594823	0.329565	Rbm3	114488
ENSRNOG00000019400	0.312604	0.793595	-0.0709557	Dag1	114489
ENSRNOG00000056940	0.204415	0.704226	-0.121437	Cited2	114490
ENSRNOG00000046607	1.9516e-07	4.89144e-05	1.3821	Cited4	114491
ENSRNOG00000059640	0.763907	0.959849	-0.0845741	Ccl28	114492
ENSRNOG00000015423	0.161822	0.657184	0.363576	Ccna2	114494
ENSRNOG00000004437	0.389505	0.844193	-0.135481	Map2k6	114495
ENSRNOG00000042261	0.629226	0.921293	0.030826	Hdgf	114499
ENSRNOG00000013670	0.00735507	0.128993	-0.972962	Pax3	114502
ENSRNOG00000016299	0.418563	0.856814	0.119474	Klf4	114505
ENSRNOG00000010960	0.132717	0.605286	0.146377	Ankh	114506
ENSRNOG00000017637	0.633455	0.922966	-0.130116	Fbp2	114508
ENSRNOG00000002412	0.257498	0.754093	-0.339224	Mapk7	114509
ENSRNOG00000011280	0.00526309	0.10549	-0.352724	Mllt3	114510
ENSRNOG00000060329	0.806724	0.967616	-0.0373524	Emb	114511
ENSRNOG00000002778	0.676556	0.939287	0.0351082	Aatf	114512
ENSRNOG00000009161	0.624038	0.920957	-0.035401	Clasp2	114514
ENSRNOG00000013557	0.48975	0.880088	-0.0931345	Lancl1	114515
ENSRNOG00000001518	0.0235198	0.268267	-0.25225	Itga6	114517
ENSRNOG00000010938	0.124478	0.592693	0.385489	Slc7a10	114518
ENSRNOG00000011668	0.00570804	0.110838	0.403484	Nfil3	114519
ENSRNOG00000060335	0.121933	0.58793	-0.101753	Strn3	114520
ENSRNOG00000027124	0.608771	0.916623	0.0358388	Tdg	114521
ENSRNOG00000003947	0.997293	0.999594	0.000441065	Ntn1	114523
ENSRNOG00000006970	0.18183	0.679773	-0.269937	Ntn3	114524
ENSRNOG00000001480	0.216501	0.717702	-0.106577	Ncf1	114553
ENSRNOG00000014675	0.99078	0.999328	-0.00111741	Pi4k2a	114554
ENSRNOG00000033697	0.833268	0.97242	-0.0250805	Casp4	114555
ENSRNOG00000004476	0.259137	0.754093	-0.395896	Wif1	114557
ENSRNOG00000020513	0.511418	0.886582	0.0415899	Becn1	114558
ENSRNOG00000012934	0.526008	0.890498	0.0469195	Arhgef7	114559
ENSRNOG00000000665	0.222062	0.72275	-0.104697	Pitpnb	114561
ENSRNOG00000033426	0.531256	0.89179	0.0400291	Cdc37	114562
ENSRNOG00000019282	0.202394	0.703366	-0.0832771	Ubqln1	114590
ENSRNOG00000031485	0.364874	0.83195	-0.0571721	Dpp3	114591
ENSRNOG00000005659	0.365336	0.83195	0.0644794	Aurkb	114592
ENSRNOG00000005587	0.417335	0.856393	0.0532826	Suclg1	114597
ENSRNOG00000013137	0.37543	0.836601	0.11431	Clec4f	114598
ENSRNOG00000000841	0.0535536	0.411162	0.123689	Ddx39b	114612
ENSRNOG00000018822	0.578172	0.906706	-0.0563442	Slc5a5	114613
ENSRNOG00000005250	0.4933	0.881289	-0.110254	Abcg5	114628
ENSRNOG00000006878	0.113234	0.570864	0.80946	Slc26a3	114629
ENSRNOG00000001596	0.771771	0.96019	-0.0214885	Atp5mc3	114630
ENSRNOG00000011384	0.701829	0.944346	-0.0277241	Aimp1	114632
ENSRNOG00000014276	0.873417	0.979844	-0.0191561	Plce1	114633
ENSRNOG00000001351	0.595312	0.911694	-0.0338122	Trafd1	114635
ENSRNOG00000017354	0.678904	0.939466	-0.0269568	Zyx	114636
ENSRNOG00000051615	0.284595	0.771896	-0.085888	Hmgn2	114637
ENSRNOG00000045838	0.299034	0.781639	0.0946358	Hps1	114638
ENSRNOG00000015616	0.00682863	0.124191	0.385785	Rgs14	114705
ENSRNOG00000014936	0.432686	0.862539	0.0684623	Ifitm2	114709
ENSRNOG00000014365	0.108727	0.563563	-0.208251	Gne	114711
ENSRNOG00000011798	0.806086	0.967554	0.0173459	Mapre1	114764
ENSRNOG00000011678	0.889874	0.981476	0.0126179	Wbp4	114765
ENSRNOG00000012999	0.324487	0.801589	0.0629206	Phb2	114766
ENSRNOG00000015717	0.270757	0.763208	-0.191985	Ptpre	114767
ENSRNOG00000016339	0.00332669	0.0780476	0.275222	Uox	114768
ENSRNOG00000007719	0.718711	0.947412	-0.0237595	Ccnc	114839
ENSRNOG00000002163	0.589069	0.909909	0.0415555	Klf3	114845
ENSRNOG00000028746	0.871575	0.979736	0.0118634	Gsto1	114846
ENSRNOG00000000521	2.20339e-11	2.86661e-08	2.19654	Cdkn1a	114851
ENSRNOG00000003977	0.100289	0.54324	0.361767	Dusp1	114856
ENSRNOG00000006027	0.153205	0.646448	-0.108253	Eif2ak4	114859
ENSRNOG00000009712	0.173352	0.671552	-0.184888	Gale	114860
ENSRNOG00000002358	0.198415	0.699762	0.128314	Scpep1	114861
ENSRNOG00000013391	0.20357	0.704202	-0.119432	Sorbs2	114901
ENSRNOG00000012095	0.25576	0.754017	-0.244493	Pkia	114906
ENSRNOG00000051078	0.8351	0.97242	-0.0694801	Zfp37	115768
ENSRNOG00000015030	3.80596e-06	0.000523722	-0.368186	Tjp2	115769
ENSRNOG00000006663	0.000637404	0.0254092	1.3315	Usp2	115771
ENSRNOG00000052704	0.420417	0.857169	0.0527711	Atp6v0a2	116455
ENSRNOG00000012392	0.49715	0.883177	0.0469637	Dnajc2	116456
ENSRNOG00000058478	0.809449	0.967664	0.0224682	Mapk8ip1	116457
ENSRNOG00000019758	0.942533	0.990424	0.00489668	Ipo13	116458
ENSRNOG00000010248	0.156455	0.650969	0.513528	Serpini1	116459
ENSRNOG00000009875	0.550576	0.89808	0.659781	Akr1b7	116463
ENSRNOG00000018288	0.131429	0.60362	-0.139543	Ncoa6	116464
ENSRNOG00000012074	0.0303655	0.308511	0.136312	Ifngr1	116465
ENSRNOG00000016437	0.140415	0.621113	-0.108407	Tm4sf4	116467
ENSRNOG00000001457	0.0308673	0.311474	0.187212	Rfc2	116468
ENSRNOG00000029165	0.205713	0.705477	-0.419239	Stx1a	116470
ENSRNOG00000009956	0.369741	0.834567	0.0657605	Wnk1	116477
ENSRNOG00000023176	0.247048	0.74668	-0.0856789	Kidins220	116478
ENSRNOG00000004414	0.00986966	0.15996	-0.165013	F11r	116479
ENSRNOG00000005149	0.0559222	0.416607	-0.11977	Sacm1l	116482
ENSRNOG00000003743	0.964314	0.995044	0.00280304	Dars	116483
ENSRNOG00000012081	0.768034	0.960021	0.0245041	Txn1	116484
ENSRNOG00000004672	0.0030472	0.0728022	-0.190795	Sec14l2	116486
ENSRNOG00000012216	0.405158	0.849341	-0.0546821	Tgfbi	116487
ENSRNOG00000009594	0.26273	0.755504	0.184667	Snai1	116490
ENSRNOG00000009071	0.994527	0.999594	0.000447289	Gripap1	116493
ENSRNOG00000048186	0.894342	0.981512	0.0182794	F2rl3	116498
ENSRNOG00000001867	0.0283342	0.298374	0.138524	Snap29	116500
ENSRNOG00000002997	0.140298	0.621113	-0.1004	Slc9a3r2	116501
ENSRNOG00000000485	0.611181	0.917144	-0.0576352	Bak1	116502
ENSRNOG00000003226	0.621001	0.920582	-0.0311476	Mprip	116504
ENSRNOG00000019484	0.458118	0.869838	0.0949723	Slc6a9	116509
ENSRNOG00000010208	0.00667152	0.12272	0.340312	Timp1	116510
ENSRNOG00000009118	0.511898	0.886625	0.17329	Pou2f3	116544
ENSRNOG00000004595	0.331632	0.808082	-0.112541	Pou6f1	116545
ENSRNOG00000002440	0.601259	0.91365	-0.0404969	Ralb	116546
ENSRNOG00000011557	0.951282	0.992636	0.0215265	S100a8	116547
ENSRNOG00000012036	0.187348	0.689652	-0.165291	Pcsk5	116548
ENSRNOG00000005276	0.851281	0.976489	-0.0130004	Csnk2a1	116549
ENSRNOG00000019223	0.269118	0.761435	0.0792315	Atp5f1c	116550
ENSRNOG00000001517	0.530465	0.891752	-0.0415909	Pdk1	116551
ENSRNOG00000007763	0.833742	0.97242	0.0131357	Plod1	116552
ENSRNOG00000020155	0.69397	0.942616	-0.0444768	Mapk8	116554
ENSRNOG00000006541	0.777705	0.961035	-0.0301367	Nup107	116555
ENSRNOG00000017506	0.046704	0.388965	0.135473	Cltb	116561
ENSRNOG00000001709	0.426675	0.859845	0.0504593	Ap2m1	116563
ENSRNOG00000015991	0.21204	0.713498	0.181442	Npr2	116564
ENSRNOG00000009313	0.461453	0.870532	0.0461211	Lrpap1	116565
ENSRNOG00000047697	0.760338	0.958864	0.098523	Ggt1	116568
ENSRNOG00000001849	0.725981	0.949855	-0.0226082	Mapk1	116590
ENSRNOG00000046663	0.460469	0.870419	-0.139878	Fcgr2a	116591
ENSRNOG00000021103	0.102062	0.547658	-0.170366	Nrxn2	116595
ENSRNOG00000016378	0.0239296	0.27136	0.271078	Map3k8	116596
ENSRNOG00000006228	0.382437	0.839426	-0.0602853	Pdia4	116598
ENSRNOG00000011778	0.746572	0.955109	-0.0227938	Blvra	116599
ENSRNOG00000018378	0.0324562	0.319011	-0.444208	Cacnb2	116600
ENSRNOG00000014055	8.02774e-05	0.0051887	-0.263001	Nat1	116631
ENSRNOG00000049498	0.045353	0.381551	0.287815	Nat2	116632
ENSRNOG00000006559	0.892584	0.981512	0.00878768	Akap8	116633
ENSRNOG00000012582	0.273689	0.764897	0.0727278	Eif4ebp1	116636
ENSRNOG00000011406	0.316688	0.795835	0.161022	Ccl4	116637
ENSRNOG00000001424	0.9292	0.987948	0.00863054	Cux1	116639
ENSRNOG00000058645	0.0397562	0.35521	0.593726	Tnc	116640
ENSRNOG00000018046	0.591136	0.91039	-0.0341287	Lgals8	116641
ENSRNOG00000018940	0.0140886	0.198056	0.814801	Slc28a1	116642
ENSRNOG00000034242	0.769862	0.960021	-0.0203462	Vcp	116643
ENSRNOG00000004794	0.671919	0.937578	-0.101719	Rtn1	116644
ENSRNOG00000007753	0.937683	0.989754	-0.00490559	Plaa	116645
ENSRNOG00000001049	0.894513	0.981512	0.0101107	Tpt1	116646
ENSRNOG00000019706	0.228961	0.729234	-0.436528	Phox2a	116648
ENSRNOG00000032776	0.889174	0.981476	-0.00876739	Srp54a	116650
ENSRNOG00000010760	0.397635	0.84643	0.104311	E2f5	116651
ENSRNOG00000046023	0.768277	0.960021	-0.0458332	Exoc4	116654
ENSRNOG00000007921	0.221443	0.72275	-0.077383	Hnrnpm	116655
ENSRNOG00000017770	0.60783	0.916529	0.0336276	Cdc123	116656
ENSRNOG00000000105	0.833664	0.97242	0.0609641	Cplx2	116657
ENSRNOG00000009781	0.608798	0.916623	0.0323528	Dync1i2	116659
ENSRNOG00000019587	0.169798	0.666913	-0.363037	Ptprn	116660
ENSRNOG00000021166	0.231656	0.731718	0.120194	Ecm1	116662
ENSRNOG00000023896	0.00687945	0.124465	-0.736023	Dusp6	116663
ENSRNOG00000007392	0.0254516	0.280172	0.144545	Atp6v1f	116664
ENSRNOG00000017940	0.522901	0.889908	-0.0510662	Rere	116665
ENSRNOG00000024470	0.234854	0.735125	-0.106407	Lman1	116666
ENSRNOG00000013177	0.145997	0.63295	-0.240223	Map3k1	116667
ENSRNOG00000019689	0.301799	0.784783	-0.12232	Vwf	116669
ENSRNOG00000004925	0.62127	0.920582	-0.0336797	Ppp1r12a	116670
ENSRNOG00000011927	0.430576	0.861905	-0.0951897	Sdc3	116673
ENSRNOG00000008224	0.000431706	0.0193672	0.398041	Jdp2	116674
ENSRNOG00000020371	0.0657247	0.448247	-0.132887	Pgap2	116675
ENSRNOG00000055049	0.909713	0.982929	-0.0287745	Aldh1a2	116676
ENSRNOG00000018003	0.296236	0.779503	0.128938	F2rl1	116677
ENSRNOG00000010178	0.200077	0.700932	0.130779	Cgrrf1	116679
ENSRNOG00000013515	0.769182	0.960021	0.0913108	Ptpru	116680
ENSRNOG00000029993	0.0703792	0.461723	0.186193	Kynu	116682
ENSRNOG00000034177	0.0918491	0.521815	-0.260145	Efna5	116683
ENSRNOG00000011781	0.468528	0.873304	-0.0460834	Oplah	116684
ENSRNOG00000013774	0.145904	0.632737	-0.217189	Lmnb1	116685
ENSRNOG00000014915	0.0314229	0.313594	0.134544	Gsr	116686
ENSRNOG00000009291	0.842476	0.97316	0.012419	Dnase1l3	116687
ENSRNOG00000014294	0.567395	0.902722	-0.0378463	Ptpn6	116689
ENSRNOG00000043381	0.551557	0.898398	0.0447563	Cyth1	116691
ENSRNOG00000021051	0.484613	0.879281	0.0466656	Cyth2	116692
ENSRNOG00000001065	0.961442	0.99429	-0.00489192	Cyth3	116693
ENSRNOG00000019128	0.708031	0.945585	-0.0780516	St8sia4	116696
ENSRNOG00000042195	0.203033	0.704046	-0.0925869	Pabpn1	116697
ENSRNOG00000027487	0.693608	0.942393	-0.0248239	Trim28	116698
ENSRNOG00000018382	0.18799	0.690182	-0.410711	Inpp4b	116699
ENSRNOG00000046915	0.208847	0.710153	0.322862	Ceacam9	116711
ENSRNOG00000055524	0.0509317	0.401956	-0.167279	Trip10	116717
ENSRNOG00000009718	0.402859	0.84896	0.0701248	Pex12	116718
ENSRNOG00000000658	0.113374	0.570974	-0.334592	Acacb	116719
ENSRNOG00000034228	0.73533	0.952249	0.0273301	Pik3c2g	116720
ENSRNOG00000029178	0.189651	0.6916	-0.149954	Abcc5	116721
ENSRNOG00000057649	0.899835	0.981745	0.0125835	Psmd10	116722
ENSRNOG00000016724	0.0920095	0.522519	-0.334669	Epb41l3	116724
ENSRNOG00000058053	0.279072	0.76901	0.0686735	Ube2n	116725
ENSRNOG00000046981	0.863796	0.978302	-0.0636613	Gp1bb	116727
ENSRNOG00000029912	0.508237	0.886259	-0.254925	Septin5	116728
ENSRNOG00000046258	0.727497	0.950088	-0.0561605	B3gnt5	116740
ENSRNOG00000020119	0.752005	0.956098	-0.0581801	Pcdha13	116741
ENSRNOG00000020119	0.752005	0.956098	-0.0581801	Pcdha13	116742
ENSRNOG00000006761	0.258467	0.754093	-0.386094	Sh3gl2	116743
ENSRNOG00000020129	0.913943	0.983816	0.0216816	Cdh3	116777
ENSRNOG00000020119	0.752005	0.956098	-0.0581801	Pcdha13	116778
ENSRNOG00000020119	0.752005	0.956098	-0.0581801	Pcdha13	116779
ENSRNOG00000020119	0.752005	0.956098	-0.0581801	Pcdha13	116781
ENSRNOG00000019265	0.0733647	0.472283	-0.232974	Pcdh12	116808
ENSRNOG00000021095	0.655169	0.930833	0.117417	Fxyd3	116831
ENSRNOG00000051408	0.244428	0.744575	0.0743441	Magt1	116967
ENSRNOG00000011680	0.820529	0.969664	-0.0268557	Il16	116996
ENSRNOG00000002339	0.859413	0.97791	-0.0272063	Mark1	117016
ENSRNOG00000019439	0.540866	0.89527	-0.0487017	Polr2g	117017
ENSRNOG00000005301	0.379079	0.838336	0.0561488	Eif2b4	117019
ENSRNOG00000028426	0.314943	0.795053	0.120023	Mcf2l	117020
ENSRNOG00000013411	0.0843682	0.500267	0.133306	Nup155	117021
ENSRNOG00000061215	0.806009	0.967554	0.0554047	Crym	117024
ENSRNOG00000019921	0.540745	0.89527	0.192047	Rhbdl1	117025
ENSRNOG00000017849	0.0325965	0.319513	0.135893	Apbb3	117026
ENSRNOG00000012852	0.739916	0.953867	-0.0557342	Bin1	117028
ENSRNOG00000049115	0.111986	0.568807	0.221943	Ccr5	117029
ENSRNOG00000001348	0.314524	0.79491	0.0801357	Erp29	117030
ENSRNOG00000030187	0.908142	0.982709	-0.0548527	Mmp12	117033
ENSRNOG00000020288	0.436024	0.862944	0.0573536	Slc25a20	117035
ENSRNOG00000002680	0.105025	0.555026	0.204501	Lamc1	117036
ENSRNOG00000046698	0.315623	0.795405	0.0631727	Gps1	117039
ENSRNOG00000011561	0.752173	0.956098	-0.0198657	Nln	117041
ENSRNOG00000025936	0.356578	0.825247	0.0623864	Rpl6	117042
ENSRNOG00000003160	0.37177	0.836049	-0.55367	LOC108348096	117043
ENSRNOG00000007051	0.158358	0.6531	0.0900836	Rraga	117044
ENSRNOG00000052343	0.973472	0.996333	0.00255423	Eif4e	117045
ENSRNOG00000015562	0.581983	0.907978	0.299748	Cdh17	117048
ENSRNOG00000017074	0.777202	0.960745	-0.0186658	Rab28	117049
ENSRNOG00000006839	0.341484	0.814768	-0.0705996	Arl5a	117050
ENSRNOG00000013992	0.975374	0.99647	0.00252322	Arfrp1	117051
ENSRNOG00000018320	0.504999	0.884908	0.0526146	Rps15a	117053
ENSRNOG00000015403	0.743448	0.954388	-0.102074	Cd52	117054
ENSRNOG00000026910	0.867895	0.978738	0.0283197	Gjb4	117055
ENSRNOG00000006532	0.502003	0.883895	0.0443737	H3f3a	117056
ENSRNOG00000048152	4.42844e-07	8.56425e-05	0.423145	Myo1b	117057
ENSRNOG00000055650	0.231465	0.731718	-0.231208	Pou2f2	117058
ENSRNOG00000006816	0.821593	0.9698	0.0167303	Ubr5	117060
ENSRNOG00000000488	0.148402	0.638157	-0.171925	Hmga1	117062
ENSRNOG00000017453	0.0658041	0.448247	0.141291	Ptpn2	117063
ENSRNOG00000002956	0.4434	0.867063	0.0559564	Stim2	117087
ENSRNOG00000028822	0.261824	0.755504	0.138887	Bex3	117089
ENSRNOG00000015430	0.501849	0.883895	-0.0949029	Nlgn2	117096
ENSRNOG00000001736	0.016504	0.217686	-0.165455	Bdh1	117099
ENSRNOG00000014621	0.617391	0.919661	-0.0312621	Rab8a	117103
ENSRNOG00000011158	0.623443	0.920855	0.0323549	Ppp2r2a	117104
ENSRNOG00000002225	0.204178	0.704226	0.0794288	Scarb2	117106
ENSRNOG00000020161	0.431709	0.862523	-0.0626788	Zbtb7a	117107
ENSRNOG00000014460	0.928757	0.987828	0.0142822	Hivep1	117140
ENSRNOG00000007834	0.350299	0.82108	-0.0585715	Cand1	117152
ENSRNOG00000061058	0.658054	0.932324	0.0335616	Csde1	117180
ENSRNOG00000042960	0.262984	0.755584	0.397936	Rgcc	117183
ENSRNOG00000018106	0.313942	0.794735	0.103344	Neu3	117185
ENSRNOG00000052391	1.78297e-07	4.7252e-05	0.472573	Sh3bp5	117186
ENSRNOG00000012294	0.688391	0.941329	0.0685075	Heph	117240
ENSRNOG00000001199	0.989782	0.999328	-0.00102378	Pop5	117241
ENSRNOG00000027341	0.0474654	0.389642	-0.590784	Tenm2	117242
ENSRNOG00000015581	0.475853	0.875989	0.178291	Dnah6	117250
ENSRNOG00000004171	0.399218	0.847589	0.172339	Dnah9	117251
ENSRNOG00000017194	0.701198	0.943746	0.0294389	Prdx1	117254
ENSRNOG00000013135	0.738303	0.953594	-0.0210568	Ptpn12	117255
ENSRNOG00000005971	0.323792	0.801589	0.395007	Gpr176	117257
ENSRNOG00000001783	0.684364	0.940007	0.0254113	Tra2b	117259
ENSRNOG00000001260	0.902559	0.981745	0.0161168	Nudt1	117260
ENSRNOG00000011598	6.27738e-05	0.00429836	0.545563	Slc15a1	117261
ENSRNOG00000018994	0.128282	0.59897	0.0964865	Psmc4	117262
ENSRNOG00000003951	0.0667262	0.45204	0.115846	Psmc1	117263
ENSRNOG00000019270	0.449819	0.867871	0.139524	P2ry6	117264
ENSRNOG00000016655	0.178015	0.67575	0.0912379	Pex6	117265
ENSRNOG00000018082	0.181315	0.678771	-0.285034	Slc26a2	117267
ENSRNOG00000046794	0.320114	0.799802	-0.0627712	Khdrbs1	117268
ENSRNOG00000013194	0.665808	0.936668	-0.0737944	Rps6ka2	117269
ENSRNOG00000002724	0.786389	0.963515	-0.0202789	Prpsap2	117272
ENSRNOG00000050519	0.975792	0.99647	-0.00197056	Rhoa	117273
ENSRNOG00000007229	0.404487	0.849341	0.321626	Nr0b2	117274
ENSRNOG00000001750	0.649721	0.92887	-0.0319734	Chrd	117275
ENSRNOG00000018911	0.259267	0.754093	0.213949	Pfkfb3	117276
ENSRNOG00000015753	0.975406	0.99647	0.00197749	Epn1	117277
ENSRNOG00000004903	0.435064	0.86288	-0.0611367	Ebp	117278
ENSRNOG00000012473	0.109159	0.564983	0.124688	Cflar	117279
ENSRNOG00000033790	0.0687261	0.457148	-0.117793	Hnrnpu	117280
ENSRNOG00000011282	0.656654	0.931267	-0.0281467	Ppp2r1a	117281
ENSRNOG00000019113	0.816594	0.969102	-0.0153433	Hnrnpk	117282
ENSRNOG00000018289	0.852024	0.976512	0.0157196	Park7	117287
ENSRNOG00000013736	0.900271	0.981745	-0.0200621	C9	117512
ENSRNOG00000043069	0.0578417	0.42431	-0.126987	Sec22a	117513
ENSRNOG00000021201	0.823448	0.970015	0.0186192	Txnip	117514
ENSRNOG00000017952	0.534708	0.893289	-0.0389015	Septin2	117515
ENSRNOG00000061379	0.46968	0.873466	0.12193	C7	117517
ENSRNOG00000020878	0.680945	0.939466	-0.0257235	Keap1	117519
ENSRNOG00000056487	0.153634	0.646715	-0.0996021	Oxr1	117520
ENSRNOG00000006864	0.0806908	0.491197	-0.152008	Scaper	117521
ENSRNOG00000004009	0.889423	0.981476	0.0155699	Xpnpep2	117522
ENSRNOG00000007483	0.613731	0.91825	0.126357	Ccnf	117524
ENSRNOG00000001489	0.93645	0.989472	0.00766056	Tbp	117526
ENSRNOG00000017250	0.614777	0.918763	0.112499	Gmpr	117533
ENSRNOG00000018309	0.0833619	0.49925	-0.111683	Chd4	117535
ENSRNOG00000008810	0.975029	0.99647	-0.00275729	Nsmf	117536
ENSRNOG00000007461	0.901249	0.981745	-0.0428085	Klhl41	117537
ENSRNOG00000018406	0.203708	0.704226	-0.12807	Wipf1	117538
ENSRNOG00000016308	0.769774	0.960021	0.0547917	Il10ra	117539
ENSRNOG00000008048	0.214175	0.716541	-0.130628	Plscr1	117540
ENSRNOG00000007671	0.771293	0.960021	0.0183759	Smu1	117541
ENSRNOG00000004049	0.114954	0.575413	0.151127	Baiap2	117542
ENSRNOG00000008236	0.585669	0.909342	-0.0444707	Decr1	117543
ENSRNOG00000002128	0.424474	0.859457	0.0581328	Ppat	117544
ENSRNOG00000018458	0.462321	0.870652	0.105812	Ncr1	117547
ENSRNOG00000057626	0.0757795	0.478377	-0.121077	Kif1b	117548
ENSRNOG00000002524	0.285602	0.772587	-0.25396	Gpr37	117549
ENSRNOG00000017466	0.809323	0.967664	0.01567	Kif5b	117550
ENSRNOG00000016535	0.650444	0.929178	0.271608	Ccl22	117551
ENSRNOG00000020862	0.0621536	0.438632	-0.180829	Ptpn23	117552
ENSRNOG00000006221	0.647317	0.928062	0.0294606	Uba3	117553
ENSRNOG00000017441	0.361996	0.830023	-0.0564965	Tpm3	117557
ENSRNOG00000008235	0.864207	0.978302	0.0345097	Mylk2	117558
ENSRNOG00000021182	0.727207	0.950088	-0.0761309	Sv2a	117559
ENSRNOG00000014215	1.71635e-08	7.01265e-06	0.696076	Klf9	117560
ENSRNOG00000004757	0.448615	0.867871	0.176	Tmem158	117582
ENSRNOG00000011891	0.00131809	0.0401344	0.201389	Atp6v1b2	117596
ENSRNOG00000021085	0.924715	0.986771	-0.0059824	Sf1	117855
ENSRNOG00000005957	0.655569	0.930833	0.0426636	Slc4a7	117955
ENSRNOG00000027503	0.572466	0.904631	0.0410465	Rps25	122799
ENSRNOG00000016580	0.454748	0.868199	0.0523735	Rps23	124323
ENSRNOG00000042233	0.603945	0.914876	0.045836	Rpl41	124440
ENSRNOG00000009756	0.570475	0.904286	-0.0374402	Pacsin2	124461
ENSRNOG00000053691	0.299542	0.781966	0.168366	Lama5	140433
ENSRNOG00000001492	0.773819	0.960582	-0.0449494	Slc8a2	140447
ENSRNOG00000029871	0.616494	0.919336	-0.243404	Slc8a3	140448
ENSRNOG00000019472	0.312227	0.793313	-0.125177	Ackr2	140473
ENSRNOG00000001762	4.01232e-09	2.20847e-06	0.581542	Pcyt1a	140544
ENSRNOG00000018522	0.949523	0.992377	-0.011358	LOC100911186	140547
ENSRNOG00000007551	0.124262	0.592693	-0.110374	Patj	140581
ENSRNOG00000031896	0.76348	0.959849	-0.0191267	Stt3a	140583
ENSRNOG00000008593	0.676371	0.939287	0.0267252	Ryk	140585
ENSRNOG00000002607	0.835313	0.97242	0.0364543	Sox9	140586
ENSRNOG00000027869	0.198634	0.699762	-0.19699	Sox5	140587
ENSRNOG00000022196	0.193778	0.69398	-0.237047	Bmpr2	140590
ENSRNOG00000003494	0.580783	0.907775	-0.0752893	Ppfia4	140592
ENSRNOG00000013703	0.516327	0.888321	0.0500793	Siah2	140593
ENSRNOG00000003526	0.742429	0.954388	-0.0491197	Sytl4	140594
ENSRNOG00000005138	0.605041	0.915217	0.0337849	Pip4k2c	140607
ENSRNOG00000000064	0.637244	0.923597	-0.0473507	Atp5me	140608
ENSRNOG00000054764	0.338621	0.811318	0.177058	Flt3	140635
ENSRNOG00000018436	0.00504767	0.102464	0.21776	Apoa5	140638
ENSRNOG00000036698	0.832437	0.97242	0.0132734	Nploc4	140639
ENSRNOG00000017418	0.137303	0.615779	0.10794	Rps3	140654
ENSRNOG00000019578	0.749699	0.955665	0.0352567	Rps16	140655
ENSRNOG00000004692	0.746818	0.955109	0.262084	A1bg	140656
ENSRNOG00000008523	0.105688	0.556535	0.103028	Faf1	140657
ENSRNOG00000013874	0.531985	0.891877	0.0549696	Rplp1	140661
ENSRNOG00000037607	0.922244	0.986342	0.0105111	LOC100911575	140662
ENSRNOG00000011582	0.0845724	0.500959	-0.193266	Rab3d	140665
ENSRNOG00000010350	0.238661	0.737498	0.21232	Rcan2	140666
ENSRNOG00000018650	0.819984	0.96955	-0.0326149	Ap3m2	140667
ENSRNOG00000002948	0.920892	0.985774	0.0187958	Abcc3	140668
ENSRNOG00000018697	0.933303	0.988999	0.00522634	Abcb6	140669
ENSRNOG00000061543	0.797446	0.965813	-0.016162	Ap2b1	140670
ENSRNOG00000018725	0.280582	0.770065	0.0697075	Phkg2	140671
ENSRNOG00000001494	0.944765	0.990747	0.00434256	Napa	140673
ENSRNOG00000016361	0.445675	0.86716	-0.16764	Plcd4	140693
ENSRNOG00000033835	0.169528	0.666913	-0.412972	Dnm1	140694
ENSRNOG00000004697	0.0973179	0.537106	-0.486765	Baalc	140720
ENSRNOG00000003195	0.318003	0.797202	-0.175241	Caskin1	140722
ENSRNOG00000003262	0.321597	0.80013	0.208136	Cacng4	140725
ENSRNOG00000057852	0.557928	0.899764	0.145339	Cacng6	140727
ENSRNOG00000008921	0.305102	0.787432	-0.0662807	Dynll2	140734
ENSRNOG00000008626	0.607565	0.916529	0.0334218	Manea	140808
ENSRNOG00000017976	0.56428	0.901937	-0.0374395	Slco2b1	140860
ENSRNOG00000022943	0.847951	0.975298	0.0125773	Dgka	140866
ENSRNOG00000049075	0.235165	0.735305	0.225288	Fabp5	140868
ENSRNOG00000005506	0.291741	0.777714	-0.150227	Arhgef5	140898
ENSRNOG00000008017	0.243981	0.74387	0.0921613	Cdk5	140908
ENSRNOG00000032297	3.40066e-08	1.24787e-05	-1.15837	Msmo1	140910
ENSRNOG00000056219	0.832867	0.97242	0.111409	Olr1	140914
ENSRNOG00000032798	0.362155	0.830023	0.240542	Slco3a1	140915
ENSRNOG00000018818	0.791149	0.964324	0.0165415	Txnl1	140922
ENSRNOG00000009820	0.0297507	0.305042	0.136379	Bnip3l	140923
ENSRNOG00000003954	0.730743	0.950531	0.0604444	Il2rg	140924
ENSRNOG00000020081	0.00128346	0.0393312	0.342677	As3mt	140925
ENSRNOG00000000477	0.706312	0.944888	0.0329959	Daxx	140926
ENSRNOG00000053812	0.971402	0.995744	0.0125913	LOC103689947	140927
ENSRNOG00000013436	0.406984	0.850017	-0.204286	Pde7b	140929
ENSRNOG00000030463	0.371244	0.835752	-0.112311	Faim	140930
ENSRNOG00000003399	0.309164	0.791685	-0.0638972	Hnrnph1	140931
ENSRNOG00000020753	0.858539	0.977755	0.0144425	Bnip1	140932
ENSRNOG00000016725	0.231146	0.731357	0.0867673	Elp1	140934
ENSRNOG00000060665	0.621382	0.920582	0.0852877	Afap1	140935
ENSRNOG00000019428	0.494711	0.882404	0.0651281	Higd1a	140937
ENSRNOG00000020022	0.810943	0.967874	-0.0324805	Psmc3ip	140938
ENSRNOG00000016543	0.497784	0.883476	0.234153	Trim63	140939
ENSRNOG00000054775	0.879108	0.980514	0.00952886	Fkbp11	140940
ENSRNOG00000015143	0.108489	0.563195	0.140212	Siah1	140941
ENSRNOG00000057078	0.00356066	0.0811591	0.468622	Ddit4	140942
ENSRNOG00000013733	0.477741	0.877327	0.0464943	Ppp4r1	140943
ENSRNOG00000021202	0.442543	0.867063	0.0497177	Rtn3	140945
ENSRNOG00000002101	0.042148	0.366007	0.127753	Paics	140946
ENSRNOG00000018740	0.220558	0.722194	0.0944561	Ugt1a6	154516
ENSRNOG00000017822	0.208512	0.709739	-0.078937	Oga	154968
ENSRNOG00000016750	0.00723438	0.127345	0.624831	Cyp26a1	154985
ENSRNOG00000030715	0.835964	0.97242	0.022288	Cfh	155012
ENSRNOG00000003254	0.952921	0.993129	-0.0198638	Il23a	155140
ENSRNOG00000019430	0.924839	0.986781	-0.0102274	Coro1a	155151
ENSRNOG00000019981	0.585387	0.909342	0.0371143	Sdf4	155173
ENSRNOG00000012228	0.510553	0.886259	-0.0463885	Skap2	155183
ENSRNOG00000005420	0.199865	0.700932	-0.223292	Abcg8	155192
ENSRNOG00000012356	0.757295	0.958043	-0.0390463	Slc36a1	155205
ENSRNOG00000007136	0.511118	0.8863	0.0538812	Anxa7	155423
ENSRNOG00000013364	0.402329	0.84896	0.184337	Hey2	155430
ENSRNOG00000011593	0.828306	0.97116	-0.0542417	Hey1	155437
ENSRNOG00000055281	0.415132	0.85506	-0.149402	Dcbld2	155696
ENSRNOG00000005620	0.426977	0.860144	-0.0795531	Lcp2	155918
ENSRNOG00000033434	0.421343	0.85762	-0.0941916	Casp12	156117
ENSRNOG00000018441	0.558894	0.900307	0.162982	Ggt7	156275
ENSRNOG00000001976	0.0272176	0.29068	-0.304476	Tmprss2	156435
ENSRNOG00000016575	0.000918406	0.0314325	-0.399194	Tnfrsf1b	156767
ENSRNOG00000019203	0.958512	0.994217	-0.0138689	Eya2	156826
ENSRNOG00000013331	0.780776	0.962419	0.0187584	Sdha	157074
ENSRNOG00000010121	0.873183	0.979844	-0.0542095	Lef1	161452
ENSRNOG00000001339	0.0715137	0.465197	0.114777	Psmd9	161475
ENSRNOG00000010402	0.0877872	0.509751	0.46669	Hspb2	161476
ENSRNOG00000028021	0.346862	0.818323	0.0665892	Rps13	161477
ENSRNOG00000013766	0.647118	0.92802	0.075832	Acaa2	170465
ENSRNOG00000013973	0.0580838	0.425185	0.94396	Lcn2	170496
ENSRNOG00000002488	0.0685955	0.457148	0.165417	Galnt10	170501
ENSRNOG00000001379	0.256718	0.754093	0.223819	Cyp3a62	170509
ENSRNOG00000009263	0.0996054	0.541998	0.151693	Ifi27	170512
ENSRNOG00000011541	0.300387	0.78303	-0.0889543	Cygb	170520
ENSRNOG00000016346	0.617712	0.919695	-0.03916	Prkcd	170538
ENSRNOG00000057628	0.526235	0.890498	-0.0398698	Slc5a6	170551
ENSRNOG00000000588	0.0182109	0.231453	0.51324	Slc16a10	170566
ENSRNOG00000005291	0.475469	0.875507	0.322848	Slc38a1	170567
ENSRNOG00000061414	0.106625	0.558987	0.147098	Acot12	170570
ENSRNOG00000006653	0.401398	0.84896	0.080358	Slc38a4	170573
ENSRNOG00000010330	0.449808	0.867871	-0.047444	Mark3	170577
ENSRNOG00000008960	0.786135	0.963492	0.0439125	Fgf22	170579
ENSRNOG00000020990	0.232138	0.732054	-0.291542	Fgf21	170580
ENSRNOG00000023520	0.695037	0.942866	-0.0245352	Cs	170587
ENSRNOG00000015187	0.078528	0.486963	0.125187	Acot8	170588
ENSRNOG00000014882	0.620984	0.920582	-0.0626219	Fgf11	170632
ENSRNOG00000019589	0.67636	0.939287	-0.138483	Tas1r3	170634
ENSRNOG00000058568	0.902148	0.981745	-0.0190001	Dhrs9	170635
ENSRNOG00000030930	0.324476	0.801589	-0.164971	Samsn1	170637
ENSRNOG00000030149	0.75759	0.95818	0.0595442	Adgrl3	170641
ENSRNOG00000006542	0.714745	0.94649	0.0239273	Atp6v0c	170667
ENSRNOG00000033744	0.20346	0.704052	-0.270661	Rasgrp4	170668
ENSRNOG00000024629	0.104382	0.553058	-0.111293	Hadha	170670
ENSRNOG00000009760	0.88648	0.980762	-0.0179717	Palm	170673
ENSRNOG00000047493	0.893794	0.981512	-0.0244055	Slco1a4	170698
ENSRNOG00000013305	0.0135075	0.193042	0.154609	Atp2c1	170699
ENSRNOG00000025715	0.816964	0.969276	0.0153553	Dynlrb1	170714
ENSRNOG00000009266	0.923076	0.986487	-0.00658401	Anp32b	170724
ENSRNOG00000012084	0.743224	0.954388	0.0205572	Xpnpep1	170751
ENSRNOG00000012562	0.724398	0.949535	0.08889	Grin3b	170796
ENSRNOG00000018606	0.541121	0.89527	-0.105451	Olr59	170816
ENSRNOG00000010953	0.186217	0.688635	-0.0884619	Icmt	170818
ENSRNOG00000004962	0.481146	0.878611	-0.0681423	Prdm4	170820
ENSRNOG00000014637	0.904937	0.982304	-0.0074917	Atxn10	170821
ENSRNOG00000049471	0.463746	0.871292	-0.0945895	Steap3	170824
ENSRNOG00000004050	0.0106339	0.168081	-0.306212	Snrk	170837
ENSRNOG00000003872	0.417596	0.856683	-0.0747092	NEWGENE_620180	170840
ENSRNOG00000017887	0.501632	0.883895	0.0761111	Mutyh	170841
ENSRNOG00000002828	0.344089	0.816357	0.116339	Tob1	170842
ENSRNOG00000034022	0.511502	0.886582	0.0485997	Taf2	170844
ENSRNOG00000004139	0.0493387	0.397347	-0.125187	Ndel1	170845
ENSRNOG00000001656	0.230682	0.730534	0.390324	Kcnj15	170847
ENSRNOG00000024376	0.171569	0.66994	0.125643	Zfp111	170849
ENSRNOG00000010176	0.384322	0.841105	-0.0554408	Map2k1	170851
ENSRNOG00000048563	0.857627	0.977464	-0.0282764	Cetn3	170895
ENSRNOG00000000729	0.0013769	0.0412235	-0.251059	Tmlhe	170898
ENSRNOG00000002653	0.689859	0.941751	-0.109275	Kcnk2	170899
ENSRNOG00000045568	0.00480914	0.0993618	-0.277293	Rbm14	170900
ENSRNOG00000012502	0.0196108	0.24194	0.204179	Stk17b	170904
ENSRNOG00000001250	0.76696	0.960021	-0.0365638	Lfng	170905
ENSRNOG00000017342	0.314237	0.794735	0.0701083	Zdhhc7	170906
ENSRNOG00000024039	0.00973076	0.158427	-0.175444	Serinc5	170907
ENSRNOG00000017282	0.957164	0.993869	0.00488222	Tesk2	170908
ENSRNOG00000001652	0.754114	0.956705	-0.0319491	Erg	170909
ENSRNOG00000006870	0.317531	0.796807	0.0626916	Mtdh	170910
ENSRNOG00000056371	0.452337	0.867871	-0.0474859	Pik3ca	170911
ENSRNOG00000033195	0.388604	0.843134	-0.189808	A1cf	170912
ENSRNOG00000008012	0.884869	0.980514	0.013072	Abcb4	170913
ENSRNOG00000029087	0.0590369	0.427786	-0.267154	Nap1l3	170914
ENSRNOG00000046502	0.515458	0.887937	0.0420421	Lonp1	170916
ENSRNOG00000007478	0.509191	0.886259	-0.0684889	Cry2	170917
ENSRNOG00000017731	0.610932	0.917144	0.078948	Agpat4	170919
ENSRNOG00000007172	0.466348	0.872012	-0.0466996	Map4k3	170920
ENSRNOG00000018993	0.336639	0.810612	0.0604797	Ilk	170922
ENSRNOG00000014420	0.203917	0.704226	-0.181742	Rap2b	170923
ENSRNOG00000010064	0.140032	0.621113	-0.136962	Abcc4	170924
ENSRNOG00000020360	0.176964	0.674265	0.095029	Clcc1	170927
ENSRNOG00000015084	0.799914	0.966709	0.0694291	Necab2	170928
ENSRNOG00000047606	0.0655841	0.448	-0.290321	Bcl2a1	170929
ENSRNOG00000060597	0.806501	0.967616	0.015474	Syf2	170933
ENSRNOG00000036693	2.81824e-06	0.00041155	-0.371613	Slc25a10	170943
ENSRNOG00000055562	0.165275	0.66124	0.0870062	Dkc1	170944
ENSRNOG00000017424	0.500766	0.883895	0.321031	Chrna2	170945
ENSRNOG00000056248	0.0212349	0.255802	-0.146041	Marf1	170946
ENSRNOG00000001996	0.921256	0.9858	0.00624318	Ythdc1	170956
ENSRNOG00000019745	0.41953	0.856814	0.333494	Actn3	171009
ENSRNOG00000010024	0.397491	0.846377	-0.0558174	Cyb5r4	171015
ENSRNOG00000001809	0.721706	0.948692	0.0280552	LOC681544	171016
ENSRNOG00000017066	0.730371	0.950531	0.02282	Zfp384	171018
ENSRNOG00000006410	0.625015	0.921206	-0.118872	Akap5	171026
ENSRNOG00000011572	0.770178	0.960021	-0.0198083	Klc1	171041
ENSRNOG00000006738	0.301751	0.784783	0.113153	Fbxo32	171043
ENSRNOG00000007332	0.241942	0.741408	0.378403	Sstr3	171044
ENSRNOG00000051499	0.000660809	0.0261962	-0.225056	Tcf3	171046
ENSRNOG00000018397	0.2953	0.779503	0.107122	Dnph1	171047
ENSRNOG00000004411	0.236163	0.735504	0.240157	Tspan8	171048
ENSRNOG00000019902	0.555062	0.899024	-0.39057	Folr1	171049
ENSRNOG00000014980	0.624606	0.921206	0.0359305	Mob4	171050
ENSRNOG00000001173	0.711603	0.946357	-0.0449335	Cabp1	171051
ENSRNOG00000014044	0.614199	0.918474	0.036278	Pank4	171053
ENSRNOG00000011917	0.0396208	0.355049	-0.425068	Cd79b	171055
ENSRNOG00000018509	0.734327	0.952242	-0.0997223	Cx3cr1	171056
ENSRNOG00000015516	0.190536	0.691764	-0.146204	Cbwd1	171057
ENSRNOG00000011623	0.712943	0.946446	-0.131158	Rab3c	171058
ENSRNOG00000032973	0.418539	0.856814	0.15009	Il13ra2	171060
ENSRNOG00000019497	0.805214	0.967429	0.0182087	Mrpl17	171061
ENSRNOG00000017749	0.0756001	0.477584	0.343177	Nkg7	171062
ENSRNOG00000016218	0.445391	0.86716	-0.0695631	Gtf3c1	171063
ENSRNOG00000017277	0.59824	0.912637	-0.0674506	Igsf6	171064
ENSRNOG00000003581	0.916335	0.984214	-0.0324107	Pou2f1	171068
ENSRNOG00000060568	0.00253394	0.0648165	-0.193425	Ptpn21	171070
ENSRNOG00000020938	0.00344486	0.0791323	0.324731	Ppp1r15a	171071
ENSRNOG00000040215	0.0699727	0.460969	-0.473938	Sult1c2	171072
ENSRNOG00000049142	0.80307	0.967314	-0.0162351	Hdgfl2	171073
ENSRNOG00000000471	0.626657	0.921206	-0.0560242	B3galt4	171079
ENSRNOG00000000187	0.921975	0.986275	0.0145334	Csf2rb	171081
ENSRNOG00000015320	0.586622	0.909342	0.0389752	Atp5mc2	171082
ENSRNOG00000015843	0.769384	0.960021	0.0184172	Itfg1	171083
ENSRNOG00000015851	0.897437	0.981745	-0.0432394	LOC103690139	171084
ENSRNOG00000016405	0.842534	0.97316	0.0219589	Pcsk4	171085
ENSRNOG00000010881	0.563161	0.901207	-0.0428531	Trak2	171086
ENSRNOG00000012415	0.900503	0.981745	0.0138347	Mpc1	171087
ENSRNOG00000051563	0.198881	0.699762	-0.144353	Giot1	171090
ENSRNOG00000006314	0.667748	0.936958	0.087881	Zbp1	171091
ENSRNOG00000013186	0.324843	0.801888	0.0620375	G3bp1	171092
ENSRNOG00000050206	0.00560111	0.109058	-0.440832	Shank2	171093
ENSRNOG00000054033	0.381966	0.839164	0.226328	Adap1	171097
ENSRNOG00000016678	0.393053	0.84463	-0.0858371	Angptl2	171100
ENSRNOG00000020737	0.0539596	0.412729	0.155304	Cdc25a	171102
ENSRNOG00000021248	0.935946	0.989472	0.0186246	Cdc25b	171103
ENSRNOG00000047387	0.742559	0.954388	0.231779	Lnpep	171105
ENSRNOG00000002904	0.219515	0.719863	-0.36975	Arr3	171107
ENSRNOG00000013872	0.501048	0.883895	0.0775477	P2ry14	171108
ENSRNOG00000014061	0.0861849	0.505903	-0.201689	Dusp5	171109
ENSRNOG00000042086	0.960479	0.99429	-0.0104197	Rab26	171111
ENSRNOG00000015904	0.0463264	0.387253	0.218873	Wfdc1	171112
ENSRNOG00000024437	0.682466	0.939491	-0.0258831	Blcap	171113
ENSRNOG00000010389	0.268791	0.761145	-0.117253	Ndrg2	171114
ENSRNOG00000014443	0.927572	0.987275	-0.0238928	Pde5a	171115
ENSRNOG00000001717	0.533612	0.892325	0.0389356	Opa1	171116
ENSRNOG00000036571	0.297345	0.779503	0.11105	Ces2c	171118
ENSRNOG00000000648	0.571064	0.904631	0.0528086	Jmjd1c	171120
ENSRNOG00000015145	0.433868	0.862539	-0.0513569	Ppp6c	171121
ENSRNOG00000049641	0.0475775	0.389642	0.124562	Rab29	171122
ENSRNOG00000061429	0.308338	0.790675	-0.114873	Rph3al	171123
ENSRNOG00000046769	0.0442123	0.37528	0.154895	Mms19	171124
ENSRNOG00000058906	0.733335	0.95162	0.0769485	Ptprh	171125
ENSRNOG00000011461	0.41972	0.856933	-0.0519218	Ap3m1	171126
ENSRNOG00000012290	0.986714	0.998882	0.00162551	Gchfr	171128
ENSRNOG00000014901	0.58495	0.909342	0.0468776	Uggt1	171129
ENSRNOG00000011535	0.813688	0.968777	0.0164932	Gcsh	171133
ENSRNOG00000008539	0.797247	0.965696	0.0642175	Lgals2	171134
ENSRNOG00000014475	0.188644	0.690986	-0.0833786	Slc31a1	171135
ENSRNOG00000001982	0.0240637	0.271954	0.177145	Cblb	171136
ENSRNOG00000047628	0.24195	0.741408	-0.101235	Khsrp	171137
ENSRNOG00000008222	0.249997	0.749429	0.124972	Timm9	171139
ENSRNOG00000009783	0.167096	0.662985	-0.112713	Camk2g	171140
ENSRNOG00000001770	0.615195	0.91885	-0.0421126	Ehhadh	171142
ENSRNOG00000020714	0.049925	0.399372	-0.214195	Trpm4	171143
ENSRNOG00000018375	0.00977366	0.158944	0.25496	Eif2b3	171145
ENSRNOG00000015741	0.625889	0.921206	0.11986	Slc2a13	171147
ENSRNOG00000018510	0.433399	0.862539	0.053897	Cdk7	171150
ENSRNOG00000008931	0.164679	0.660182	0.208449	Slc25a21	171151
ENSRNOG00000061102	0.233967	0.734239	0.127418	Taf9b	171152
ENSRNOG00000050761	0.690841	0.941804	0.037233	LOC100909524	171154
ENSRNOG00000010800	0.125815	0.595062	-0.100713	Hadhb	171155
ENSRNOG00000006412	0.387398	0.842733	-0.0550027	Zhx1	171159
ENSRNOG00000024689	0.283098	0.771699	0.200993	Hopx	171160
ENSRNOG00000012876	0.597238	0.912496	0.043587	Slc6a13	171163
ENSRNOG00000031743	0.602347	0.914017	-0.0942953	Gbp2	171164
ENSRNOG00000032959	0.390022	0.844311	0.128981	Adh7	171178
ENSRNOG00000012387	0.00154749	0.0451809	0.294258	Glyatl2	171179
ENSRNOG00000011453	0.813456	0.968742	0.0794763	Kif6	171291
ENSRNOG00000020206	0.634541	0.923349	0.0314638	Ctsd	171293
ENSRNOG00000011619	0.549027	0.897313	-0.0534901	Myo9a	171296
ENSRNOG00000003812	0.866379	0.978738	0.0491359	Nlgn3	171297
ENSRNOG00000056069	0.291578	0.777714	0.209657	Kif11	171304
ENSRNOG00000030126	0.559338	0.900516	0.0368885	Clk3	171305
ENSRNOG00000023202	0.325058	0.801888	0.0617488	Usp15	171329
ENSRNOG00000007270	0.871356	0.979736	0.0412578	Il12rb2	171334
ENSRNOG00000021177	0.830635	0.97215	0.0136023	Cox8a	171335
ENSRNOG00000007048	0.473445	0.874479	-0.0463057	Rap1b	171337
ENSRNOG00000026914	0.766976	0.960021	0.0511619	Dnah1	171339
ENSRNOG00000007743	0.942164	0.990247	0.00592989	Mgst1	171341
ENSRNOG00000013520	0.112024	0.568807	-0.103389	Mat2a	171347
ENSRNOG00000008639	0.661583	0.934319	0.0297714	Pabpc1	171350
ENSRNOG00000046643	0.299793	0.78248	0.220504	Cyp3a9	171352
ENSRNOG00000012167	0.677236	0.939287	0.443064	Pou4f2	171355
ENSRNOG00000009419	0.338906	0.81173	0.0810783	Ptprg	171357
ENSRNOG00000009439	0.304601	0.786849	-0.0836388	Eef1a1	171361
ENSRNOG00000006961	0.314529	0.79491	0.0635009	Snrpb	171365
ENSRNOG00000019813	0.394822	0.845348	0.0549551	Ppp4c	171366
ENSRNOG00000018488	0.251808	0.750983	0.207125	Cd40	171369
ENSRNOG00000002964	0.636631	0.92352	0.125738	Xcl1	171371
ENSRNOG00000018111	0.889664	0.981476	0.0412841	Slc12a5	171373
ENSRNOG00000002840	0.531803	0.891877	0.0491168	Atp5f1b	171374
ENSRNOG00000046299	0.655489	0.930833	0.0272365	LOC100911417	171375
ENSRNOG00000009745	0.177225	0.674634	0.140913	Ppp3cc	171378
ENSRNOG00000009271	0.104948	0.554824	-0.101631	Smarca4	171379
ENSRNOG00000028891	0.967479	0.995191	-0.00345529	Cyp2t1	171380
ENSRNOG00000019435	0.122796	0.590883	-0.613806	Psd	171381
ENSRNOG00000003884	0.910917	0.982971	-0.0193001	Acmsd	171385
ENSRNOG00000014828	0.247489	0.74668	-0.113365	Avpi1	171386
ENSRNOG00000000781	0.115708	0.575766	-0.171686	Rnf39	171387
ENSRNOG00000011156	0.0296289	0.305042	-0.661126	Clstn3	171393
ENSRNOG00000009037	0.514898	0.887807	0.127285	Sulf1	171396
ENSRNOG00000049826	0.87449	0.980095	-0.0491473	UST4r	171397
ENSRNOG00000061890	0.41438	0.854691	-0.161711	Ust5r	171398
ENSRNOG00000006331	0.273888	0.764897	-0.0962698	Elovl5	171400
ENSRNOG00000048949	0.000526999	0.0227165	-0.752261	LOC102549542	171402
ENSRNOG00000049985	0.992334	0.999328	0.000808551	Gprasp1	171407
ENSRNOG00000050315	0.941466	0.990148	0.00539988	Dcxr	171408
ENSRNOG00000028041	0.151484	0.643101	-0.271303	Tnnt1	171409
ENSRNOG00000011381	0.0128679	0.187626	0.621523	Acsbg1	171410
ENSRNOG00000008465	0.626951	0.921206	-0.0647326	Tmem176b	171411
ENSRNOG00000007568	0.202286	0.703366	-0.227883	Spata6	171413
ENSRNOG00000002094	0.98338	0.998275	0.00134157	Atg3	171415
ENSRNOG00000015437	0.53333	0.892277	-0.0673609	Tmem14c	171432
ENSRNOG00000011168	0.116437	0.576944	-0.100695	Micu2	171433
ENSRNOG00000026985	0.377687	0.838021	0.0987126	Phldb1	171434
ENSRNOG00000008424	0.994967	0.999594	-0.000520803	Aagab	171435
ENSRNOG00000019657	0.000982307	0.0328453	-0.281376	Mk1	171436
ENSRNOG00000014933	0.311931	0.793295	0.0767106	Dnttip1	171437
ENSRNOG00000005096	0.224061	0.723601	0.110854	Bzw2	171439
ENSRNOG00000008510	0.996416	0.999594	0.00051806	Abtb2	171440
ENSRNOG00000020201	0.76678	0.960021	0.0194987	Yif1a	171441
ENSRNOG00000048487	0.882057	0.980514	0.013359	Slc12a9	171443
ENSRNOG00000020350	0.336137	0.810385	-0.164368	Pacs1	171444
ENSRNOG00000017780	0.4271	0.86015	-0.0651026	Akr7a2	171445
ENSRNOG00000032660	0.0134556	0.19295	-0.226072	Adgrl2	171447
ENSRNOG00000037850	0.970905	0.995742	-0.00332553	2020-03-02	171451
ENSRNOG00000020349	0.155348	0.649325	-0.240495	Rab3il1	171452
ENSRNOG00000002864	0.368139	0.833876	-0.0594992	Nacc1	171454
ENSRNOG00000060266	0.213728	0.715931	-0.0842476	Exoc2	171455
ENSRNOG00000016530	0.225737	0.72645	0.0902904	Nsa2	171456
ENSRNOG00000004127	0.00115129	0.0364514	-0.275252	Cep170	171457
ENSRNOG00000000609	0.734329	0.952242	-0.0296959	Ipmk	171458
ENSRNOG00000002241	0.667975	0.937103	-0.0579831	Hspbap1	171460
ENSRNOG00000023841	0.397017	0.846377	-0.0830904	Cd99l2	171485
ENSRNOG00000014089	0.214779	0.717148	-0.206405	Map3k2	171492
ENSRNOG00000014948	0.182117	0.680312	-0.437997	Osgin1	171493
ENSRNOG00000014251	0.488205	0.879797	-0.0786927	Capn5	171495
ENSRNOG00000033573	3.28573e-23	2.35111e-19	-1.58395	Sgk2	171497
ENSRNOG00000049052	0.665832	0.936668	-0.0523336	Sgk3	171498
ENSRNOG00000049828	0.296409	0.779503	0.0949992	Crlf2	171499
ENSRNOG00000013956	0.15869	0.653603	-0.177908	Rnf38	171501
ENSRNOG00000021781	0.423215	0.858339	0.0522481	Camk1	171503
ENSRNOG00000017531	0.100085	0.542751	-0.284084	Akr1c3	171516
ENSRNOG00000001367	0.775195	0.960582	-0.0759533	Gpc2	171517
ENSRNOG00000021924	3.16859e-06	0.000448967	0.457262	Cyp2c22	171518
ENSRNOG00000049464	0.31613	0.795835	-0.116715	Cyp2c13	171521
ENSRNOG00000032261	0.961944	0.994465	0.00760771	Cyp2d4	171522
ENSRNOG00000060626	0.413468	0.854585	-0.0869753	Polk	171525
ENSRNOG00000049976	0.456333	0.868808	0.476039	Gzmbl2	171528
ENSRNOG00000019100	0.178983	0.677984	0.426635	Kif2c	171529
ENSRNOG00000016752	0.199984	0.700932	0.222897	Crispld2	171547
ENSRNOG00000016343	0.64924	0.92862	0.0725836	Dkk3	171548
ENSRNOG00000018101	0.324475	0.801589	0.186939	Klc3	171549
ENSRNOG00000018396	0.649959	0.92887	0.0298669	Prpf18	171552
ENSRNOG00000005935	0.426188	0.859845	-0.266416	A3galt2	171553
ENSRNOG00000017762	0.906754	0.982469	-0.0365252	Cdhr5	171554
ENSRNOG00000006462	0.513197	0.886785	-0.0446938	Ero1a	171562
ENSRNOG00000014530	0.014846	0.205673	-0.363307	Nav2	171563
ENSRNOG00000000386	0.0154852	0.210865	0.199838	Pbld1	171564
ENSRNOG00000012227	0.259932	0.754093	0.0870071	Stambp	171565
ENSRNOG00000002898	0.789565	0.963871	0.025745	Nme7	171566
ENSRNOG00000006033	0.431049	0.862206	-0.0951742	LOC100910790	171569
ENSRNOG00000018205	0.0516855	0.403151	-0.200362	Ttl	171572
ENSRNOG00000026490	0.905094	0.982304	0.0236569	Dnm3	171574
ENSRNOG00000023830	0.834699	0.97242	0.0152447	Dnase2	171575
ENSRNOG00000007906	0.420445	0.857169	0.310203	Bub1b	171576
ENSRNOG00000015667	0.21783	0.71895	-0.11954	Epcam	171577
ENSRNOG00000057569	0.556313	0.899425	-0.0665045	Ahnak	191572
ENSRNOG00000017672	0.0108189	0.169212	0.201538	Akr1c14	191574
ENSRNOG00000002693	0.591175	0.91039	0.0454118	Nme1	191575
ENSRNOG00000021808	0.335388	0.810347	-0.0643978	Tecr	191576
ENSRNOG00000019306	0.219256	0.719403	0.288483	Syt12	191595
ENSRNOG00000019616	0.812728	0.968661	-0.0619693	Prss8	192107
ENSRNOG00000047686	0.703441	0.944544	-0.19072	Pou3f1	192110
ENSRNOG00000000483	0.510465	0.886259	0.085773	Syngap1	192117
ENSRNOG00000055226	0.000850068	0.0302353	-0.277684	Dab2ip	192126
ENSRNOG00000003967	0.000815035	0.0293064	0.420841	Vmp1	192129
ENSRNOG00000057676	0.411589	0.853288	0.0515615	Polr2m	192147
ENSRNOG00000014617	0.124994	0.593977	0.100005	Tgoln2	192152
ENSRNOG00000001448	0.821108	0.969664	-0.0240016	Hip1	192154
ENSRNOG00000000185	0.173048	0.671552	-0.129212	Mpst	192172
ENSRNOG00000007439	0.457102	0.869389	-0.103598	Unc13d	192177
ENSRNOG00000024907	0.640394	0.925125	-0.0315394	Tnrc6b	192178
ENSRNOG00000004613	0.770538	0.960021	-0.0554096	Gpm6b	192179
ENSRNOG00000020391	0.0459881	0.386004	0.302687	Nip7	192180
ENSRNOG00000012495	0.607915	0.916529	-0.0867554	Podxl	192181
ENSRNOG00000006403	5.53862e-08	1.7614e-05	-0.435537	Nectin1	192183
ENSRNOG00000007584	0.651548	0.929696	0.0410016	Ehd4	192204
ENSRNOG00000015476	0.510368	0.886259	-0.264768	Ubxn11	192207
ENSRNOG00000017876	0.195205	0.695413	0.115594	Dnajc21	192210
ENSRNOG00000061012	0.164499	0.660036	0.102567	Kat5	192218
ENSRNOG00000003955	0.998003	0.999594	-0.000258916	Spata7	192225
ENSRNOG00000015072	0.950236	0.992398	-0.00636711	Ptgr1	192227
ENSRNOG00000046666	0.626969	0.921206	0.06835	Haus1	192228
ENSRNOG00000024924	0.891788	0.981476	-0.00930232	Cep19	192229
ENSRNOG00000038160	0.418021	0.856814	0.050895	Eif2b5	192234
ENSRNOG00000010944	0.254363	0.753268	-0.106714	Hyou1	192235
ENSRNOG00000001991	0.773921	0.960582	0.0241841	Atp5po	192241
ENSRNOG00000013004	0.311446	0.793295	-0.217686	Akr1d1	192242
ENSRNOG00000030314	0.381647	0.838919	0.0735771	Golgb1	192243
ENSRNOG00000020922	0.465661	0.871472	-0.0822428	Hspb6	192245
ENSRNOG00000024170	0.555736	0.899167	-0.0464694	Phf5a	192246
ENSRNOG00000009350	0.33168	0.808082	-0.114885	Sez6	192247
ENSRNOG00000014371	0.408477	0.850315	0.209833	Cdh13	192248
ENSRNOG00000007744	0.189323	0.6916	0.184134	Ehd3	192249
ENSRNOG00000017850	0.310337	0.792654	-0.105547	Dctpp1	192252
ENSRNOG00000007346	0.444368	0.867063	0.116868	Grasp	192254
ENSRNOG00000042271	0.319444	0.799086	0.0728513	Ubb	192255
ENSRNOG00000015528	0.00425377	0.0927983	-0.180917	Pja2	192256
ENSRNOG00000011635	0.631568	0.922459	0.121495	Ces2e	192257
ENSRNOG00000024144	0.778659	0.961625	-0.0177625	Cdipt	192260
ENSRNOG00000011971	0.0948646	0.53073	-0.155881	C1s	192262
ENSRNOG00000003070	0.869907	0.979072	0.0180912	Pigl	192263
ENSRNOG00000031612	0.6953	0.942866	-0.0360977	Gls2	192268
ENSRNOG00000050563	0.712918	0.946446	-0.0233351	Sub1	192269
ENSRNOG00000008116	0.30731	0.789515	0.0692793	Plpp3	192270
ENSRNOG00000010134	0.991856	0.999328	-0.00115067	Acot2	192272
ENSRNOG00000017964	0.340332	0.813375	0.135671	Slc22a25	192273
ENSRNOG00000009090	0.252912	0.751423	0.0716856	Dad1	192275
ENSRNOG00000046980	0.456051	0.868808	-0.186846	LOC108348151	192276
ENSRNOG00000021164	0.131008	0.602462	-0.0944771	Stip1	192277
ENSRNOG00000011474	0.875604	0.980231	-0.0283432	Ppp1r3b	192280
ENSRNOG00000001369	0.272404	0.763945	0.355263	Oas1a	192281
ENSRNOG00000008258	0.548782	0.897313	-0.0731696	Fnbp1	192348
ENSRNOG00000006000	0.0485669	0.394014	-0.232077	Cdk12	192350
ENSRNOG00000009217	0.140265	0.621113	0.137467	Fbxo6	192351
ENSRNOG00000060010	0.680387	0.939466	-0.0836988	Ss18l1	192352
ENSRNOG00000018128	0.173225	0.671552	0.0900418	Unc50	192356
ENSRNOG00000020216	0.0451226	0.380524	0.135672	Gmpr2	192357
ENSRNOG00000004083	0.143103	0.626218	-0.0963448	Zc3h14	192359
ENSRNOG00000030127	0.876037	0.980447	-0.0111632	Eml2	192360
ENSRNOG00000001733	0.256397	0.754093	0.0729508	Ppp1r2	192361
ENSRNOG00000002667	0.750573	0.955665	-0.086624	Lamc2	192362
ENSRNOG00000042929	0.101537	0.546686	-0.366525	LOC100361087	192363
ENSRNOG00000007971	0.9259	0.986781	0.00721904	Wbp2	192645
ENSRNOG00000011057	0.983975	0.998275	-0.00127689	Mfn1	192647
ENSRNOG00000009556	0.933041	0.988999	0.0285415	Prokr1	192648
ENSRNOG00000000542	0.210563	0.712119	0.637079	Dnah8	207117
ENSRNOG00000050437	0.566003	0.902599	0.0377146	Bod1l1	207118
ENSRNOG00000050223	0.943938	0.990747	-0.0308202	Rin1	207119
ENSRNOG00000017420	0.316149	0.795835	0.0920225	Nudt6	207120
ENSRNOG00000011317	0.461301	0.870532	0.0478442	Pkn2	207122
ENSRNOG00000014668	0.014905	0.206092	0.171836	RGD621098	207123
ENSRNOG00000028896	0.516853	0.888321	-0.202733	A2m	24153
ENSRNOG00000032908	0.38431	0.841105	-0.065083	Acaa1a	24157
ENSRNOG00000009845	0.832742	0.97242	0.02062	Acadm	24158
ENSRNOG00000016924	0.000536248	0.02284	-0.783568	Acly	24159
ENSRNOG00000005260	0.846044	0.974843	0.012477	Acp1	24161
ENSRNOG00000013594	0.769026	0.960021	0.0185767	Acp2	24162
ENSRNOG00000029762	0.247922	0.74668	0.372508	Acr	24163
ENSRNOG00000010265	0.841314	0.97249	-0.0234871	Ada	24165
ENSRNOG00000012098	0.00247727	0.0638851	0.498331	Adcyap1r1	24167
ENSRNOG00000013039	0.0346375	0.329362	-0.131492	Add1	24170
ENSRNOG00000012436	0.808115	0.967664	0.0497166	Adh6	24172
ENSRNOG00000060087	0.00189452	0.0532661	-0.194852	Adra1b	24173
ENSRNOG00000013887	0.695257	0.942866	-0.0429783	Adra2b	24174
ENSRNOG00000019217	0.208286	0.709223	-0.20708	Adrb2	24176
ENSRNOG00000002889	0.170139	0.667632	-0.133279	Afp	24177
ENSRNOG00000018445	0.0265239	0.285819	0.21946	Agt	24179
ENSRNOG00000018346	0.877071	0.980514	-0.00982148	Agtr1a	24180
ENSRNOG00000000122	0.0868204	0.507661	-0.120419	Ak2	24184
ENSRNOG00000028629	0.223241	0.72275	0.0764958	Akt1	24185
ENSRNOG00000002911	0.756556	0.958043	0.0440248	Alb	24186
ENSRNOG00000017619	0.255035	0.753936	0.449066	Aldh1a1	24188
ENSRNOG00000052802	0.071082	0.463967	0.145635	Aldoa	24189
ENSRNOG00000006807	0.619339	0.920484	0.0422352	Aldob	24190
ENSRNOG00000011452	0.646474	0.927724	-0.120912	Aldoc	24191
ENSRNOG00000009513	0.679182	0.939466	0.0378077	Akr1b1	24192
ENSRNOG00000033529	0.362339	0.830023	0.0753083	Amy1a	24203
ENSRNOG00000020423	0.442794	0.867063	-0.0906217	Apc	24205
ENSRNOG00000029572	0.222697	0.72275	0.0763028	Apeh	24206
ENSRNOG00000047503	0.600854	0.913629	-0.0533237	Apoc3	24207
ENSRNOG00000005639	0.586072	0.909342	-0.196689	Ar	24208
ENSRNOG00000020434	0.425074	0.859457	0.351579	Ascl2	24209
ENSRNOG00000018693	0.683977	0.939655	0.035172	Asgr1	24210
ENSRNOG00000030019	0.808866	0.967664	-0.016771	Atp1a1	24211
ENSRNOG00000007290	0.0288306	0.300726	0.290926	Atp1a2	24212
ENSRNOG00000011227	0.446607	0.867871	-0.183394	Atp1b2	24214
ENSRNOG00000030269	4.06948e-05	0.00309778	-0.451142	Atp2b2	24215
ENSRNOG00000012878	0.0938912	0.52776	-0.21168	Atp7b	24218
ENSRNOG00000017123	0.706974	0.945208	0.0294878	B2m	24223
ENSRNOG00000010549	0.484318	0.879281	0.108378	Tspo	24230
ENSRNOG00000051235	0.560459	0.900649	0.0385165	C2	24231
ENSRNOG00000046834	0.779647	0.961816	-0.0303961	C3	24232
ENSRNOG00000047657	0.636305	0.923432	-0.0622182	C4a	24233
ENSRNOG00000004062	0.892751	0.981512	-0.0199029	C4bpa	24235
ENSRNOG00000004125	0.923226	0.986487	0.0100691	C4bpb	24236
ENSRNOG00000024115	0.40037	0.848371	-0.174166	C6	24237
ENSRNOG00000026474	0.723414	0.949426	0.0257408	Cad	24240
ENSRNOG00000004060	0.966916	0.995044	0.00269746	Calm1	24242
ENSRNOG00000016770	0.00290101	0.0706061	-0.188117	Calm2	24244
ENSRNOG00000011589	0.869877	0.979072	-0.0215219	Camk2d	24246
ENSRNOG00000002265	0.673626	0.938134	0.145734	Casr	24247
ENSRNOG00000008364	0.0843858	0.500267	-0.144163	Cat	24248
ENSRNOG00000029528	0.0227497	0.264641	0.190609	Cbs	24250
ENSRNOG00000017874	0.894336	0.981512	0.0138717	Cd53	24251
ENSRNOG00000010918	0.143218	0.626402	-0.100329	Cebpa	24252
ENSRNOG00000057347	0.00263908	0.0665838	0.523149	Cebpb	24253
ENSRNOG00000055103	0.616898	0.91949	-0.0973383	Cftr	24255
ENSRNOG00000038101	0.35924	0.827872	0.168057	LOC102557319	24256
ENSRNOG00000014698	0.107199	0.560102	0.274929	Chrnb1	24261
ENSRNOG00000010872	0.581651	0.907978	-0.0502812	Ckb	24264
ENSRNOG00000001889	4.63757e-05	0.00347478	-0.392791	Comt	24267
ENSRNOG00000011913	0.452763	0.867871	0.105986	Cp	24268
ENSRNOG00000030111	0.830028	0.97215	-0.047208	Cyp11b3	24294
ENSRNOG00000019500	0.277459	0.76803	0.451823	Cyp1a1	24296
ENSRNOG00000016173	0.901534	0.981745	-0.0155728	Cyp1a2	24297
ENSRNOG00000000428	0.25187	0.750983	0.265241	Cyp21a1	24298
ENSRNOG00000020817	0.472159	0.874072	-0.0546074	Cyp2a1	24299
ENSRNOG00000033680	4.18601e-06	0.000551178	1.21361	Cyp2b1	24300
ENSRNOG00000029179	0.568056	0.903134	-0.0517381	Cyp2d3	24303
ENSRNOG00000030154	0.444913	0.86716	-0.202619	Cyp4a2	24306
ENSRNOG00000055078	4.42553e-06	0.00056548	0.471693	Cyp4b1	24307
ENSRNOG00000021027	0.0178297	0.228025	-1.05514	Dbp	24309
ENSRNOG00000062101	0.862188	0.978302	0.0480345	Ace	24310
ENSRNOG00000004327	0.692484	0.941804	0.0413818	Ddc	24311
ENSRNOG00000013521	0.975756	0.99647	-0.00251663	Dhfr	24312
ENSRNOG00000012772	0.109776	0.566334	0.451781	Nqo1	24314
ENSRNOG00000014361	0.674944	0.938848	-0.153653	Edn1	24323
ENSRNOG00000012721	0.556425	0.899425	-0.364664	Ednra	24326
ENSRNOG00000004332	0.373605	0.836601	0.11281	Egfr	24329
ENSRNOG00000019422	0.36765	0.83343	-0.299266	Egr1	24330
ENSRNOG00000004725	0.394706	0.845338	-0.133875	Cela1	24331
ENSRNOG00000013628	0.809509	0.967664	0.0614889	Cela2a	24332
ENSRNOG00000017895	0.292172	0.777714	0.0713703	Eno1	24333
ENSRNOG00000013141	0.979869	0.997573	0.0104568	Eno2	24334
ENSRNOG00000012619	0.90961	0.982929	0.0338593	Epor	24336
ENSRNOG00000006450	0.781395	0.962654	-0.092723	Erbb2	24337
ENSRNOG00000007865	0.864593	0.978302	0.0363481	Ephb1	24338
ENSRNOG00000015438	0.813032	0.96872	-0.0303237	LOC501233	24346
ENSRNOG00000008941	0.479618	0.877669	-0.0692337	Ets1	24356
ENSRNOG00000006675	0.111097	0.568807	-0.143129	Fabp1	24360
ENSRNOG00000016889	0.282678	0.77157	-0.118611	Fancc	24361
ENSRNOG00000017597	0.270188	0.762739	0.0807352	Fbp1	24362
ENSRNOG00000007092	0.689751	0.941751	0.0695648	Fgb	24366
ENSRNOG00000025074	0.738433	0.953594	0.0541433	Fgg	24367
ENSRNOG00000003653	0.673921	0.938362	0.0321303	Fh	24368
ENSRNOG00000009325	0.640757	0.925125	0.0293539	Fuca1	24375
ENSRNOG00000056728	0.333717	0.809603	-0.17408	G6pd	24377
ENSRNOG00000000007	0.865143	0.978585	0.0574805	Gad1	24379
ENSRNOG00000018200	0.00113503	0.0361964	1.12793	Gad2	24380
ENSRNOG00000024563	0.349641	0.820865	-0.0902222	Ganc	24382
ENSRNOG00000018630	0.24874	0.747425	0.0791671	LOC108351137	24383
ENSRNOG00000003119	0.623053	0.920855	0.0501625	Gc	24384
ENSRNOG00000061527	0.0809376	0.492116	-0.703894	Gck	24385
ENSRNOG00000002919	0.888141	0.981123	0.0228272	Gfap	24387
ENSRNOG00000059461	0.00107735	0.0348036	-0.329344	B4galt1	24390
ENSRNOG00000000805	0.773508	0.960582	-0.0310302	Gja1	24392
ENSRNOG00000056246	0.437664	0.863799	-0.0742516	Gls	24398
ENSRNOG00000057367	0.0618142	0.438366	0.160696	Glud1	24399
ENSRNOG00000016638	0.450872	0.867871	-0.0473108	Gnb1	24400
ENSRNOG00000016356	3.97781e-05	0.00304419	1.10514	Got1	24401
ENSRNOG00000048812	0.714093	0.946446	0.0307196	Gpx1	24404
ENSRNOG00000020310	0.152138	0.643777	0.234776	Grik5	24407
ENSRNOG00000021063	0.972709	0.996095	-0.00776537	Grin2d	24412
ENSRNOG00000014096	0.0887384	0.512898	-0.11828	Nr3c1	24413
ENSRNOG00000013171	0.385821	0.841561	0.176043	Grm2	24415
ENSRNOG00000000233	0.785142	0.963492	-0.0476565	Grm6	24419
ENSRNOG00000046271	0.989205	0.999328	-0.000850402	Gspt1	24420
ENSRNOG00000013484	0.349007	0.820407	0.0803893	Gsta1	24421
ENSRNOG00000000201	0.1241	0.592693	0.152276	Gsta5	24422
ENSRNOG00000029726	0.321395	0.80013	0.124701	Gstm1	24423
ENSRNOG00000018937	0.728748	0.950088	0.0494636	Gstm7	24424
ENSRNOG00000018237	0.0448562	0.378948	-0.214942	Gstp1	24426
ENSRNOG00000000913	0.228015	0.728525	0.0764437	Gusb	24434
ENSRNOG00000014743	0.0253392	0.279869	-0.183426	Hagh	24439
ENSRNOG00000058105	0.680525	0.939466	0.114993	Hbb	24440
ENSRNOG00000010262	0.00331212	0.0780282	-0.79726	Hdc	24443
ENSRNOG00000007027	0.247665	0.74668	-0.113831	Hgf	24446
ENSRNOG00000019120	0.0986131	0.539057	-0.140263	Hmgcs2	24450
ENSRNOG00000014117	0.530999	0.89179	0.215764	Hmox1	24451
ENSRNOG00000014964	0.982546	0.997967	0.00377334	Hp	24464
ENSRNOG00000034066	0.0179331	0.228531	-0.22655	Hspa8	24468
ENSRNOG00000019417	0.439766	0.865114	0.0845474	Hsd3b5	24470
ENSRNOG00000023546	0.0489458	0.395094	0.382478	Hspb1	24471
ENSRNOG00000045654	0.0550443	0.415966	1.75027	LOC108348108	24472
ENSRNOG00000015020	0.0296877	0.305042	-0.151856	Idh1	24479
ENSRNOG00000004517	0.102898	0.54994	0.120475	Igf1	24482
ENSRNOG00000020369	0.337259	0.810807	0.244541	Igf2	24483
ENSRNOG00000061910	0.000309547	0.0148655	0.316393	Igfbp3	24484
ENSRNOG00000004575	0.190085	0.6916	-0.19044	Il1a	24493
ENSRNOG00000004649	0.218213	0.719217	-0.149081	Il1b	24494
ENSRNOG00000020811	2.23192e-07	5.41372e-05	0.591658	Il6r	24499
ENSRNOG00000020630	0.248339	0.746997	-0.131725	Il9r	24500
ENSRNOG00000020248	0.936342	0.989472	-0.0331312	Ina	24503
ENSRNOG00000008144	0.221588	0.72275	-0.192886	Irf1	24508
ENSRNOG00000010966	0.314745	0.794972	0.0639716	Itgb1	24511
ENSRNOG00000009421	0.911474	0.983193	0.00821991	Ivd	24513
ENSRNOG00000059968	0.555129	0.899024	-0.0445401	Jak2	24514
ENSRNOG00000026293	0.314925	0.795053	0.151173	Jun	24516
ENSRNOG00000042838	0.944821	0.990747	0.0180275	Junb	24517
ENSRNOG00000019568	0.21576	0.717312	-0.10851	Jund	24518
ENSRNOG00000003634	0.000192064	0.0102561	1.74659	Zfp354a	24522
ENSRNOG00000009338	0.922885	0.986487	-0.00929396	Kras	24525
ENSRNOG00000019573	0.486921	0.879797	0.0495819	Lcat	24530
ENSRNOG00000013009	0.0120666	0.180633	-0.242321	Ldha	24533
ENSRNOG00000013000	0.977936	0.997245	-0.00642854	Ldhb	24534
ENSRNOG00000023664	0.551484	0.898392	-0.109661	Lepr	24536
ENSRNOG00000060338	0.423381	0.858339	-0.0553741	Lipc	24538
ENSRNOG00000012181	0.291226	0.777686	0.219453	Lpl	24539
ENSRNOG00000009005	0.0838977	0.49925	-0.197679	Slco2a1	24546
ENSRNOG00000016516	0.796418	0.965518	0.0661375	Mbp	24547
ENSRNOG00000011706	0.485734	0.87936	-0.0462329	Mbl1	24548
ENSRNOG00000008103	0.014894	0.206092	0.161933	Mdh1	24551
ENSRNOG00000009715	0.875456	0.980231	0.0166096	Me1	24552
ENSRNOG00000052745	0.991791	0.999328	0.00140444	Met	24553
ENSRNOG00000000775	0.695405	0.942866	-0.097793	Mog	24558
ENSRNOG00000002141	0.245062	0.74519	-0.273942	Cd200	24560
ENSRNOG00000020571	0.431479	0.862416	0.0748008	Mpg	24561
ENSRNOG00000022305	0.60367	0.914676	-0.123579	Abcc1	24565
ENSRNOG00000019680	0.282823	0.77157	0.0721768	Mst1	24566
ENSRNOG00000038047	0.00458165	0.0965106	0.418663	Mt1	24567
ENSRNOG00000019766	0.00120636	0.0376947	0.395458	Exoc8	245709
ENSRNOG00000020539	0.194219	0.694692	-0.301749	Muc1	24571
ENSRNOG00000001959	0.945818	0.991118	-0.0170498	Mx1	24575
ENSRNOG00000004500	0.00529948	0.105624	0.704027	Myc	24577
ENSRNOG00000057880	0.504425	0.884271	-0.203349	Myh11	24582
ENSRNOG00000017645	0.24778	0.74668	-0.233449	Mylpf	24584
ENSRNOG00000031890	0.49631	0.882636	-0.167713	Ncam1	24586
ENSRNOG00000009514	0.406122	0.849341	0.275645	Mme	24590
ENSRNOG00000019885	0.0106526	0.168081	-0.234944	Magi3	245903
ENSRNOG00000032942	0.708379	0.945585	-0.0328658	Neu1	24591
ENSRNOG00000007923	0.350891	0.821194	-0.260202	Cgref1	245918
ENSRNOG00000013780	0.490034	0.880088	-0.0983879	Nf1	24592
ENSRNOG00000022256	0.680858	0.939466	-0.0980453	Cxcl10	245920
ENSRNOG00000004828	0.266134	0.758455	-0.176212	Acvr1c	245921
ENSRNOG00000012644	0.651778	0.929784	-0.0418425	Nup58	245922
ENSRNOG00000002104	0.142794	0.626078	-0.101649	Scaf4	245924
ENSRNOG00000017299	0.79623	0.965518	0.01701	Phrf1	245925
ENSRNOG00000016919	0.496984	0.883081	0.047367	Scaf8	245926
ENSRNOG00000047714	0.0166452	0.218541	0.331444	Tmem37	245953
ENSRNOG00000003217	0.193788	0.69398	0.15037	Lgals3bp	245955
ENSRNOG00000021637	0.905468	0.982304	0.0074321	Ddx46	245957
ENSRNOG00000049912	0.771141	0.960021	0.0283879	Atp5f1e	245958
ENSRNOG00000008289	0.415515	0.855411	0.0535399	Slc25a3	245959
ENSRNOG00000005392	0.222604	0.72275	0.607004	Ngfr	24596
ENSRNOG00000014511	0.573193	0.904631	-0.0896694	Alg10	245960
ENSRNOG00000023588	0.979291	0.997573	0.00180488	Dmgdh	245961
ENSRNOG00000004737	0.617251	0.919661	0.0468983	Cd48	245962
ENSRNOG00000019388	0.202626	0.703829	0.0892582	Egfl7	245963
ENSRNOG00000014625	0.586381	0.909342	0.0397147	Atp5f1d	245965
ENSRNOG00000061100	0.117749	0.578873	-0.103574	Tmem150a	245966
ENSRNOG00000004484	0.783672	0.962965	-0.0177585	Commd5	245974
ENSRNOG00000001699	0.276853	0.767311	0.0821994	Setd4	245975
ENSRNOG00000000988	0.149308	0.639608	0.0938501	Xab2	245976
ENSRNOG00000011154	0.0831886	0.49925	0.198821	Adgrf5	245977
ENSRNOG00000012752	0.549273	0.897313	0.0862777	Cklf	245978
ENSRNOG00000001130	0.852223	0.976546	-0.0371845	Nos1	24598
ENSRNOG00000016892	0.331189	0.807663	-0.061472	Nr2f6	245980
ENSRNOG00000008140	0.330339	0.806599	0.0678374	Rpl15	245981
ENSRNOG00000014496	0.047302	0.389642	0.388328	Coro6	245982
ENSRNOG00000015068	0.839009	0.97242	-0.0169515	Il11ra1	245983
ENSRNOG00000016701	0.511276	0.886463	0.131971	Gng8	245986
ENSRNOG00000009348	0.147204	0.635294	-0.141618	Nos3	24600
ENSRNOG00000014684	0.355638	0.824145	-0.0788901	Npr1	24603
ENSRNOG00000025701	0.0512253	0.402112	0.179559	Nifk	246042
ENSRNOG00000012178	0.220443	0.722079	0.186494	Lmbrd1	246046
ENSRNOG00000048982	0.574947	0.905577	0.108726	LOC100912282	246047
ENSRNOG00000023079	0.29468	0.778793	-0.081227	Nras	24605
ENSRNOG00000059500	0.721977	0.948692	-0.049929	Cdkn1c	246060
ENSRNOG00000013552	0.603318	0.914337	0.221214	Scd	246074
ENSRNOG00000005424	0.246104	0.74668	0.0994778	Odc1	24609
ENSRNOG00000019142	0.849292	0.975705	-0.0331911	Fas	246097
ENSRNOG00000010440	0.530011	0.891548	-0.157376	Gnal	24611
ENSRNOG00000000177	0.728346	0.950088	0.0328363	Plpp2	246115
ENSRNOG00000002625	0.451514	0.867871	0.0608375	Ptpn4	246116
ENSRNOG00000015059	0.854438	0.976824	-0.0134974	Mcfd2	246117
ENSRNOG00000017209	0.560135	0.900649	0.184348	Tubb3	246118
ENSRNOG00000001385	0.0679835	0.456163	0.117899	Plbd2	246120
ENSRNOG00000030654	0.279312	0.769048	0.067741	Man2c1	246136
ENSRNOG00000007137	0.59189	0.91039	-0.368225	Ly6i	246138
ENSRNOG00000007886	0.901216	0.981745	0.0364977	Orm1	24614
ENSRNOG00000007529	0.000724241	0.027766	-0.332079	Bmf	246142
ENSRNOG00000020936	0.961472	0.99429	0.0156909	Nradd	246143
ENSRNOG00000001325	0.0248569	0.277478	0.251139	Il3ra	246144
ENSRNOG00000017795	0.0603205	0.432922	0.1301	Hspbp1	246146
ENSRNOG00000011821	0.971693	0.995744	0.0082219	S100a4	24615
ENSRNOG00000026319	0.539963	0.89527	-0.0593921	Akap9	246150
ENSRNOG00000029068	0.0670814	0.453258	-0.191957	Wdr44	246152
ENSRNOG00000004302	0.0629814	0.441343	0.158911	Pah	24616
ENSRNOG00000001414	0.0789506	0.487196	0.438582	Serpine1	24617
ENSRNOG00000012512	0.0354209	0.333054	0.579357	Nexn	246172
ENSRNOG00000059491	0.532542	0.892099	-0.0971321	Fgd4	246174
ENSRNOG00000047905	0.0422942	0.36661	0.131631	Dus1l	246185
ENSRNOG00000010714	0.886758	0.980806	-0.0318712	Fgl1	246186
ENSRNOG00000020049	0.83478	0.97242	0.015964	Slc7a6os	246187
ENSRNOG00000002470	0.581642	0.907978	-0.188912	Ifi47	246208
ENSRNOG00000019080	0.384129	0.840948	-0.0762239	Hsd3b7	246211
ENSRNOG00000007646	0.153279	0.646448	-0.124322	Sipa1l1	246212
ENSRNOG00000059344	0.818378	0.969525	0.0143686	Tpcn1	246215
ENSRNOG00000020897	0.0388196	0.351612	0.130682	Prpf19	246216
ENSRNOG00000016653	2.53319e-08	9.54012e-06	0.387076	Ngef	246217
ENSRNOG00000045605	0.857611	0.977464	0.0125534	Uxs1	246232
ENSRNOG00000021174	0.646022	0.927474	0.0413857	Macrod1	246233
ENSRNOG00000008747	0.97063	0.995742	0.00252403	Plekha5	246237
ENSRNOG00000021644	0.0739232	0.472283	-0.201263	Slc15a3	246239
ENSRNOG00000015869	0.451018	0.867871	0.0487678	Pccb	24624
ENSRNOG00000020465	0.6232	0.920855	-0.0664102	Ripk3	246240
ENSRNOG00000008393	0.0784048	0.48679	0.112831	Tax1bp1	246244
ENSRNOG00000003510	0.00684029	0.124228	0.654714	Fmo2	246245
ENSRNOG00000008190	5.03915e-06	0.00063259	0.345997	Pnpla7	246246
ENSRNOG00000003400	0.0157047	0.212229	0.224083	Fmo4	246247
ENSRNOG00000018076	0.0508076	0.401495	0.345468	Fmo5	246248
ENSRNOG00000058545	0.198997	0.699887	-0.123113	Arhgap4	246249
ENSRNOG00000011330	0.516825	0.888321	0.11391	Ces2a	246252
ENSRNOG00000001821	0.759297	0.958638	0.0312202	Adipoq	246253
[truncated: 11,797 more rows]

## Sheet: BB_10h
Ensembl Gene ID	pval	qval	log(FC)	Ensembl Gene Name	Enrrez Gene ID
ENSRNOG00000030351	0.60085	0.813866	0.979328	AABR07006627.1
ENSRNOG00000002509	0.897489	0.960772	0.00829384	Gnl3l	100034253
ENSRNOG00000021691	0.260013	0.54101	-0.700869	Ccdc92	100036765
ENSRNOG00000022540	0.175521	0.440562	-0.13436	Trex1	100049583
ENSRNOG00000006319	0.0231876	0.127094	-0.798221	Cxcr6	100124593
ENSRNOG00000022431	0.780711	0.911702	-0.0575854	Zfp867	100125361
ENSRNOG00000015597	0.699061	0.869229	-0.0261815	LOC100125364	100125364
ENSRNOG00000005558	0.477408	0.731561	-0.0729482	LOC100125367	100125367
ENSRNOG00000043289	0.237146	0.517996	0.269547	LOC102551539	100125368
ENSRNOG00000016936	0.000697031	0.0103605	-0.216976	Nadk	100125370
ENSRNOG00000015438	0.808268	0.924368	0.0269677	LOC501233	100125372
ENSRNOG00000009248	0.321064	0.603161	0.0641724	Pnrc2	100125373
ENSRNOG00000056148	0.849254	0.940072	0.0194569	Nudcd3	100125378
ENSRNOG00000030355	0.00272633	0.0286366	0.208127	Mroh1	100125385
ENSRNOG00000050510	0.306186	0.589586	-0.0649569	Rab1b	100126191
ENSRNOG00000050407	0.999583	0.999654	-4.49887e-05	Hiatl3	100134827
ENSRNOG00000061299	0.474905	0.729536	-0.14511	LOC100134871	100134871
ENSRNOG00000050072	0.412113	0.680862	-0.139701	Jmjd7	100137086
ENSRNOG00000046357	0.390377	0.664309	0.0612607	Adh5	100145871
ENSRNOG00000009958	0.610542	0.818767	0.0373919	Nkapd1	100151767
ENSRNOG00000006925	0.991066	0.997888	-0.00264578	Zfp786	100158223
ENSRNOG00000007436	0.934197	0.974765	-0.00801762	Tedc2	100158225
ENSRNOG00000006726	0.136569	0.381824	-0.207647	Zfp9	100158232
ENSRNOG00000024801	0.0785244	0.275736	-0.127775	Slc35a2	100158233
ENSRNOG00000048357	0.134001	0.378083	-0.124143	LOC103690164	100169747
ENSRNOG00000039877	0.916703	0.968546	0.0126974	Smim11a	100174909
ENSRNOG00000013738	0.166531	0.428086	0.134035	LOC100174910	100174910
ENSRNOG00000008605	0.000232728	0.00431949	-0.239646	Ost4	100188932
ENSRNOG00000038999	0.705346	0.872606	0.0456289	RT1-A1	100188935
ENSRNOG00000042961	0.274819	0.557501	0.198364	Ormdl1	100188936
ENSRNOG00000030237	0.365637	0.643906	-0.0731383	Cox7c	100188937
ENSRNOG00000014806	0.259281	0.540201	0.0710434	Pnkd	100188944
ENSRNOG00000033378	0.2376	0.518201	0.0741357	Rnf123	100190936
ENSRNOG00000059744	0.622761	0.824908	0.0309265	Atxn7l3b	100192313
ENSRNOG00000049661	0.846017	0.938958	0.0230162	Inafm1	100192314
ENSRNOG00000009778	0.0895389	0.299445	-0.108397	Tmem59	100196907
ENSRNOG00000036667	0.145443	0.396205	0.0991827	Hexd	100216475
ENSRNOG00000046085	0.565655	0.791024	-0.0553957	Gon7	100233176
ENSRNOG00000043223	0.138431	0.38459	0.207133	Zfp949	100233177
ENSRNOG00000033881	0.215994	0.494798	0.186521	Insyn2a	100233213
ENSRNOG00000057040	0.00508463	0.0445612	-0.251208	Spns2	100270678
ENSRNOG00000061876	0.0278468	0.144429	-0.145105	Tas1r2	100270683
ENSRNOG00000012204	0.840931	0.937601	0.0126076	LOC100294508	100294508
ENSRNOG00000046958	0.865515	0.946902	-0.0367047	Abo	100301568
ENSRNOG00000030410	0.7218	0.881782	-0.0416976	Zfp958	100302405
ENSRNOG00000047115	0.135548	0.380007	-0.121709	Cox16	100302447
ENSRNOG00000025940	2.08488e-06	9.53666e-05	-0.334977	Mettl9	100302453
ENSRNOG00000019129	0.439069	0.703582	-0.196321	Fcgbp	100303643
ENSRNOG00000004682	0.189318	0.459847	0.375081	Parpbp	100310874
ENSRNOG00000057231	0.162195	0.422407	-0.106213	Ddx3	100312982
ENSRNOG00000060496	0.730825	0.886828	0.033794	Kdm5d	100312983
ENSRNOG00000060048	0.0861054	0.29189	-0.123491	Eif2s3y	100312984
ENSRNOG00000025726	0.00982535	0.0710109	0.685021	Prr30	100322897
ENSRNOG00000037556	0.220299	0.499975	0.214248	Zfp420	100359464
ENSRNOG00000047123	0.391379	0.665358	-0.129897	Tstd1	100359478
ENSRNOG00000038622	0.86935	0.948298	0.0165988	Zfp628	100359484
ENSRNOG00000032303	0.247956	0.527296	-0.105497	LOC108349682	100359498
ENSRNOG00000060436	0.0177092	0.106124	-0.162193	Vti1b	100359512
ENSRNOG00000008450	0.645996	0.837389	-0.11241	LOC100359539	100359539
ENSRNOG00000046391	0.477762	0.731561	-0.0649943	Fam177a1	100359558
ENSRNOG00000006762	0.570811	0.793658	0.0399018	Snu13	100359574
ENSRNOG00000025731	0.378026	0.654027	-0.321612	Ptma	100359583
ENSRNOG00000000802	0.683232	0.859266	-0.059868	Tbc1d32	100359595
ENSRNOG00000030058	0.55964	0.78696	-0.306622	LOC100359600	100359600
ENSRNOG00000046585	0.732031	0.887042	-0.0280812	AABR07054370.1	100359642
ENSRNOG00000043128	0.970865	0.989607	0.00477634	Armcx4	100359678
ENSRNOG00000016643	0.0130404	0.0861259	-0.350885	Lpcat2	100359680
ENSRNOG00000045785	0.164707	0.425418	-0.119414	LOC100359687	100359687
ENSRNOG00000002276	0.578324	0.799104	0.0528704	LOC103690175	100359714
ENSRNOG00000037221	0.19951	0.473561	0.166956	Tipinl1	100359731
ENSRNOG00000046455	0.911755	0.966358	0.029117	LOC100911224	100359821
ENSRNOG00000016686	0.442016	0.705449	-0.0623471	Tmem167a	100359823
ENSRNOG00000031995	0.190831	0.462049	-0.0869212	Smim15	100359861
ENSRNOG00000039336	0.333225	0.614031	-0.328673	Hrct1	100359865
ENSRNOG00000021302	0.0603675	0.23848	0.550629	Tmem91	100359879
ENSRNOG00000013579	0.327113	0.609092	0.111912	LOC100359916	100359916
ENSRNOG00000006283	0.803809	0.9232	-0.0203072	LOC100359922	100359922
ENSRNOG00000038106	4.02336e-07	2.37721e-05	0.375482	AABR07026424.1	100359928
ENSRNOG00000019425	0.189547	0.459909	-0.084098	Gabarapl2	100359937
ENSRNOG00000042283	0.241377	0.520743	0.152822	Zfp267	100359945
ENSRNOG00000029627	0.486857	0.737905	-0.0648315	LOC100359951	100359951
ENSRNOG00000048394	0.574621	0.796804	-0.0765938	Zfp560	100359967
ENSRNOG00000003150	0.28145	0.565125	-0.0746097	Mpc2	100359982
ENSRNOG00000059381	0.825026	0.930919	-0.0210057	Mrps6	100360017
ENSRNOG00000017249	0.403868	0.675017	-0.218251	Zfp366	100360041
ENSRNOG00000011104	0.193457	0.465432	-0.0931132	LOC100360057	100360057
ENSRNOG00000002039	0.303788	0.587281	-0.0653241	Evi5	100360066
ENSRNOG00000001418	0.0321596	0.158451	-0.250937	Znhit1	100360077
ENSRNOG00000031506	7.13818e-05	0.00169547	0.471109	Ftl1	100360087
ENSRNOG00000048672	0.86124	0.945735	-0.0214683	Tmem207	100360091
ENSRNOG00000043131	0.0574912	0.231269	-0.301881	LOC100360095	100360095
ENSRNOG00000019223	0.411438	0.680835	-0.0557001	Atp5f1c	100360100
ENSRNOG00000032635	0.608296	0.817363	-0.0372813	LOC100360117	100360117
ENSRNOG00000048341	0.0437934	0.194787	0.359476	LOC688335	100360143
ENSRNOG00000000985	0.5747	0.796836	0.0355402	Cpsf4	100360200
ENSRNOG00000013170	0.299623	0.582806	0.301655	Il13ra1	100360218
ENSRNOG00000019122	0.164226	0.425098	0.0923367	Sec16a	100360302
ENSRNOG00000051615	0.747811	0.895076	-0.0411095	Hmgn2	100360316
ENSRNOG00000027230	0.344717	0.623958	0.306228	Fhod3	100360334
ENSRNOG00000016134	0.202276	0.47732	-0.109492	Msh6	100360342
ENSRNOG00000008101	0.740059	0.891137	0.033532	Tmem251	100360358
ENSRNOG00000051606	0.933518	0.974548	-0.0100649	LOC100360380	100360380
ENSRNOG00000002980	0.258503	0.539451	0.0709101	Tsr1	100360406
ENSRNOG00000000150	0.219775	0.499284	-0.0792916	Dnajc1	100360412
ENSRNOG00000051885	0.268211	0.550626	-0.116347	LOC100360413	100360413
ENSRNOG00000015708	0.024367	0.132081	0.153897	E2f4	100360427
ENSRNOG00000054275	0.974511	0.991506	0.0131455	Nsun3	100360437
ENSRNOG00000026716	0.960011	0.984715	-0.00366513	LOC100360449	100360449
ENSRNOG00000061438	0.627901	0.828168	-0.127998	LOC100360491	100360491
ENSRNOG00000016416	0.0113727	0.0785892	-0.158835	Rnh1	100360501
ENSRNOG00000047848	0.122084	0.360144	0.370127	Cbr1	100360507
ENSRNOG00000023614	0.0801078	0.27915	-0.275722	Hsh2d	100360518
ENSRNOG00000013874	0.806496	0.923733	-0.0239863	Rplp1	100360522
ENSRNOG00000007722	0.766813	0.905815	0.0420612	Tlcd3a	100360533
ENSRNOG00000016119	9.61475e-06	0.000337468	0.720597	Fzd7	100360552
ENSRNOG00000016411	0.77267	0.908575	-0.0241301	Rps12	100360573
ENSRNOG00000003650	0.897172	0.960505	-0.0161543	Nt5c	100360582
ENSRNOG00000016689	0.495406	0.742739	0.0704066	Fanci	100360594
ENSRNOG00000017294	0.00220345	0.0246996	-0.285521	Zranb1	100360606
ENSRNOG00000053623	0.0747373	0.269047	0.444586	LOC100360619	100360619
ENSRNOG00000020148	0.928822	0.972797	0.0104382	Il4i1	100360621
ENSRNOG00000025406	0.766561	0.905593	-0.0300492	Iqgap2	100360623
ENSRNOG00000018936	0.22091	0.50064	0.287428	Zfp780b-ps1	100360638
ENSRNOG00000017836	0.720887	0.881298	0.0257392	Rrp36	100360664
ENSRNOG00000031127	0.266918	0.549676	-0.0918829	Snrpe	100360682
ENSRNOG00000031024	0.882318	0.95425	-0.0314384	Sirpd	100360722
ENSRNOG00000049370	0.333286	0.614031	-0.234315	Lsm6	100360750
ENSRNOG00000042404	0.00423438	0.038958	0.76945	Ccdc122	100360752
ENSRNOG00000058437	0.457845	0.716109	0.145834	LOC684773	100360754
ENSRNOG00000028661	0.425506	0.692173	-0.191225	Ctcfl	100360757
ENSRNOG00000024056	0.5355	0.77106	0.0664878	Zfp17	100360772
ENSRNOG00000033803	0.917848	0.969176	0.0108785	LOC100360841	100360781
ENSRNOG00000033517	0.24587	0.525285	-0.26439	LOC100360791	100360791
ENSRNOG00000023086	0.341469	0.621809	0.0810778	LOC100360828	100360828
ENSRNOG00000033803	0.917848	0.969176	0.0108785	LOC100360841	100360841
ENSRNOG00000011827	0.0121358	0.0817895	-0.305281	LOC100360846	100360846
ENSRNOG00000032401	0.0146535	0.0933453	-0.152777	H3f3c	100360868
ENSRNOG00000053494	0.919542	0.969594	0.0668736	Mcpt1l1	100360872
ENSRNOG00000010889	0.524179	0.762345	0.0818683	Fbxw7	100360914
ENSRNOG00000000576	0.033329	0.161778	0.165233	Anapc16	100360936
ENSRNOG00000055068	0.00706906	0.0560622	-0.479262	Ppial4d	100360977
ENSRNOG00000033235	0.81096	0.925396	-0.0669073	Relb	100360982
ENSRNOG00000004090	0.880213	0.953225	0.0222433	LOC100361025	100361025
ENSRNOG00000025179	0.14657	0.398308	-0.444289	AABR07045322.1	100361061
ENSRNOG00000042929	0.00375354	0.035873	-0.397407	LOC100361087	100361087
ENSRNOG00000033351	0.206461	0.483266	0.103281	Zfp869	100361114
ENSRNOG00000017166	0.0899553	0.300204	-0.119675	Mycbp	100361133
ENSRNOG00000024112	0.00525846	0.0453558	0.175082	Dgkq	100361138
ENSRNOG00000052003	0.287487	0.570044	-0.138251	Mkrn2os	100361147
ENSRNOG00000028690	0.523397	0.761961	0.0404198	LOC100362366	100361180
ENSRNOG00000015848	0.00409854	0.0380999	0.34609	Etfrf1	100361188
ENSRNOG00000042163	7.36953e-09	7.57246e-07	1.10342	Btbd19	100361234
ENSRNOG00000002345	0.0430444	0.193118	-0.435406	Rasgef1b	100361238
ENSRNOG00000006283	0.803809	0.9232	-0.0203072	LOC100359922	100361259
ENSRNOG00000011932	0.762723	0.903543	-0.0240205	Snrpa1	100361269
ENSRNOG00000032948	0.0102036	0.0731111	-0.162716	Tyk2	100361294
ENSRNOG00000060105	0.804468	0.9232	0.0436817	Astn2	100361323
ENSRNOG00000010643	0.713046	0.876929	0.0231134	Kank2	100361376
ENSRNOG00000031716	0.763183	0.903786	0.0492996	LOC100910978	100361383
ENSRNOG00000021041	0.357906	0.636904	-0.127839	Fam171a2	100361389
ENSRNOG00000036658	0.112211	0.343287	-0.101873	Tbcd	100361417
ENSRNOG00000031097	0.0619601	0.241441	-0.247776	Syce1l	100361431
ENSRNOG00000011490	0.04822	0.208083	0.394326	Angptl8	100361444
ENSRNOG00000053452	0.44595	0.708117	0.0706682	LOC100361457	100361457
ENSRNOG00000049976	0.0609972	0.239529	-1.1249	Gzmbl2	100361468
ENSRNOG00000046675	0.0222559	0.12347	0.187108	Gpbp1l2	100361476
ENSRNOG00000001466	0.0751559	0.269664	0.534675	LOC100361492	100361492
ENSRNOG00000007792	0.833752	0.934814	-0.0164727	Gcc1	100361513
ENSRNOG00000001273	0.40683	0.677334	0.120185	Psmg3	100361517
ENSRNOG00000018729	0.43727	0.702088	-0.0939203	Rad9a	100361529
ENSRNOG00000020016	0.00617343	0.0510135	-0.179672	Lamtor1	100361543
ENSRNOG00000054181	0.978937	0.993089	-0.00634732	LOC100361547	100361547
ENSRNOG00000003220	0.00394289	0.0371991	-0.186502	H3f3b	100361558
ENSRNOG00000054999	0.00594954	0.0497602	0.401651	Hilpda	100361568
ENSRNOG00000010408	0.283182	0.566716	-0.0993009	Polr2k	100361574
ENSRNOG00000028765	0.590943	0.808683	-0.143719	Ttc24	100361582
ENSRNOG00000016780	0.459424	0.717154	-0.0765878	RGD1310951	100361585
ENSRNOG00000028083	0.0579041	0.23214	-0.440869	Tmem35b	100361631
ENSRNOG00000033346	0.427872	0.69435	0.160982	LOC100361636	100361636
ENSRNOG00000031951	0.494472	0.742363	-0.109121	LOC100361645	100361645
ENSRNOG00000033059	0.955142	0.982582	-0.0103605	Galnt6	100361647
ENSRNOG00000022720	0.837715	0.936666	0.0164375	Usp37	100361658
ENSRNOG00000049856	0.419168	0.687304	0.109863	Zfp617	100361660
ENSRNOG00000016932	0.102978	0.326162	0.209806	Simc1	100361684
ENSRNOG00000021680	0.0016867	0.020269	-0.301145	Setdb2	100361710
ENSRNOG00000002196	9.27029e-05	0.00210661	-0.353931	Ociad2	100361733
ENSRNOG00000051310	0.707873	0.87413	0.0620878	AABR07039345.1	100361756
ENSRNOG00000008365	0.449637	0.710402	0.133379	Hoxb2	100361765
ENSRNOG00000016910	0.860718	0.945316	-0.0192932	Ralgps1	100361774
ENSRNOG00000017146	0.48711	0.737905	-0.0661207	Nfatc1	100361818
ENSRNOG00000013046	0.967618	0.988105	-0.0106177	Tram2	100361830
ENSRNOG00000029512	0.557413	0.785505	-0.0526797	LOC100361854	100361854
ENSRNOG00000057056	0.229273	0.5098	-0.0775433	Rab5a	100361891
ENSRNOG00000033038	0.481619	0.734197	0.344242	Chchd4	100361898
ENSRNOG00000052604	0.512794	0.754844	-0.0474626	LOC100361907	100361907
ENSRNOG00000056651	7.83254e-06	0.000289988	-0.874963	LOC103690068	100361913
ENSRNOG00000005535	0.0510477	0.214797	0.897981	Ikzf4	100361923
ENSRNOG00000020700	0.026886	0.141306	-0.205053	Rnaseh2c	100361939
ENSRNOG00000039249	0.399528	0.671407	-0.118418	AABR07035539.1	100361974
ENSRNOG00000025810	0.0408654	0.186156	-0.216754	Grcc10	100362005
ENSRNOG00000042449	0.852284	0.941081	0.0136803	Cdc42se2	100362023
ENSRNOG00000032825	0.487552	0.738094	-0.096314	LOC100362027	100362027
ENSRNOG00000050650	0.148678	0.401419	-0.222447	Ttc16	100362059
ENSRNOG00000031478	0.0289682	0.147759	1.35331	Zfp663	100362089
ENSRNOG00000054557	0.448407	0.709485	0.0546394	Lsm14b	100362102
ENSRNOG00000030481	0.51244	0.754715	0.209895	LOC100362110	100362110
ENSRNOG00000030069	0.542479	0.776222	-0.659629	Faim	100362113
ENSRNOG00000046305	0.257949	0.538699	-0.160836	LOC103690114	100362119
ENSRNOG00000014071	0.280722	0.564371	-0.0942915	Ddb2	100362121
ENSRNOG00000016545	0.618893	0.82287	0.0655461	Ift140	100362124
ENSRNOG00000029627	0.486857	0.737905	-0.0648315	LOC100359951	100362149
ENSRNOG00000014811	0.311021	0.593985	-0.0646689	Cyhr1	100362155
ENSRNOG00000042504	0.0329865	0.161083	0.30004	Zfp964	100362170
ENSRNOG00000059415	0.267545	0.550144	0.243599	LOC100362172	100362172
ENSRNOG00000059319	0.0930378	0.306239	-0.145161	AABR07028013.1	100362197
ENSRNOG00000017557	3.99304e-06	0.000165927	-0.530413	LOC100362216	100362216
ENSRNOG00000019528	0.218024	0.497213	0.105725	Plekhg6	100362241
ENSRNOG00000016306	0.304543	0.588203	0.205658	Adgrv1	100362255
ENSRNOG00000016618	0.0519676	0.217119	0.581179	Tmem52	100362283
ENSRNOG00000024677	0.00958911	0.0698375	0.269444	Arhgap33	100362311
ENSRNOG00000024930	0.09593	0.31307	-0.107685	Smim19	100362321
ENSRNOG00000010369	0.152944	0.408734	-0.0968673	Dhx29	100362324
ENSRNOG00000004843	0.205975	0.482587	-0.244372	Pole3	100362333
ENSRNOG00000050554	0.376324	0.652603	-0.113422	LOC100362342	100362342
ENSRNOG00000004685	0.679807	0.857316	0.0329987	Mta3	100362346
ENSRNOG00000007758	0.597146	0.812388	-0.39166	LOC100362350	100362350
ENSRNOG00000028690	0.523397	0.761961	0.0404198	LOC100362366	100362366
ENSRNOG00000006283	0.803809	0.9232	-0.0203072	LOC100359922	100362400
ENSRNOG00000049515	0.94466	0.978544	0.0171538	Obp1f	100362409
ENSRNOG00000019811	0.533746	0.769528	-0.0391278	LOC100362432	100362432
ENSRNOG00000001893	0.654627	0.842496	0.0281122	LOC100362453	100362453
ENSRNOG00000023577	0.750045	0.896286	0.0212631	Gigyf2	100362458
ENSRNOG00000024266	0.633766	0.831958	0.0337023	Haus5	100362495
ENSRNOG00000025619	0.230446	0.510451	-0.0995096	Ap1g2	100362547
ENSRNOG00000014291	0.117607	0.352423	0.100339	Elp3	100362548
ENSRNOG00000012017	0.149054	0.401976	0.111292	Otulin	100362554
ENSRNOG00000003285	0.329862	0.611276	-0.105892	Mpv17l	100362572
ENSRNOG00000053805	0.599546	0.813487	0.179236	Akain1	100362606
ENSRNOG00000061499	0.0576623	0.231656	-0.130429	Kmt2d	100362634
ENSRNOG00000003201	0.30214	0.585214	-0.0662119	Rps4x	100362640
ENSRNOG00000014834	0.18544	0.454598	0.10613	Epc1	100362678
ENSRNOG00000029627	0.486857	0.737905	-0.0648315	LOC100359951	100362684
ENSRNOG00000046489	0.674508	0.85388	0.127457	LOC100362690	100362690
ENSRNOG00000016728	0.887596	0.956096	-0.0234147	Tiam2	100362710
ENSRNOG00000003742	0.568814	0.793151	0.119787	Cdkl5	100362725
ENSRNOG00000047276	0.0618396	0.241234	-0.211557	AABR07044711.1	100362738
ENSRNOG00000001043	0.00917029	0.0674454	0.211762	Ddx55	100362764
ENSRNOG00000024616	0.00158028	0.0193821	-0.597837	C12H7orf61	100362783
ENSRNOG00000013469	0.00175099	0.0207601	-0.265917	Txndc5	100362805
ENSRNOG00000000885	0.313567	0.595821	0.303955	Auts2	100362819
ENSRNOG00000027694	0.298201	0.581395	0.41655	AABR07050545.1	100362830
ENSRNOG00000024450	0.222351	0.501741	-0.099488	Poc1b	100362836
ENSRNOG00000031099	0.859103	0.944675	0.0362562	Tmprss12	100362912
ENSRNOG00000053247	0.00246559	0.0268526	-0.248119	Snx21	100362940
[truncated: 13,426 more rows]

## Sheet: CCl4_5h
Ensembl Gene ID	pval	qval	log(FC)	Ensembl Gene Name	Enrrez Gene ID
[truncated: 14,162 more rows]

## Sheet: CCL4_10h
Ensembl Gene ID	pval	qval	log(FC)	Ensembl Gene Name	Enrrez Gene ID
[truncated: 14,043 more rows]
