# Supplementary material for: Toxicant-Induced Metabolic Alterations in Lipid and Amino Acid Pathways Are Predictive of Acute Liver Toxicity in Rats
Source: Int J Mol Sci. 2020 Nov 4;21(21):8250. doi: 10.3390/ijms21218250 (PMC7663358; doi:10.3390/ijms21218250)
Supplement: Supplementary file 1 [file ijms-21-08250-s001.zip › Table S2.xlsx]

## Sheet: APAP_BB_CCl4_5h
Common genes 5 h post toxicant exposure
	log(FC) value of singificantly changed genes (FDR < 0.1)
Entrez Gene ID	APAP_5h	BB_5h	CCl4_5h
24173	-0.612181	-0.194852	-0.470601
24215	-0.858111	-0.451142	-0.837196
24401	1.83979	1.10514	0.497517
24705	-0.288565	-0.254224	-0.227969
24772	-0.408278	-0.434543	-0.681985
24929	-0.37555	-0.469403	-0.345485
25096	-0.611116	-0.373939	-0.44562
25130	-0.479813	-0.380887	-0.566497
25206	-1.48426	-0.688822	-0.579211
25359	-0.449011	-0.248266	-0.281571
25379	-0.357303	-0.215149	-0.307996
25631	-0.284809	-0.355169	-0.427658
25636	-0.240014	-0.248319	-0.280333
25685	1.68801	1.92371	2.18347
29211	-0.925824	-0.28745	-0.38818
29278	-0.641328	-0.310324	-0.211305
29308	0.61572	0.49788	0.644635
29491	-0.460975	-0.362131	-0.297712
29633	-0.798282	-0.617133	-1.17667
29637	-0.864477	-1.17624	-0.520142
56083	-0.412088	-0.212977	-0.266268
58922	-1.25861	-0.860738	-0.988075
60374	-0.60652	-0.21147	0.404328
63840	-1.25351	-0.797224	-0.843213
63879	-0.885418	-0.816685	-0.725414
63997	-0.834622	-0.322669	-0.263571
64159	0.275152	0.275118	0.473851
64625	-0.419722	-0.215926	-0.209104
64862	1.12807	0.438502	0.349059
65028	-0.380258	-0.314311	0.371148
65984	-1.62009	-1.49512	-0.505953
81801	-1.34288	-0.762237	-0.816502
83502	-0.757045	-0.486912	-0.734235
83512	-0.941544	-0.829772	-0.577574
83619	-0.744087	-0.474818	-0.299771
83718	-0.444426	-0.375179	-0.680004
84411	-0.445427	-0.283215	0.21109
84575	-0.750069	-0.637112	-0.426602
85327	-0.865577	-0.4755	-0.326042
89825	0.399655	0.244112	0.53709
114100	-0.272816	-0.260677	-0.368197
114488	0.967657	0.329565	0.289894
140544	0.401325	0.581542	0.21606
140910	-1.08358	-1.15837	-0.350048
171070	-0.469431	-0.193425	0.554623
171436	-0.476036	-0.281376	-0.306531
192126	-0.627357	-0.277684	-0.562215
192129	0.42317	0.420841	0.218873
192183	-0.812338	-0.435537	-0.393148
246760	0.33489	0.264442	0.524061
261737	-0.612946	-0.33077	-0.38412
266732	-0.522575	-0.340363	-0.373235
282634	0.955259	0.515737	0.312249
287805	-1.0213	-0.271039	-0.519227
288663	-0.224043	-0.286206	-0.289618
289175	-0.726657	-0.530536	-0.589789
289392	-0.72249	-0.655337	-0.596806
290363	-0.473273	-0.306626	-0.41649
290648	-0.526156	-0.36466	-0.530725
291069	1.6783	1.38793	0.642839
291071	0.3219	0.251721	0.37665
291414	0.307151	0.251946	0.289139
293649	-0.350249	-0.272048	-0.513882
293774	-0.85598	-0.628122	-0.374672
294048	-0.997864	-0.428024	-0.36917
294331	0.448513	0.46286	0.371313
295228	1.17628	0.772263	0.892591
295586	-0.375994	-0.294517	-0.368929
296349	0.332309	0.551368	0.440364
296583	-0.363543	-0.294606	-0.669354
297867	-0.267368	-0.21062	-0.325305
299339	-0.906452	-0.612189	-0.37978
299626	1.72476	1.10614	0.579493
300095	-0.663693	-0.588054	-0.258283
300438	-1.09697	-0.808487	-0.493342
301416	1.12449	0.618301	0.524936
301965	-0.579459	-0.336549	-0.721729
303016	0.497118	0.367656	-0.552986
303039	-0.755386	-0.248568	-0.329574
303163	-1.08483	-0.390515	-0.393576
303311	-0.852485	-0.563568	-0.686609
303375	-0.796729	-0.526219	-0.641805
303882	0.455679	0.467546	0.292613
303903	-0.931186	-0.362687	-0.221769
303948	0.335418	0.389383	0.646257
304055	-0.381009	-0.386397	-0.388899
304334	-0.504625	-0.403343	-0.238846
305230	-1.16824	-0.428104	-0.282755
305497	-1.12017	-0.426263	-0.497745
305509	0.907876	0.845002	0.831331
305938	-0.407953	-0.451405	-0.598001
307459	-0.483698	-0.447769	-0.589499
307642	0.313985	0.289651	0.385255
307986	-0.233415	-0.262094	-0.306116
308069	-0.312565	-0.259676	-0.401588
308568	0.6213	0.583927	0.625098
309262	-0.516492	-0.453864	-0.218499
309307	-0.309306	-0.262912	-0.328699
310200	1.1331	1.27941	0.724968
310655	-0.884277	-0.390187	-0.802868
310756	-0.399944	-0.351106	-0.406529
311441	0.319676	0.230501	0.734555
311984	-0.496954	-0.304241	-0.24911
312670	-0.457124	-0.339067	-0.36339
313022	1.25249	0.800657	0.7682
313339	0.984824	0.741858	0.415742
313560	0.322073	0.364583	0.692737
313722	1.44865	1.22236	1.5136
313834	-0.871509	-0.485645	-0.446886
314249	-0.427318	-0.213505	-0.455558
315203	-0.453092	-0.30489	-0.375196
315756	-0.397927	-0.298191	-0.313348
315879	-1.06756	-0.804144	-1.34688
315939	-0.671963	-0.366603	-0.330974
316626	-0.955742	-0.588001	-0.525953
317399	0.283218	0.205601	0.379083
360492	-0.345913	-0.259445	0.253967
360709	-0.403605	-0.200148	0.337858
360717	-0.616677	-0.372743	-0.283011
360896	-0.696533	-0.544941	-0.675858
361070	-0.405975	-0.18972	-0.375945
361104	-0.39159	-0.259133	-0.431786
361328	-0.612215	-0.269514	-0.262827
361384	-0.273483	-0.178069	0.679523
361410	-0.447939	-0.252779	-0.372821
361810	1.60385	0.937767	0.633937
361815	0.696775	0.286308	0.243584
362039	1.07852	0.917383	0.376736
362214	0.311764	0.309845	0.793198
362617	-0.332318	-0.27793	-0.501277
362648	-1.30268	-0.636339	-0.526906
362728	0.423675	0.234698	0.570639
362789	-0.350728	-0.220057	-0.301794
363989	-0.904132	-0.470393	0.349439
364081	-0.501991	-0.220561	-0.268058
365581	-1.40436	-0.903936	-1.13126
366065	-0.519038	-0.477699	-0.463738
366896	0.232257	0.213156	0.292852
366998	-1.72334	-1.5837	-1.15778
404280	-1.55229	-1.04096	-0.301636
405020	-1.44287	-0.558958	-0.815051
406164	-0.976412	-0.381745	-0.219653
493909	-1.30699	-0.745088	-1.09907
498545	-0.493693	-0.595791	-0.756739
499342	-1.07195	-0.661171	-0.696461
500964	-0.679672	-0.385096	-0.475949
679869	-0.790146	-0.47972	-0.673753
680445	0.756663	0.53381	0.412572
683504	0.400784	0.33277	0.517465
686310	-0.293152	-0.208616	-0.345952
688746	-1.35599	-0.48307	-0.320507
690000	-0.226653	-0.297015	-0.329382
691431	0.741965	0.442921	0.311261
691774	-0.493594	-0.375889	-0.371835
100359928	1.01528	0.393837	0.301819
100361294	-0.377705	-0.181069	-0.248335
100361376	-0.816137	-0.547329	-0.668677
100361444	-0.93044	-0.655743	0.556533
100362216	-1.57918	-0.826159	-0.767519
103689968	1.61157	0.706664	0.409479
103690028	1.61157	0.706664	0.409479
108348156	-0.357303	-0.215149	-0.307996

## Sheet: APAP_BB_CCl4_10h
Common genes 10 h post toxicant exposure
	log(FC) value of singificantly changed genes (FDR < 0.1)
Entrez Gene ID	APAP_10h	BB_10h	CCl4_10h
24167	0.407383	0.407817	-0.553541
24203	-0.429265	-0.223999	-0.486116
24248	-0.493588	-0.22783	-0.374011
24309	-0.455563	-0.638399	-0.380452
24331	-0.365126	-0.327744	-0.624311
24360	-0.469702	-0.526621	-0.40446
24439	-0.309987	-0.403315	-0.313894
24468	0.285902	-0.291685	0.492656
24514	-0.196446	-0.207518	0.426108
24546	-0.796554	-0.552942	-0.35554
24777	-0.520851	-0.265824	-0.371155
24794	-0.294263	-0.212757	-0.402464
25048	-0.47457	-0.309051	-0.252325
25053	-0.271844	-0.270639	-0.501635
25106	-0.608022	-0.444296	-0.381008
25117	-0.674529	-1.12835	-0.674894
25132	0.213698	0.225931	0.239191
25206	-1.33021	-0.470256	-0.528735
25241	-1.04418	-0.625977	-0.88444
25274	-0.182091	-0.239936	-0.318994
25374	-0.706165	-0.671339	-0.557365
25430	-0.393061	-0.495557	-0.448944
25507	0.471087	0.309933	0.309299
25587	0.450461	0.661675	0.74351
25612	1.59995	0.835805	1.45938
25636	-0.197866	-0.183526	-0.224905
25685	1.6832	1.44541	0.916018
25750	-0.305088	-0.180568	-0.329088
26760	1.6768	1.55035	0.895068
29332	-0.710086	-0.478175	-0.502417
29345	-0.398898	-0.31554	-0.291838
29362	-0.320223	-0.483649	-0.248051
29402	-0.458237	-0.319868	-0.382487
29443	0.43864	0.240962	-0.360893
29580	-1.16348	-0.905709	-0.301094
29657	0.604994	1.10401	0.97336
29702	-0.316641	-0.216471	0.296946
29725	-0.593157	-0.373158	-0.362212
29726	0.710902	0.887889	0.349328
50567	0.922951	0.52478	1.10854
54232	-0.6589	-0.641758	-1.01775
54246	-0.397954	-0.213832	-0.393556
54300	1.15854	0.829277	-0.770806
54350	-0.181195	-0.198502	0.299238
56266	-0.460111	-0.287354	-0.283719
57300	-0.287061	-0.212942	-0.336272
58819	1.26722	1.09164	0.483591
58839	0.527364	0.383561	0.213051
58922	-0.992768	-0.944143	-0.632433
58936	1.49398	1.58687	0.82428
59113	-0.678089	-0.210015	-0.388242
59268	-0.385904	-0.312242	-0.347745
60571	0.455466	0.38507	0.256043
60671	-0.420992	-0.317144	-0.57232
64035	-0.324745	-0.347234	-0.316972
64157	-0.30005	-0.397448	-0.375069
64159	0.184815	0.289281	0.342525
64195	0.487678	-0.379595	0.501528
64203	0.474673	0.464214	0.439887
64471	-0.478296	-0.423846	-0.401228
65135	-0.536886	-0.30337	-0.466866
65185	-0.65188	-0.36376	-0.48585
65202	-1.66043	-1.32039	-0.87563
78962	-0.518923	-0.504146	-0.306755
79122	-0.288597	-0.221809	-0.403963
79243	-1.40131	-0.846317	-0.621895
79255	0.650664	0.468526	0.393337
79438	-0.65077	-0.326491	-0.313524
80843	-0.276309	-0.357011	0.253381
81641	-0.316971	-0.25895	-0.272575
81707	0.420887	0.552643	0.383441
81727	-0.573695	-0.655918	-0.315579
81801	-1.38663	-0.843261	-0.847063
83508	-0.780158	-0.719217	-0.412247
83801	-0.224522	-0.359954	-0.320866
84050	-0.508514	-0.203187	-0.336015
84424	-0.415558	-0.342473	-0.53456
84480	0.499724	0.392861	0.281445
84575	-1.54643	-1.29291	-0.530808
85242	-0.622315	-0.449678	-0.361831
85431	-1.19131	-0.562959	-0.713504
89776	-0.357551	-0.258393	-0.406124
89825	0.600694	0.319281	0.450911
89833	0.285842	0.228898	-0.331743
113902	-0.373045	-0.332303	-0.710413
113906	0.623119	0.321776	0.458584
114027	-0.274724	-0.213214	-0.471609
114096	0.518945	0.2831	0.245978
114521	0.458191	0.224925	0.300619
116468	-0.294847	-0.387864	-0.426265
116590	0.235872	0.16766	0.342029
116686	0.364104	0.375816	0.492466
117024	-0.43806	-0.525246	-0.788295
117099	-0.685439	-0.358388	-0.373277
117596	0.322224	0.162581	0.227432
140583	-0.209385	-0.162207	0.376329
140910	-1.40457	-1.17715	-0.44409
154968	0.348049	0.168169	0.324106
170580	1.52971	2.00165	0.60188
170924	0.802879	0.605711	0.52953
171070	0.403981	0.263568	0.342922
171380	-0.273606	-0.194961	-0.317823
171398	-0.832039	-0.494712	-0.537353
171516	-0.620316	-0.338345	-0.50879
171521	-0.474391	-0.34701	-0.651458
171569	-0.627402	-0.281992	-0.539474
192172	-0.187669	-0.201492	-0.401071
192235	-0.361876	-0.437517	0.395862
192247	-0.616767	-0.354349	-0.740925
192277	0.207749	-0.337994	0.249962
245975	0.30735	0.306581	0.329067
245982	0.771909	1.87883	0.533498
246142	-1.57665	-1.00539	-0.637117
246217	-0.4559	-0.462472	-0.709885
246247	-0.450187	-0.342688	-0.493501
246273	1.78998	1.96645	1.6255
246760	0.323743	0.40735	0.366309
252962	-0.345118	-0.252342	-0.219333
260416	-0.472047	-0.35618	-0.30087
266689	-0.371472	-0.39377	-0.354018
282708	-0.251767	-0.185192	-0.511548
286927	-0.280696	-0.290109	-0.249488
286953	-0.528039	-0.316566	-0.296527
287005	-0.683821	-0.395825	-0.387896
287109	0.543671	0.605733	0.214718
287550	0.23233	0.33084	-0.331965
287805	-0.604218	-0.481383	-0.259174
287824	2.85764	2.61367	1.10229
288174	-0.332605	-0.191144	-0.310894
288444	0.402695	-0.275493	0.45213
288937	-0.736473	-0.576536	0.474041
289185	0.72252	0.705029	0.237801
289504	0.531925	0.470222	0.397377
290029	-0.220921	-0.173202	-0.337448
290303	0.41342	0.22394	0.243838
290364	-0.200057	-0.192205	-0.239911
290757	-0.228563	-0.186278	-0.335358
291863	-0.373045	-0.332303	-0.710413
292548	0.638287	0.79318	0.593651
292935	1.23558	1.13723	0.651194
293491	-0.383452	-0.222441	-0.543094
293656	-0.971967	-0.510814	-0.620822
293820	1.32574	0.665919	0.849976
293960	0.532506	0.506638	0.305994
295326	0.518125	0.805077	0.338707
295654	0.444275	0.519746	0.352941
296271	2.02703	1.95109	1.15752
296315	0.322751	0.177418	0.303373
296470	-0.506578	-0.340223	-0.433544
296762	-0.230583	-0.245383	-0.310157
296925	0.956293	0.965746	0.41145
298101	-0.660255	-0.490192	-0.518778
298312	-0.255934	-0.163531	-0.280768
298541	0.868022	0.571717	0.478092
298559	-0.83823	-0.605246	-0.395386
299270	-0.370142	-0.304906	-0.697052
299331	0.276657	-0.460308	0.442022
299507	0.373614	0.173327	0.394823
299567	-0.239637	-0.221513	-0.513925
299618	-0.625675	-0.690782	-0.34714
299982	-0.490999	-0.27959	-0.411356
300120	0.559417	0.479252	0.441897
300236	-0.454325	-0.207491	-0.293391
301057	-0.426548	-0.299618	-0.520934
301113	-0.833059	-0.576013	-0.458828
302612	-0.376941	-0.279331	0.35439
302697	0.482917	0.168838	0.478263
303067	0.55409	0.267381	0.323595
303100	-0.654718	-0.655918	-0.444548
303140	0.710902	0.887889	0.349328
303333	-0.431155	-0.330853	-0.362796
303336	0.523445	0.576414	0.468573
303375	-0.711937	-0.301896	-0.399046
303456	0.381052	0.206853	0.32124
303608	0.624725	0.287493	0.32177
303635	-0.359382	-0.251969	-0.417418
304884	1.03194	1.60813	0.470823
305166	1.11544	2.07468	0.900959
305467	-0.422592	-0.23925	-0.264845
305509	1.12465	1.47455	0.909263
305540	1.86876	1.60896	0.670268
305826	0.699757	0.681852	0.550028
306247	0.898584	0.806982	0.431197
306376	-0.705441	-0.625222	-0.396435
306582	0.376556	0.257471	0.330211
306804	0.588514	0.364484	0.497012
306950	-0.698546	-0.354319	-0.274979
306994	0.373063	0.280017	0.392076
307414	-1.42238	-1.2056	1.0506
308100	-0.819932	-0.873845	-0.506782
308283	0.499459	0.861356	0.714491
308345	-0.516196	-0.281863	-0.229891
308417	-0.6365	-0.24688	-0.317153
308543	-0.297787	-0.404776	-0.287523
308652	0.449343	0.600694	0.683318
308797	1.14931	1.1147	1.5524
309262	-0.677502	-0.63782	-0.259188
309295	0.848332	1.10125	0.819386
309407	-0.97449	-0.83086	-0.478141
310034	0.330388	0.229046	0.418573
310218	-1.30164	-0.844732	-1.43746
310645	-0.437498	-0.279546	-0.336075
310669	-0.259531	-0.33553	0.328218
310856	-0.166396	-0.22129	-0.332465
311168	-0.45779	-0.654641	-0.45625
311350	0.477116	0.350887	0.347709
311622	0.258702	0.417211	0.252308
312086	-0.331593	-0.171115	-0.401561
312225	0.552523	0.738228	0.317598
313048	-0.265564	-0.411977	-0.211874
313211	-0.367272	-0.3526	-0.244462
313220	-1.23296	-0.407501	-0.633683
313529	-0.224339	-0.220927	-0.35768
313560	0.855033	0.369231	0.598073
313610	-0.42913	-0.235688	-0.454543
313743	0.413079	0.519821	0.27529
313744	0.440989	0.459663	0.457356
314075	0.296701	0.311103	0.298299
314224	0.583152	0.891841	0.637161
314312	0.547314	0.539862	0.575489
314323	0.276506	0.936222	0.588099
314713	0.357675	0.334221	0.311466
314856	0.419	0.602051	0.464589
314879	0.429531	0.37841	0.675913
315134	0.174878	0.268183	0.246905
315164	-0.513736	-0.395849	-0.477877
315219	-0.498982	-0.270045	-0.809767
315305	0.34396	0.249181	0.299884
315447	0.310097	-0.365542	0.415858
315648	0.426275	0.783474	0.509209
315649	0.226061	0.616016	0.274337
315722	0.50928	0.19072	0.32214
315760	0.234975	0.430469	0.272069
315879	-1.61749	-0.767326	-0.864269
316531	0.419404	-0.331478	0.444928
316626	-1.06058	-0.963266	-0.412687
317376	0.453654	0.368027	0.328532
317396	0.272571	0.218319	0.372353
317399	0.609927	0.309437	0.473531
317439	0.54036	0.482455	0.289269
317579	0.390638	0.366989	0.221209
338401	-0.329714	-0.468983	-0.452097
338475	-1.61465	-1.41558	-0.836751
353304	-0.424996	-0.583375	-0.446075
360230	0.488245	0.296971	0.393787
360302	0.200206	0.218733	0.253881
360406	-1.01297	-0.414741	-0.263452
360492	-0.274033	-0.432322	0.250484
360579	-0.847408	-0.612356	-0.352574
360592	0.291203	0.282927	0.46112
360734	-0.212693	-0.256092	0.327983
360772	1.28509	1.29406	1.20242
360811	0.489307	0.258537	0.498612
360843	-0.475522	-0.381464	-0.324349
360887	-0.670425	-0.312327	-0.542681
360994	-0.569111	-0.278395	-0.316236
361187	-0.483952	-0.313736	-0.342717
361232	0.489543	0.336635	0.447333
361239	-0.229072	-0.168074	-0.452403
361262	0.627912	0.319165	0.313791
361384	0.393297	-0.251499	0.248192
361452	0.438836	0.334361	0.270816
361580	0.49778	0.398972	0.372506
361753	0.246784	0.277279	0.283848
361954	-0.588934	-0.326205	-0.357889
362019	-1.30452	-0.712007	-0.812772
362039	1.09022	0.808657	0.393039
362094	0.479025	0.215953	0.264087
362170	0.257068	0.157905	0.297042
362196	1.85061	0.841433	0.627833
362490	0.951613	1.0578	0.596143
362495	0.800702	0.350809	0.391486
362533	-0.219384	-0.297656	-0.275034
362732	-0.345717	-0.201141	-0.428491
362789	-0.535648	-0.217329	-0.24438
362895	-1.82393	-1.53215	-1.95589
363016	-0.245039	-0.353065	-0.418572
363054	0.306577	0.317492	0.375599
363143	0.703027	0.726071	0.563641
363145	-0.405114	-0.444103	0.291561
363455	-1.58407	-0.864801	-1.53884
363465	1.31691	1.11932	0.715495
364634	1.56799	1.33422	0.995506
364755	-0.57918	-0.345934	0.511683
364974	-0.376338	-0.43925	-0.370717
365581	-1.66986	-0.963555	-0.625281
366896	0.28985	0.164124	0.392624
367314	0.23474	0.38298	0.4148
445583	-1.21581	-1.06062	-1.00473
494500	1.10378	1.22979	0.882107
497229	-0.216312	-0.276253	-0.445153
498226	-0.334335	-0.162067	-0.264833
498234	0.249131	0.162583	0.355711
499256	-0.761308	-0.240473	-0.367182
499339	0.495615	0.27225	0.306639
500552	0.606129	0.569712	0.447898
500553	2.0032	1.10491	1.51405
500793	-0.257514	-0.216928	-0.324292
500972	-0.209385	-0.162207	0.376329
502617	-0.553474	-0.238905	-0.343732
503018	0.360732	0.295784	0.426247
503568	-1.10553	-0.401896	-0.590942
679127	0.799602	0.34088	0.560004
679811	-0.65067	-0.338507	-0.37097
680021	-0.335307	-0.22535	-0.44589
680308	1.61885	0.973778	1.25132
680835	-0.555599	-0.529889	-0.320817
681043	-1.17746	-0.529833	-0.592415
681708	0.610732	0.424685	0.25869
684122	-1.37205	-0.959242	-0.331772
686032	-0.394039	-0.310478	-0.234338
686539	-0.801906	-0.345707	-0.740652
687516	0.254033	0.296623	0.286254
687561	-0.66285	-0.257044	-0.409508
688746	-0.569916	-0.434755	-0.353698
688885	0.308491	0.220853	0.263829
689574	-0.261709	-0.288773	-0.442278
691069	-0.511785	-0.34598	-0.643972
791259	-0.522983	-0.223799	-0.415023
100361234	0.804456	1.10342	0.363488
100363472	0.527364	0.383561	0.213051
100365872	0.86972	0.746326	-0.755443
100529260	0.86972	0.746326	-0.755443
100910790	-0.627402	-0.281992	-0.539474
100910979	-1.42238	-1.2056	1.0506
102555183	0.254033	0.296623	0.286254
102555392	-1.42238	-1.2056	1.0506
108348069	0.627912	0.319165	0.313791
108348250	-0.555599	-0.529889	-0.320817

## Sheet: APAP_BB_10h and CCl4_5h
Common genes at the peak response
	log(FC) value of singificantly changed genes (FDR < 0.1)
Entrez Gene ID	APAP_10h	BB_10h	CCl4_5h
24189	0.730279	0.342884	0.651701
24203	-0.429265	-0.223999	-0.226863
24215	-0.96313	0.346497	-0.837196
24248	-0.493588	-0.22783	-0.271607
24252	-0.398391	-0.24508	-0.236301
24401	1.47539	0.912073	0.497517
24451	3.163	2.81388	1.33396
24468	0.285902	-0.291685	1.03553
24546	-0.796554	-0.552942	-0.438159
24577	1.21061	1.00054	1.02032
24772	-0.744172	-0.404858	-0.681985
24777	-0.520851	-0.265824	-0.31183
24914	-0.96762	-0.514307	-1.2536
25022	-0.397169	-0.339439	-0.381093
25106	-0.608022	-0.444296	-0.236873
25107	-0.981806	-0.764635	-0.725839
25112	0.882635	0.64202	0.929228
25206	-1.33021	-0.470256	-0.579211
25241	-1.04418	-0.625977	-0.506897
25262	0.537371	0.451081	-0.295971
25413	0.664633	0.518909	0.364077
25416	-0.497397	-0.434333	-0.82329
25423	-0.341198	-0.34366	-0.326142
25498	0.258242	0.1783	0.412552
25559	-0.977739	-0.549319	-0.692475
25579	0.377861	0.185758	0.298563
25612	1.59995	0.835805	1.31936
25625	0.627072	0.31464	0.41279
25636	-0.197866	-0.183526	-0.280333
25685	1.6832	1.44541	2.18347
25697	0.262931	0.475384	0.44969
25701	-0.290416	-0.429993	-0.312282
25750	-0.305088	-0.180568	-0.307821
26760	1.6768	1.55035	1.46274
29223	-0.308688	-0.290372	-0.827373
29278	-0.402962	-0.196059	-0.211305
29292	0.687317	0.356295	0.536986
29496	-0.222825	0.24541	-0.317307
29540	-0.740219	-0.646901	-0.488057
29611	0.236926	0.19091	-0.288781
29633	-0.885462	-0.672428	-1.17667
29637	-1.36594	-0.817435	-0.520142
29725	-0.593157	-0.373158	-0.485248
29728	-0.570985	-0.434288	-0.28649
50567	0.922951	0.52478	1.1395
54232	-0.6589	-0.641758	-0.519011
54350	-0.181195	-0.198502	0.377143
56083	-0.418042	-0.467785	-0.266268
56266	-0.460111	-0.287354	-0.280763
57300	-0.287061	-0.212942	-0.33434
58819	1.26722	1.09164	0.874249
58922	-0.992768	-0.944143	-0.988075
58936	1.49398	1.58687	1.42244
58976	0.26465	0.373304	-0.365388
59085	0.545915	0.662752	0.622755
59113	-0.678089	-0.210015	-0.38715
60373	0.509928	0.355249	0.978235
60571	0.455466	0.38507	0.64072
63840	-0.858415	-1.07441	-0.843213
64035	-0.324745	-0.347234	-0.285944
64047	-0.811943	-0.423066	-0.553536
64157	-0.30005	-0.397448	-0.208705
64159	0.184815	0.289281	0.473851
64188	0.308946	0.518808	0.202665
64195	0.487678	-0.379595	0.390812
64203	0.474673	0.464214	0.461933
64301	0.36442	0.261421	0.618313
64367	-0.202934	-0.219235	0.265198
64471	-0.478296	-0.423846	-0.365277
64543	-0.433436	-0.536796	-0.434666
64668	-0.864049	-0.237674	-0.76491
64862	0.852884	0.341963	0.349059
64896	0.660244	0.344124	0.445125
65045	0.401554	0.378442	0.341232
65096	-0.527368	-0.248059	-0.433322
65135	-0.536886	-0.30337	-0.351143
65166	-0.251542	-0.305216	0.182668
65185	-0.65188	-0.36376	-0.210359
65984	-0.997119	-1.14412	-0.505953
78968	-0.850377	-0.763105	-0.515009
79209	-0.24135	-0.207895	-0.255883
79215	-0.471912	-0.288801	-0.557492
79255	0.650664	0.468526	0.569737
80843	-0.276309	-0.357011	0.364439
81634	-0.367108	-0.321204	-0.221496
81641	-0.316971	-0.25895	-0.408364
81679	-0.259225	-0.216517	-0.210346
81800	-0.218575	-0.255173	0.215346
81801	-1.38663	-0.843261	-0.816502
81813	0.542211	0.581966	0.430095
83512	-1.50652	-1.1513	-0.577574
83522	-0.361182	-0.209541	-0.382942
83581	0.344392	0.252836	0.321046
83689	-0.235368	-0.297589	-0.346177
84006	0.25287	0.248128	-0.279973
84029	-0.97948	-1.02007	-0.241605
84050	-0.508514	-0.203187	-0.529286
84383	0.354219	0.390196	0.24068
84399	-1.94784	-0.814622	-0.744309
84424	-0.415558	-0.342473	-0.536296
84480	0.499724	0.392861	0.530854
84490	-0.422322	-0.603293	0.394362
84575	-1.54643	-1.29291	-0.426602
85327	-0.683055	-0.392764	-0.326042
85431	-1.19131	-0.562959	-0.464276
89825	0.600694	0.319281	0.53709
113906	0.623119	0.321776	1.10854
113927	0.170406	0.185276	-0.227827
114024	-1.01235	-0.734008	-0.331702
114100	-0.345694	-0.609491	-0.368197
114300	0.257208	0.384257	0.400305
114488	0.786281	0.277712	0.289894
114510	-0.449232	-0.56598	-0.357754
114519	0.479191	0.5013	0.581111
114521	0.458191	0.224925	0.273084
116456	0.250851	0.241923	0.650236
116487	-0.322768	-0.196982	-0.294997
116686	0.364104	0.375816	0.557735
116719	-1.01561	-0.55196	-0.428581
117056	0.319745	0.173901	0.338594
117099	-0.685439	-0.358388	-0.264674
117596	0.322224	0.162581	0.384905
140668	0.719664	0.509318	0.420746
140910	-1.40457	-1.17715	-0.350048
140946	0.198548	0.358604	0.286069
170566	0.509934	0.417898	-0.61613
170580	1.52971	2.00165	1.29116
170847	-1.10843	-1.06402	-1.17215
170906	0.473953	0.37699	0.29593
171070	0.403981	0.263568	0.554623
171093	-0.880123	-0.428915	-0.657537
171100	-0.772231	-0.302278	-0.320816
171139	0.667123	0.40048	0.659398
171145	0.556518	0.270863	0.631619
171400	-0.467312	-0.516027	-0.84475
171439	0.636917	0.394275	0.331802
171493	1.1193	1.48422	0.984118
171516	-0.620316	-0.338345	-0.287459
192117	-0.375081	0.31836	-0.36283
192235	-0.361876	-0.437517	0.360742
192247	-0.616767	-0.354349	-0.738702
192272	0.666671	0.397524	0.285028
192277	0.207749	-0.337994	0.421468
245975	0.30735	0.306581	0.733673
245982	0.771909	1.87883	0.428317
246042	0.493774	0.316958	0.711921
246142	-1.57665	-1.00539	-0.961299
246246	0.254632	0.437217	0.297864
246255	0.400712	0.487932	0.486116
246273	1.78998	1.96645	2.26953
246303	0.280243	0.154806	0.232327
246760	0.323743	0.40735	0.524061
246770	0.352879	0.455346	0.448115
252858	-0.585536	-0.364102	-0.308689
259237	0.23119	0.34348	-0.218911
259241	-0.181349	-0.252178	-0.213831
260416	-0.472047	-0.35618	-0.22042
282844	0.241712	0.381262	0.281193
286994	-0.395831	-0.218445	-0.619155
287005	-0.683821	-0.395825	-0.391403
287113	0.372207	0.216852	0.400907
287119	0.171126	0.363965	0.218785
287120	0.225021	0.229136	0.518493
287208	0.340289	0.163699	0.546593
287805	-0.604218	-0.481383	-0.519227
287824	2.85764	2.61367	1.59325
287979	0.329252	0.263052	0.189999
288051	0.441729	0.218348	0.505082
288124	-0.267638	-0.174569	-0.390983
288444	0.402695	-0.275493	0.8293
288591	0.299233	0.255497	0.360351
288779	-0.214731	-0.239637	-0.294648
288914	0.403797	0.398286	0.462687
289185	0.72252	0.705029	0.34832
289338	0.920118	0.84575	0.51029
289352	0.203468	0.181406	0.37681
289504	0.531925	0.470222	0.563817
289740	0.321756	0.188847	0.476824
290303	0.41342	0.22394	0.493369
290501	-0.607504	-0.505907	-0.530356
290556	0.497499	0.363687	0.480067
290614	0.23307	0.219332	0.262784
291057	0.566833	0.306015	0.47105
291061	0.357128	0.257622	0.52329
291084	-0.369907	-0.173678	-0.372241
291295	0.35882	0.180496	0.366385
291320	-0.211389	-0.189438	-0.248602
291414	0.235163	0.231088	0.289139
291469	0.480292	0.257641	0.397729
291555	-0.33924	-0.179404	-0.406219
291699	-0.715396	-0.627144	-0.539651
291987	0.368297	0.281021	0.367806
291996	0.423234	0.432626	0.505268
292548	0.638287	0.79318	0.536142
292687	-0.280129	-0.236687	0.245631
292729	-0.349697	-0.327061	0.409001
292907	0.336704	0.187693	0.425189
292935	1.23558	1.13723	1.10051
293142	-0.269936	-0.320841	0.262207
293656	-0.971967	-0.510814	-0.421688
293820	1.32574	0.665919	0.669868
293960	0.532506	0.506638	0.525089
294007	0.76698	0.426227	0.573974
294066	0.61294	0.569471	0.755209
294228	-0.376238	-0.413368	-0.255177
294276	0.450678	0.383829	0.294101
294408	0.660361	0.381243	0.599513
294672	0.243055	0.194841	-0.214395
294799	0.295546	0.187609	0.548509
295326	0.518125	0.805077	0.41728
295365	0.430315	0.51962	-0.217544
295586	-0.450944	-0.271712	-0.368929
296271	2.02703	1.95109	1.30885
296278	0.242854	0.210837	0.637162
296304	-0.187067	-0.270586	0.420222
296315	0.322751	0.177418	0.617086
296372	0.394437	0.254298	0.264774
296384	-0.493935	-0.398359	-0.242641
296639	0.191844	0.298044	0.208693
296762	-0.230583	-0.245383	-0.426143
297784	0.402993	0.493102	0.525871
298066	-0.278319	-0.243688	0.231321
298068	-0.228113	-0.343774	0.281706
298071	-0.228292	-0.380623	0.343422
298079	-0.697159	-0.415601	-0.903121
298101	-0.660255	-0.490192	-0.530982
298298	-0.198216	-0.470426	-0.235515
298490	0.89011	0.631979	0.724653
298510	0.174641	0.177322	0.355077
298541	0.868022	0.571717	0.780743
298546	0.571153	0.430003	0.627259
298609	-0.192761	-0.297245	-0.219412
298682	0.523674	0.31667	0.427513
298782	0.273189	0.208079	0.313112
299147	-0.331159	-0.31835	-0.22457
299258	0.204204	0.154187	0.255288
299270	-0.370142	-0.304906	-0.338015
299331	0.276657	-0.460308	1.14262
299507	0.373614	0.173327	0.638756
299510	0.236415	0.264222	-0.306623
299612	0.361411	0.331965	0.550722
299626	0.692303	0.623701	0.579493
299700	0.542983	0.300372	0.686602
299907	0.27749	0.166543	0.316427
299982	-0.490999	-0.27959	-0.475169
300083	0.392079	0.203848	0.213719
300089	0.5516	0.295933	0.60391
300095	-0.522331	-0.385178	-0.258283
300191	0.465767	0.475305	0.257906
300303	0.258242	0.1783	0.412552
300438	-0.447756	-0.580225	-0.493342
300514	-0.279354	-0.153247	-0.320016
300691	0.667645	0.325587	0.727212
300724	0.288179	0.175187	0.216121
300870	-0.542145	-0.30542	-0.633119
300985	-0.374806	-0.28767	0.21805
301113	-0.833059	-0.576013	-0.752432
301221	0.258242	0.439403	0.181353
301416	0.477717	-0.609106	0.524936
302612	-0.376941	-0.279331	0.404253
302711	-0.424441	-0.219984	-0.294458
302855	0.344259	0.228056	-0.273699
303016	-0.430364	-0.252449	-0.552986
303021	0.759397	0.590652	0.803819
303067	0.55409	0.267381	0.523896
303100	-0.654718	-0.655918	-0.276499
303196	0.360386	0.483941	0.495527
303206	-0.170718	-0.278453	-0.534248
303218	-0.258691	-0.252345	-0.258367
303311	-0.873645	-0.518807	-0.686609
303372	0.679325	0.457637	0.628616
303375	-0.711937	-0.301896	-0.641805
303608	0.624725	0.287493	0.798342
303635	-0.359382	-0.251969	-0.378258
303653	-0.262792	-0.357934	-0.254441
303903	-0.508552	-0.611743	-0.221769
303948	0.399186	0.447974	0.646257
304023	-0.373173	-0.223015	-0.252118
304055	-0.468762	-0.178324	-0.388899
304334	-0.29492	-0.246002	-0.238846
304512	0.320353	0.261793	0.223713
304785	-0.603907	-0.621564	-0.605586
304881	-0.28004	-0.182987	-0.270925
304885	0.272088	0.257237	-0.203161
305251	0.296413	0.414603	0.225587
305497	-0.526919	-0.410403	-0.497745
305509	1.12465	1.47455	0.831331
305826	0.699757	0.681852	1.13978
305910	0.272027	0.396841	0.396947
305955	0.218794	0.25423	0.282761
306182	0.250636	0.295538	0.375915
306247	0.898584	0.806982	0.436305
306804	0.588514	0.364484	0.46446
306994	0.373063	0.280017	0.500549
307350	0.38715	0.277522	0.328485
307503	0.211416	0.172548	0.19386
307641	0.180682	0.221251	0.260982
307642	0.268208	-0.242312	0.385255
307649	0.440195	0.454606	0.393818
307956	0.254326	0.31882	0.349078
308051	0.259075	0.291825	0.232869
308283	0.499459	0.861356	0.809149
308416	0.61544	0.196191	0.403827
308473	0.25569	0.206409	0.35837
308582	-0.432584	-0.496551	-0.306028
308652	0.449343	0.600694	0.889504
308797	1.14931	1.1147	1.05428
308843	1.12129	0.683276	0.666739
308864	-0.344484	-0.338498	-0.431165
308900	-0.582259	-0.350463	-0.722011
308911	0.327773	0.333908	0.35023
309262	-0.677502	-0.63782	-0.218499
309312	-0.650792	-0.334746	-0.546364
309429	-0.460745	0.178511	-0.25394
309674	0.519716	0.325834	0.508507
310034	0.330388	0.229046	0.736139
310378	-0.215117	-0.161127	-0.269634
310392	1.45299	1.29069	1.16759
310486	-0.703782	-0.381951	-0.217377
310512	0.327572	0.344907	0.442486
310655	-0.676069	-0.347507	-0.802868
310669	-0.259531	-0.33553	0.3458
310720	0.40263	0.249407	0.43023
310756	-0.592579	-0.406071	-0.406529
310808	-0.180265	-0.204916	-0.40436
311168	-0.45779	-0.654641	-0.30406
311257	0.280553	0.282796	0.398338
311332	0.341191	-0.254504	-0.292218
311350	0.477116	0.350887	0.408508
311401	-0.232979	-0.21214	-0.242357
311441	0.472184	0.494232	0.734555
311446	-0.595862	-0.559922	-0.287987
311483	-0.274759	-0.156842	0.358988
311569	-0.351774	-0.604431	-0.272843
311835	0.457868	0.415944	0.41802
312225	0.552523	0.738228	0.536556
312451	-0.299671	0.176588	-0.238234
312495	-0.91167	-0.916072	-0.76964
312638	0.27662	0.244551	0.329324
313047	0.771018	0.220613	0.597276
313167	0.457479	0.286469	0.446559
313220	-1.23296	-0.407501	-0.455643
313245	0.431031	0.39008	0.724902
313478	0.241331	0.175591	0.319156
313560	0.855033	0.369231	0.692737
313610	-0.42913	-0.235688	-0.796837
313722	0.921409	0.909452	1.5136
313743	0.413079	0.519821	0.373084
313744	0.440989	0.459663	0.42733
313777	0.274741	0.164634	0.416278
313961	-0.337714	-0.259222	-0.348263
314619	0.229555	0.332699	0.196672
314713	0.357675	0.334221	0.35559
314856	0.419	0.602051	0.499527
314879	0.429531	0.37841	0.274367
314969	0.452785	0.264446	0.566968
315134	0.174878	0.268183	0.352724
315217	-0.502407	-0.184795	-0.385085
315219	-0.498982	-0.270045	-0.596027
315222	-0.343098	-0.184377	-0.19156
315434	0.236075	0.222653	0.223636
315447	0.310097	-0.365542	0.591048
315639	-0.401648	-0.250054	-0.260772
315722	0.50928	0.19072	0.576435
315760	0.234975	0.430469	0.344378
315795	-0.398502	-0.266344	-0.433273
315879	-1.61749	-0.767326	-1.34688
315880	-0.253772	-0.222869	-0.515473
315926	-0.627356	-0.664021	-0.287963
315958	-0.484321	-0.60021	-0.489637
315969	-0.492467	-0.275226	-0.600836
316035	-0.169683	-0.233363	-0.459423
316626	-1.06058	-0.963266	-0.525953
317396	0.272571	0.218319	0.273927
317399	0.609927	0.309437	0.379083
317579	0.390638	0.366989	0.519891
338401	-0.329714	-0.468983	-0.228055
338475	-1.61465	-1.41558	-0.869578
360230	0.488245	0.296971	0.559486
360406	-1.01297	-0.414741	-0.660451
360492	-0.274033	-0.432322	0.253967
360564	-0.30962	-0.280975	0.3872
360569	0.54314	0.386607	0.721483
360579	-0.847408	-0.612356	-0.213607
360592	0.291203	0.282927	0.372025
360734	-0.212693	-0.256092	0.404665
360772	1.28509	1.29406	2.39025
360811	0.489307	0.258537	0.549285
360828	0.228671	0.230088	0.333092
360887	-0.670425	-0.312327	-0.560311
360895	0.352595	0.304999	0.428251
360977	0.414066	0.180864	0.350189
360994	-0.569111	-0.278395	-0.331561
361102	0.249487	0.309605	0.391474
361153	-0.653963	-0.489473	-0.583912
361232	0.489543	0.336635	0.584263
361262	0.627912	0.319165	0.571595
361303	-0.819042	-0.399772	-0.315946
361328	-0.438665	-0.358234	-0.262827
361384	0.393297	-0.251499	0.679523
361413	0.407575	0.473574	0.287201
361452	0.438836	0.334361	0.421655
361580	0.49778	0.398972	0.648009
361640	0.238163	0.190014	0.362422
361694	-0.427942	-0.399828	-0.354292
361753	0.246784	0.277279	0.498136
361815	0.304947	0.365047	0.243584
361916	0.456914	0.871778	0.441703
361954	-0.588934	-0.326205	-0.533386
362019	-1.30452	-0.712007	-1.03429
362021	-0.331706	-0.317115	-0.303859
362039	1.09022	0.808657	0.376736
362040	-0.212517	-0.36911	0.422419
362045	0.320612	0.195307	0.298183
362094	0.479025	0.215953	0.30189
362196	1.85061	0.841433	0.687088
362246	-0.364915	-0.560916	-0.348171
362277	0.228991	0.205253	0.202189
362322	-0.546467	-0.234209	-0.58372
362367	-0.282218	-0.186209	-0.324214
362391	-0.571569	-0.369483	-0.40878
362490	0.951613	1.0578	0.503696
362495	0.800702	0.350809	0.608545
362642	0.291549	0.338875	0.578403
362678	0.337365	0.416177	0.479802
362686	0.327628	0.2504	0.591689
362696	-0.235239	-0.293829	-0.341268
362703	0.598534	0.396828	0.609667
362728	0.402031	0.334221	0.570639
362732	-0.345717	-0.201141	-0.231762
362766	0.274468	0.237096	0.440672
362789	-0.535648	-0.217329	-0.301794
362856	0.305746	0.262842	0.362629
362862	-0.25724	-0.207779	0.294942
362895	-1.82393	-1.53215	-0.912135
362955	0.468445	0.325086	0.674243
362959	0.554244	0.223832	0.308121
362978	-0.503897	-0.42385	0.46842
363045	-0.307832	-0.282105	-0.25432
363085	2.01944	1.67115	-0.60278
363099	0.4338	0.302528	0.464185
363118	0.572519	0.328376	-0.402048
363145	-0.405114	-0.444103	0.407702
363249	-0.398985	-0.469518	-0.700778
363425	-1.12051	-0.819574	-0.369144
363448	-0.25279	-0.384744	-0.378828
363465	1.31691	1.11932	1.37146
364081	-0.559008	-0.192628	-0.268058
364754	-0.535765	-0.23068	-0.487023
365581	-1.66986	-0.963555	-1.13126
365652	0.164846	0.190402	-0.183919
365699	-0.74751	-0.479138	-0.400134
365755	-0.247143	0.235637	-0.277729
365793	-0.371799	-0.265808	-0.225526
366593	0.508982	0.67933	0.474058
366896	0.28985	0.164124	0.292852
366960	2.39014	2.66654	3.04078
366998	-2.01047	-1.33944	-1.15778
367171	-0.376799	-0.182474	-0.251065
367314	0.23474	0.38298	0.339216
367328	0.263169	0.271042	0.254851
399475	1.87906	1.61388	1.63648
406164	-0.531327	-0.217809	-0.219653
493909	-2.22579	-1.12189	-1.09907
494500	1.10378	1.22979	0.834356
498226	-0.334335	-0.162067	-0.310572
498234	0.249131	0.162583	0.396661
498399	-0.433436	-0.536796	-0.434666
498606	0.313968	0.318271	0.350174
498750	0.273717	0.285692	0.419071
498963	0.412107	0.496887	0.943011
499339	0.495615	0.27225	0.411879
499677	-0.410069	-0.299196	-0.345642
499689	0.363035	0.37368	0.251553
500237	-1.13002	-0.967413	-0.565396
500295	0.359354	0.160464	0.319934
500464	-0.511076	-0.273753	-0.392572
500552	0.606129	0.569712	0.286946
500553	2.0032	1.10491	1.51187
500793	-0.257514	-0.216928	-0.253841
500881	0.452785	0.264446	0.566968
501038	-0.470797	-0.380988	-0.659239
501167	-0.308692	-0.279047	0.316028
501454	-0.221619	-0.261212	-0.332804
502348	-0.180214	-0.234813	-0.264356
503568	-1.10553	-0.401896	-0.890795
679127	0.799602	0.34088	1.15387
679811	-0.65067	-0.338507	-0.3898
680080	0.325635	0.248899	0.451349
680308	1.61885	0.973778	1.15862
680445	0.529185	0.466699	0.412572
680717	0.622127	0.569763	0.453631
681023	0.418383	0.433008	0.338502
681429	-0.336932	-0.348228	0.222255
681989	0.21987	0.198024	0.275425
683460	-0.247903	-0.394168	-0.285788
683504	0.460572	0.475549	0.517465
684122	-1.37205	-0.959242	-0.717288
686092	-0.232155	-0.34308	0.538887
687561	-0.66285	-0.257044	-0.307174
687739	0.645623	0.483403	0.278187
688746	-0.569916	-0.434755	-0.320507
688811	0.321774	0.314779	0.295044
689161	0.266363	0.567601	0.533255
690297	0.535719	0.372384	0.456678
690315	-1.28221	-0.679102	1.26582
691774	-0.495642	-0.318354	-0.371835
691842	-0.368813	-0.230952	-0.189639
791259	-0.522983	-0.223799	-0.346557
100302453	-0.366781	-0.334977	0.249064
100359928	0.65626	0.375482	0.301819
100360087	0.687564	0.471109	0.50887
100361234	0.804456	1.10342	0.650037
100361294	-0.324908	-0.162716	-0.248335
100361733	-0.634814	-0.353931	-0.377884
100362216	-1.32118	-0.530413	-0.767519
100362764	0.224579	0.211762	0.421053
100362940	-0.415032	-0.248119	-0.3359
100366237	0.315104	0.310764	0.470922
100909849	-0.535765	-0.23068	-0.487023
100910829	-1.13002	-0.967413	-0.565396
100910875	0.488421	0.384158	0.623662
100911363	-0.24647	-0.350076	0.378022
100911664	0.273717	0.285692	0.419071
100911854	-0.864049	-0.237674	-0.76491
100912380	-0.24647	-0.350076	0.378022
102551435	0.409245	0.296257	0.481832
102553962	0.721707	0.332695	0.621095
103689968	0.821235	0.44209	0.409479
103690028	0.821235	0.44209	0.409479
103694875	-1.28221	-0.679102	1.26582
108348069	0.627912	0.319165	0.571595
108348112	0.450678	0.383829	0.294101
